# Supplementary material for: Effect of crystal facets in plasmonic catalysis
Source: Nat Commun. 2024 May 9;15:3923. doi: 10.1038/s41467-024-47994-y (PMC11519563; doi:10.1038/s41467-024-47994-y)
Supplement: Supplementary file 3 — Source Data [file 41467_2024_47994_MOESM3_ESM.xlsx]

## Sheet: Fig1
Fig1(g)							Fig1(h)
2 theta	Intensity	2 theta	Intensity	2 theta	Intensity		wavelength	Intensity	Intensity	Intensity
degree	arb.unit	degree	arb.unit	degree	arb.unit		λ	arb.unit	arb.unit	arb.unit
	RD		NC		OC
10	201	10	300.9	2.89189	106.738		750	1.1771	0.76627	0.56667
10.02	201.3	10.02	301.7	2.92316	169.718		749	1.1779	0.76722	0.57
10.04	202.4	10.04	301.8	2.95443	128.781		748	1.178	0.76778	0.57
10.06	202.5	10.06	301.8	2.9857	122.483		747	1.1789	0.76889	0.57
10.08	201.6	10.08	301.7	3.01697	107.788		746	1.1791	0.76929	0.56667
10.1	201.8	10.1	301.5	3.04824	116.185		745	1.18	0.77048	0.56667
10.12	202.1	10.12	301.3	3.07951	126.52		744	1.1802	0.77087	0.57
10.14	201.7	10.14	301.4	3.11078	113.601		743	1.181	0.77198	0.56667
10.16	201	10.16	301.9	3.14206	110.882		742	1.1808	0.7723	0.57
10.18	201.1	10.18	301.5	3.17333	121.931		741	1.1821	0.77357	0.57
10.2	202.1	10.2	301.8	3.2046	119.721		740	1.1821	0.77397	0.56667
10.22	201.6	10.22	301.9	3.23587	117.429		739	1.1832	0.775	0.56667
10.24	201.3	10.24	303	3.26715	123.883		738	1.1835	0.77563	0.56667
10.26	201.8	10.26	302.8	3.29842	129.481		737	1.1843	0.77675	0.56667
10.28	201.5	10.28	303.2	3.32969	123.383		736	1.1848	0.77738	0.56667
10.3	202.2	10.3	302.3	3.36097	132.98		735	1.1857	0.77841	0.57
10.32	202.5	10.32	303.3	3.39224	130.698		734	1.1857	0.77905	0.57333
10.34	201.9	10.34	302.5	3.42351	139.978		733	1.1867	0.78008	0.57
10.36	201.8	10.36	302.1	3.45479	128.943		732	1.1873	0.78095	0.57
10.38	202.5	10.38	303	3.48606	137.685		731	1.1889	0.78222	0.57
10.4	201.7	10.4	303.4	3.51734	129.422		730	1.1892	0.78286	0.57333
10.42	202.1	10.42	303.1	3.54861	130.647		729	1.1902	0.78429	0.57
10.44	201.9	10.44	302.7	3.57989	142.877		728	1.1907	0.785	0.57
10.46	202.5	10.46	302.9	3.61117	133.563		727	1.1919	0.78579	0.57667
10.48	202.2	10.48	303.7	3.64244	138.156		726	1.1922	0.78675	0.57667
10.5	202.7	10.5	302.9	3.67372	136.847		725	1.1935	0.78817	0.57333
10.52	202.5	10.52	304	3.70499	138.682		724	1.194	0.78865	0.57333
10.54	202.4	10.54	303.4	3.73627	144.902		723	1.1948	0.78984	0.57
10.56	202.9	10.56	303.8	3.76755	143.227		722	1.1953	0.7904	0.57333
10.58	202.9	10.58	303.5	3.79882	143.115		721	1.1963	0.79159	0.57333
10.6	202.9	10.6	303.1	3.8301	145.263		720	1.1967	0.7923	0.57
10.62	203.2	10.62	302.8	3.86138	147.055		719	1.1976	0.79341	0.57667
10.64	203.3	10.64	302.8	3.89266	144.147		718	1.1981	0.79405	0.57333
10.66	202.7	10.66	303.1	3.92394	150.508		717	1.1988	0.79492	0.57667
10.68	203.2	10.68	304.4	3.95522	137.857		716	1.1993	0.79571	0.57667
10.7	203.3	10.7	304.5	3.9865	146.77		715	1.2004	0.79683	0.57667
10.72	203.9	10.72	303.2	4.01777	143.271		714	1.201	0.79746	0.57667
10.74	203.5	10.74	303.4	4.04905	145.841		713	1.2016	0.79849	0.57667
10.76	203.6	10.76	302.9	4.08033	148.361		712	1.2019	0.79921	0.57667
10.78	204.4	10.78	303.8	4.11161	149.268		711	1.2029	0.80016	0.58
10.8	202.9	10.8	303.4	4.1429	147.896		710	1.2035	0.80095	0.57667
10.82	204.2	10.82	304.5	4.17418	141.772		709	1.2043	0.80198	0.58
10.84	204.1	10.84	305	4.20546	150.599		708	1.2048	0.80294	0.58
10.86	204.2	10.86	305	4.23674	153.461		707	1.2055	0.80381	0.58
10.88	204.7	10.88	303.9	4.26802	146.101		706	1.2062	0.80437	0.58
10.9	204.9	10.9	303.3	4.2993	148.77		705	1.2072	0.8054	0.58
10.92	205.3	10.92	304.6	4.33059	149.975		704	1.2077	0.80643	0.58
10.94	205	10.94	303.9	4.36187	137.34		703	1.2083	0.80738	0.58
10.96	204.9	10.96	303.7	4.39315	146.771		702	1.209	0.80817	0.58
10.98	204.5	10.98	304.2	4.42443	145.508		701	1.2098	0.80921	0.58333
11	206	11	304.1	4.45572	145.276		700	1.2105	0.81016	0.58333
11.02	204.9	11.02	304.2	4.487	146.271		699	1.2112	0.81103	0.58
11.04	204.4	11.04	304.4	4.51829	143.243		698	1.2119	0.81206	0.58333
11.06	204.3	11.06	304	4.54957	142.062		697	1.2127	0.81302	0.58
11.08	206.1	11.08	304.3	4.58086	145.321		696	1.2133	0.81373	0.58
11.1	204.9	11.1	303	4.61214	146.3		695	1.2141	0.81484	0.58
11.12	204.3	11.12	304.4	4.64343	146.724		694	1.2149	0.81587	0.58333
11.14	206.2	11.14	305.2	4.67471	146.253		693	1.2157	0.8169	0.58667
11.16	205.8	11.16	303.8	4.706	145.658		692	1.2165	0.81778	0.58667
11.18	204.7	11.18	305.6	4.73729	150.406		691	1.2171	0.81849	0.58667
11.2	204.9	11.2	304.7	4.76858	146.883		690	1.2178	0.8196	0.58667
11.22	205	11.22	303.9	4.79986	66.9822		689	1.2184	0.82048	0.58333
11.24	205.3	11.24	305.6	4.83115	143.922		688	1.219	0.82151	0.58667
11.26	205.6	11.26	304.5	4.86244	144.899		687	1.2199	0.82262	0.58667
11.28	204.3	11.28	304.2	4.89373	150.306		686	1.221	0.82381	0.58333
11.3	206.8	11.3	303.8	4.92502	151.546		685	1.2217	0.82476	0.58667
11.32	205.4	11.32	304.9	4.95631	150.812		684	1.2225	0.82595	0.58667
11.34	206.3	11.34	305.6	4.9876	151.269		683	1.2231	0.82667	0.59
11.36	205	11.36	304.9	5.01889	152.204		682	1.224	0.8281	0.59
11.38	207.1	11.38	305.9	5.05018	148.312		681	1.2248	0.82921	0.59
11.4	205.3	11.4	303.8	5.08147	153.129		680	1.2259	0.8304	0.59
11.42	205.5	11.42	304	5.11276	155.662		679	1.2266	0.83135	0.59333
11.44	206.3	11.44	305.8	5.14405	150.863		678	1.2275	0.83278	0.59333
11.46	204	11.46	304.9	5.17534	145.666		677	1.2284	0.83349	0.59667
11.48	205.8	11.48	305.3	5.20664	153.735		676	1.2295	0.83476	0.59667
11.5	206.4	11.5	304.8	5.23793	153.099		675	1.2303	0.83571	0.59667
11.52	205.5	11.52	304.6	5.26922	147.708		674	1.2313	0.83722	0.59667
11.54	205.6	11.54	305.4	5.30051	149.129		673	1.232	0.83849	0.6
11.56	206.2	11.56	304.8	5.33181	151.775		672	1.2331	0.84	0.6
11.58	206.1	11.58	304.6	5.3631	158.088		671	1.234	0.84103	0.6
11.6	203.9	11.6	305.1	5.3944	159.956		670	1.2356	0.84262	0.6
11.62	205.7	11.62	305.4	5.42569	154.743		669	1.2362	0.84357	0.6
11.64	206.6	11.64	305.5	5.45699	156.396		668	1.2373	0.84532	0.59667
11.66	205.4	11.66	304.9	5.48828	159.663		667	1.2382	0.84627	0.6
11.68	205.7	11.68	305.8	5.51958	154.186		666	1.2393	0.84786	0.60333
11.7	206.3	11.7	304.6	5.55088	158.479		665	1.2401	0.84905	0.60667
11.72	207.5	11.72	304.9	5.58218	157.263		664	1.2417	0.85095	0.60667
11.74	205.8	11.74	305.6	5.61347	153.577		663	1.2425	0.85206	0.60667
11.76	205.5	11.76	305.9	5.64477	152.118		662	1.2439	0.85405	0.60667
11.78	206.3	11.78	304.9	5.67607	156.61		661	1.2447	0.85516	0.61
11.8	205.7	11.8	305.5	5.70737	154.927		660	1.2462	0.8573	0.60667
11.82	206.5	11.82	306.1	5.73867	144.725		659	1.2473	0.85825	0.61
11.84	207.4	11.84	306.5	5.76997	151.696		658	1.2486	0.86016	0.61333
11.86	206.1	11.86	304.5	5.80127	153.348		657	1.2495	0.86135	0.61333
11.88	206.9	11.88	306	5.83257	146.975		656	1.2511	0.86365	0.61333
11.9	206.1	11.9	306.2	5.86387	152.69		655	1.2523	0.865	0.61333
11.92	206.6	11.92	305.2	5.89517	152.056		654	1.2538	0.86698	0.61667
11.94	207	11.94	305.5	5.92647	157.035		653	1.2548	0.86833	0.61667
11.96	206.7	11.96	305.6	5.95778	154.609		652	1.2563	0.87048	0.62
11.98	207.3	11.98	306.5	5.98908	147.614		651	1.2575	0.87198	0.62
12	206.4	12	305.5	6.02038	151.038		650	1.2594	0.87444	0.62333
12.02	206.5	12.02	306	6.05168	147.916		649	1.2601	0.87571	0.62667
12.04	206.4	12.04	306	6.08299	155.35		648	1.2622	0.87841	0.62333
12.06	207.6	12.06	305.9	6.11429	153.023		647	1.2634	0.87976	0.63
12.08	206.2	12.08	305.4	6.1456	151.588		646	1.2652	0.88214	0.63
12.1	208.1	12.1	305.2	6.1769	150.278		645	1.2663	0.88373	0.63333
12.12	206.7	12.12	304.7	6.20821	152.456		644	1.2683	0.88659	0.63
12.14	207.3	12.14	304.9	6.23952	151.907		643	1.2695	0.8877	0.63
12.16	207.9	12.16	304.8	6.27082	153.178		642	1.2715	0.89071	0.63
12.18	207.4	12.18	305.6	6.30213	148.822		641	1.2728	0.89254	0.63667
12.2	205.5	12.2	305.1	6.33344	156.342		640	1.275	0.89524	0.63667
12.22	208	12.22	306.4	6.36475	157.87		639	1.2763	0.89714	0.64
12.24	207.4	12.24	305.5	6.39606	151.093		638	1.2787	0.9	0.64333
12.26	205.4	12.26	306.1	6.42737	150.219		637	1.2799	0.90159	0.64333
12.28	209.4	12.28	304.8	6.45868	151.78		636	1.282	0.90476	0.64333
12.3	206.7	12.3	306.2	6.48999	152.306		635	1.2837	0.90675	0.64333
12.32	207.1	12.32	307.6	6.5213	155.082		634	1.286	0.9096	0.64333
12.34	206.8	12.34	306	6.55261	155.09		633	1.2875	0.91151	0.64667
12.36	207.3	12.36	306.4	6.58392	156.005		632	1.2899	0.91452	0.64333
12.38	207.4	12.38	307.1	6.61523	154.264		631	1.2917	0.91698	0.65
12.4	209.4	12.4	306.3	6.64654	158.258		630	1.2941	0.92024	0.65
12.42	207.5	12.42	304.5	6.67786	158.07		629	1.2962	0.92254	0.65333
12.44	206.2	12.44	307.2	6.70917	156.696		628	1.2986	0.92563	0.65667
12.46	206.3	12.46	305.4	6.74049	150.896		627	1.3005	0.92794	0.66333
12.48	207.4	12.48	306.4	6.7718	154.983		626	1.3031	0.93127	0.66
12.5	205.9	12.5	305.7	6.80312	164.081		625	1.3054	0.93381	0.66
12.52	206.3	12.52	306.8	6.83443	161.711		624	1.3081	0.93738	0.66333
12.54	208.2	12.54	306.4	6.86575	161.718		623	1.3104	0.94008	0.66667
12.56	207	12.56	307.1	6.89706	164.672		622	1.3134	0.94381	0.67
12.58	207.4	12.58	307.6	6.92838	165.689		621	1.316	0.94675	0.67333
12.6	206	12.6	305.6	6.9597	163.722		620	1.319	0.95056	0.67333
12.62	208.2	12.62	305.7	6.99102	162.331		619	1.3215	0.95357	0.67333
12.64	208.7	12.64	306	7.02234	164.935		618	1.3249	0.95746	0.67667
12.66	208.2	12.66	306.6	7.05366	160.53		617	1.3276	0.96071	0.68
12.68	208.1	12.68	306.4	7.1163	160.499		616	1.3309	0.96476	0.68333
12.7	207	12.7	307.3	7.14762	159.737		615	1.3341	0.96817	0.69
12.72	208.6	12.72	306.6	7.17894	157.852		614	1.3375	0.97254	0.69333
12.74	207.7	12.74	306.1	7.21026	162.188		613	1.3407	0.97619	0.69667
12.76	207.6	12.76	306.2	7.24158	161.492		612	1.3446	0.98071	0.70333
12.78	208.7	12.78	306.1	7.27291	157.185		611	1.3483	0.98468	0.70667
12.8	206.8	12.8	307.9	7.30423	159.504		610	1.3524	0.98944	0.71
12.82	207	12.82	306.9	7.33555	159.673		609	1.356	0.99357	0.71333
12.84	207.5	12.84	306.1	7.36688	159.782		608	1.3603	0.99825	0.71667
12.86	208.9	12.86	306.7	7.3982	160.052		607	1.3646	1.00278	0.72333
12.88	207	12.88	307	7.42953	157.306		606	1.3692	1.00778	0.73
12.9	207.6	12.9	305.2	7.46086	160.897		605	1.3736	1.01278	0.73333
12.92	208.4	12.92	307.2	7.49218	158.183		604	1.3781	1.01802	0.74
12.94	208.9	12.94	307.4	7.52351	156.488		603	1.383	1.02317	0.74667
12.96	207.7	12.96	306.6	7.55484	159.126		602	1.3882	1.02905	0.75
12.98	207.9	12.98	305.7	7.58617	158.542		601	1.3935	1.03476	0.75667
13	208.5	13	307	7.6175	157.595		600	1.3992	1.04111	0.76333
13.02	207.1	13.02	307.1	7.64883	156.92		599	1.4048	1.0473	0.77
13.04	208.9	13.04	305.3	7.68016	118.397		598	1.4107	1.05373	0.77667
13.06	208.7	13.06	305.9	7.71149	150.667		597	1.4169	1.06	0.78333
13.08	207.2	13.08	307.2	7.74282	157.893		596	1.4235	1.06675	0.79667
13.1	207.5	13.1	306.6	7.77415	158.931		595	1.4302	1.07381	0.80333
13.12	207.7	13.12	306.7	7.80549	157.087		594	1.4369	1.08111	0.81
13.14	207.9	13.14	306.9	7.83682	161.747		593	1.4439	1.08841	0.81667
13.16	208.8	13.16	305.8	7.86815	155.785		592	1.4512	1.09595	0.82333
13.18	209.3	13.18	305.8	7.89949	159.105		591	1.4592	1.10413	0.83667
13.2	208.7	13.2	308.1	7.93082	154.389		590	1.4673	1.1127	0.84667
13.22	207.9	13.22	305.6	7.96216	158.735		589	1.4756	1.12143	0.85333
13.24	207.7	13.24	305.7	7.99349	154.125		588	1.4841	1.13008	0.86333
13.26	208.9	13.26	307.6	8.02483	156.419		587	1.493	1.13921	0.87333
13.28	208.3	13.28	305.5	8.05617	156.935		586	1.5023	1.14841	0.88333
13.3	207	13.3	305.9	8.08751	155.346		585	1.5121	1.15841	0.89667
13.32	208.1	13.32	306	8.11884	152.645		584	1.5215	1.1681	0.90667
13.34	209.6	13.34	307.2	8.15018	158.577		583	1.5319	1.17865	0.91667
13.36	209.7	13.36	306.5	8.18152	154.419		582	1.5424	1.18897	0.92667
13.38	209.9	13.38	306.8	8.21286	154.542		581	1.554	1.20079	0.93667
13.4	208.9	13.4	308.5	8.24421	155.805		580	1.5655	1.21198	0.94667
13.42	209	13.42	306.4	8.27555	157.326		579	1.578	1.22405	0.95667
13.44	206.8	13.44	306.4	8.30689	156.745		578	1.59	1.23563	0.96667
13.46	209.4	13.46	307.1	8.33823	156.916		577	1.6028	1.24889	0.97667
13.48	207.1	13.48	307.3	8.36958	158.493		576	1.6156	1.26103	0.98667
13.5	207.8	13.5	307	8.40092	157.848		575	1.6292	1.27476	0.99333
13.52	208.4	13.52	305.8	8.43226	155.159		574	1.6428	1.28762	1.00333
13.54	210.1	13.54	307.1	8.46361	154.888		573	1.6574	1.30206	1.01667
13.56	208.5	13.56	309.3	8.49496	156.61		572	1.6718	1.31524	1.02667
13.58	208.6	13.58	307.7	8.5263	154.162		571	1.6875	1.33063	1.03333
13.6	209.4	13.6	307.3	8.55765	153.092		570	1.703	1.34437	1.04333
13.62	209	13.62	307.1	8.589	156.945		569	1.7195	1.36063	1.05333
13.64	210.8	13.64	306.4	8.62035	155.621		568	1.735	1.37508	1.06333
13.66	207.8	13.66	306.7	8.6517	157.838		567	1.7522	1.39238	1.07
13.68	209.3	13.68	308.6	8.68305	155.5		566	1.7684	1.40571	1.07667
13.7	208.8	13.7	308.2	8.7144	158.107		565	1.7864	1.42317	1.09
13.72	210.1	13.72	306.9	8.74575	156.763		564	1.8025	1.43722	1.1
13.74	208.6	13.74	306.7	8.7771	155.256		563	1.8208	1.4554	1.10667
13.76	206.4	13.76	305.6	8.80845	157.457		562	1.8382	1.47159	1.11333
13.78	209.5	13.78	307.1	8.83981	157.488		561	1.8563	1.49103	1.13
13.8	209.2	13.8	308	8.87116	156.483		560	1.8732	1.50571	1.14
13.82	209.1	13.82	308.7	8.90251	156.603		559	1.8921	1.52421	1.14667
13.84	209.2	13.84	307.6	8.93387	155.68		558	1.9084	1.53786	1.16
13.86	210.1	13.86	307.7	8.96523	155.12		557	1.9269	1.55825	1.16667
13.88	209.9	13.88	306.7	8.99658	155.328		556	1.9414	1.57159	1.18
13.9	210	13.9	308.3	9.02794	158.067		555	1.9588	1.59032	1.19
13.92	209.8	13.92	306.3	9.0593	156.384		554	1.9723	1.60143	1.19667
13.94	208.8	13.94	308.8	9.09066	157.267		553	1.9899	1.61992	1.21
13.96	207.2	13.96	306.1	9.12201	151.217		552	2.0021	1.63095	1.22
13.98	210	13.98	307.3	9.15338	151.646		551	2.0178	1.65103	1.23
14	209.4	14	307	9.18474	156.873		550	2.0278	1.65921	1.24333
14.02	209.6	14.02	308.5	9.2161	157.234		549	2.0407	1.6773	1.25333
14.04	209.4	14.04	308.4	9.24746	162.145		548	2.0479	1.68254	1.26
14.06	212	14.06	306	9.27882	156.696		547	2.0586	1.69833	1.26667
14.08	210.8	14.08	307.7	9.31019	154.548		546	2.0631	1.70492	1.27333
14.1	209.9	14.1	308.3	9.34155	158.953		545	2.0711	1.71746	1.28
14.12	207.1	14.12	307.4	9.37291	152.065		544	2.0714	1.7181	1.28333
14.14	211.4	14.14	307.2	9.40428	159.111		543	2.0768	1.72984	1.29
14.16	209.8	14.16	307.4	9.43565	155.68		542	2.0751	1.72754	1.29333
14.18	209.9	14.18	310.3	9.46701	155.591		541	2.0772	1.73905	1.29333
14.2	208.5	14.2	306.7	9.49838	157.029		540	2.0709	1.73413	1.29667
14.22	208.1	14.22	308.3	9.52975	158.321		539	2.0703	1.74135	1.29333
14.24	210.8	14.24	307.7	9.56112	155.575		538	2.0622	1.73246	1.29
14.26	208.6	14.26	309.1	9.59249	153.123		537	2.0581	1.73476	1.28667
14.28	208.1	14.28	308.1	9.62386	154.101		536	2.0472	1.72524	1.28333
14.3	210	14.3	307.5	9.65523	148.56		535	2.0401	1.72492	1.27667
14.32	210.8	14.32	306.9	9.6866	155.44		534	2.0277	1.71254	1.27333
14.34	211.6	14.34	309.8	9.71797	152.11		533	2.0185	1.70833	1.26667
14.36	210	14.36	307.4	9.74935	149.289		532	2.0047	1.69468	1.26
14.38	207.8	14.38	307	9.78072	153.688		531	1.9938	1.68921	1.25
14.4	209.1	14.4	307.9	9.8121	154.504		530	1.9785	1.67278	1.24
14.42	210.1	14.42	309.4	9.84347	153.89		529	1.9661	1.66373	1.23
14.44	209	14.44	307.7	9.87485	153.017		528	1.9499	1.64595	1.22
14.46	210.1	14.46	307.5	9.90623	155.476		527	1.937	1.63397	1.21333
14.48	211.7	14.48	307.9	9.9376	155.528		526	1.9211	1.61556	1.2
14.5	211.7	14.5	306.2	9.96898	152.408		525	1.9074	1.60302	1.19
14.52	211.5	14.52	308.5	10.0004	153.729		524	1.8911	1.58524	1.17667
14.54	209.3	14.54	309.1	10.0317	156.886		523	1.8777	1.57103	1.16333
14.56	209.9	14.56	307.3	10.0631	152.072		522	1.8626	1.55222	1.15333
14.58	211.8	14.58	308.4	10.0945	154.414		521	1.8493	1.53786	1.14
14.6	209.9	14.6	307.8	10.1573	154.208		520	1.8343	1.5196	1.13
14.62	212	14.62	308.9	10.1887	154.44		519	1.821	1.50508	1.11667
14.64	209.9	14.64	307.4	10.22	154.979		518	1.8066	1.48683	1.10667
14.66	210.2	14.66	307.8	10.2514	150.177		517	1.7945	1.47183	1.09667
14.68	209.1	14.68	307.6	10.2828	154.053		516	1.7813	1.45437	1.08667
14.7	212.3	14.7	308.5	10.3142	151.894		515	1.7698	1.43976	1.07667
14.72	209.6	14.72	307.9	10.3456	151.506		514	1.7577	1.42365	1.06333
14.74	211.6	14.74	307.6	10.377	155.816		513	1.747	1.40968	1.05
14.76	208.7	14.76	307.7	10.4084	151.052		512	1.7358	1.39405	1.04
14.78	211.1	14.78	308.1	10.4398	155.354		511	1.7259	1.38111	1.03333
14.8	210.3	14.8	307.9	10.4711	155.124		510	1.7155	1.36714	1.02333
14.82	211	14.82	309.1	10.5025	152.48		509	1.706	1.35484	1.01333
14.84	210.4	14.84	307	10.5339	150.488		508	1.6966	1.34159	1.00333
14.86	210.3	14.86	308.5	10.5653	150.833		507	1.6882	1.33	0.99333
14.88	210	14.88	307.8	10.5967	154.265		506	1.6794	1.31794	0.98333
14.9	209.3	14.9	308.5	10.6281	150.16		505	1.6716	1.3077	0.97333
14.92	211.1	14.92	306.9	10.6595	156.254		504	1.6635	1.29738	0.96667
14.94	211.2	14.94	308.5	10.6909	150.315		503	1.656	1.28762	0.95667
14.96	210.2	14.96	307.5	10.7223	149.734		502	1.6487	1.2777	0.95
14.98	209.6	14.98	307.2	10.7537	149.271		501	1.6419	1.26913	0.94
15	209.1	15	309	10.7851	151.966		500	1.6351	1.26056	0.93333
15.02	210.2	15.02	309.3	10.8165	151.304		499	1.6289	1.25286	0.92667
15.04	210.1	15.04	309.8	10.8479	149.651		498	1.6226	1.24484	0.92
15.06	211.4	15.06	308	10.8793	149.749		497	1.6169	1.23762	0.91333
15.08	209.2	15.08	308.2	10.9107	144.494		496	1.6114	1.23095	0.90667
15.1	209.4	15.1	307.8	10.9421	151.23		495	1.6064	1.22492	0.9
15.12	211.5	15.12	308.8	10.9735	148.011		494	1.6016	1.21921	0.89667
15.14	209.5	15.14	309.1	11.0049	150.233		493	1.5972	1.21389	0.89
15.16	211.4	15.16	309.2	11.0363	149.931		492	1.5931	1.20929	0.88667
15.18	211.1	15.18	307.5	11.0677	149.065		491	1.5894	1.20468	0.88
15.2	210.8	15.2	310.8	11.0991	153.073		490	1.5861	1.20032	0.87667
15.22	210.8	15.22	309.4	11.1305	152.697		489	1.5828	1.19643	0.87333
15.24	212.8	15.24	307.6	11.1619	148.683		488	1.58	1.19349	0.87
15.26	212.6	15.26	308.6	11.1934	146.653		487	1.5769	1.1904	0.86333
15.28	208.9	15.28	309.2	11.2248	149.901		486	1.5744	1.18786	0.86
15.3	209.4	15.3	307.8	11.2562	149.997		485	1.5718	1.18516	0.86
15.32	212.1	15.32	308.5	11.2876	148.335		484	1.5694	1.18294	0.85667
15.34	210.3	15.34	308.2	11.319	149.439		483	1.5672	1.18079	0.85333
15.36	209.6	15.36	307.9	11.3504	147.569		482	1.5652	1.17929	0.85
15.38	210.8	15.38	310.1	11.4132	149.817		481	1.5633	1.17738	0.85
15.4	212.9	15.4	310.9	11.4447	148.057		480	1.5627	1.17675	0.84667
15.42	211.6	15.42	309.4	11.4761	146.407		479	1.5623	1.17587	0.84667
15.44	211.4	15.44	308.9	11.5075	148.508		478	1.5623	1.17579	0.84667
15.46	213.5	15.46	309.4	11.5389	149.846		477	1.5618	1.17468	0.84333
15.48	211.7	15.48	309.2	11.5703	150.188		476	1.5616	1.17452	0.84333
15.5	211.8	15.5	309.1	11.6018	146.888		475	1.5613	1.17373	0.84333
15.52	212.2	15.52	308.6	11.6332	150.229		474	1.5615	1.17405	0.84
15.54	212.1	15.54	309.7	11.6646	148.296		473	1.5607	1.17373	0.84
15.56	210.3	15.56	310	11.696	148.527		472	1.5622	1.17437	0.84
15.58	210.4	15.58	309.7	11.7274	151.29		471	1.562	1.17397	0.84
15.6	212.2	15.6	308.1	11.7589	148.87		470	1.5627	1.175	0.83667
15.62	213.7	15.62	309.6	11.7903	147.794		469	1.5631	1.17484	0.84
15.64	211.3	15.64	308.8	12.0732	149.981		468	1.5643	1.17603	0.84
15.66	210.7	15.66	308.4	12.1046	152.26		467	1.5644	1.17579	0.83667
15.68	210.4	15.68	309.4	12.1989	148.57		466	1.5656	1.17698	0.83667
15.7	212.5	15.7	310.2	12.2304	149.618		465	1.5661	1.17651	0.83667
15.72	211.6	15.72	308.7	12.2618	149.642		464	1.5673	1.17802	0.83333
15.74	212.8	15.74	308.4	12.2932	155.444		463	1.5674	1.17802	0.83333
15.76	212	15.76	307.8	12.3247	154.454		462	1.5686	1.17992	0.83667
15.78	212.4	15.78	310.8	12.3561	157.435		461	1.5689	1.17976	0.83333
15.8	210.9	15.8	312	12.3876	154.408		460	1.5701	1.18159	0.83333
15.82	211.1	15.82	307.5	12.419	153.578		459	1.5704	1.18143	0.83333
15.84	211	15.84	310.1	12.4505	161.677		458	1.5717	1.18317	0.83667
15.86	213.5	15.86	307.7	12.4819	158.251		457	1.5719	1.18325	0.83667
15.88	211.3	15.88	309.2	12.5134	155.28		456	1.5732	1.18476	0.83667
15.9	211.2	15.9	311.3	12.5448	157.681		455	1.5727	1.18413	0.83333
15.92	210.3	15.92	310	12.5762	157.815		454	1.5744	1.18659	0.83667
15.94	211.9	15.94	308.2	12.6077	156.06		453	1.5744	1.18667	0.83667
15.96	210.6	15.96	310.5	12.6392	153.409		452	1.576	1.18889	0.83667
15.98	209.6	15.98	308.7	12.6706	154.369		451	1.5758	1.18873	0.83667
16	212.6	16	310.7	12.7021	153.713		450	1.5776	1.19071	0.83667
16.02	213.3	16.02	309.1	12.7335	157.678		449	1.5776	1.19087	0.83667
16.04	211.3	16.04	310	12.765	154.824		448	1.5792	1.19325	0.83333
16.06	212.5	16.06	308.5	12.8279	130.104		447	1.5791	1.19286	0.84
16.08	213.7	16.08	309.9	12.8593	150.917		446	1.5808	1.19508	0.84
16.1	212.8	16.1	310.4	12.9852	156.685		445	1.5808	1.19484	0.83667
16.12	212.6	16.12	310.7	13.0166	153.214		444	1.5818	1.19627	0.83333
16.14	213.8	16.14	309.7	13.0481	152.947		443	1.5815	1.1969	0.84
16.16	212.7	16.16	310.1	13.0796	153.542		442	1.5838	1.20016	0.83667
16.18	213.1	16.18	308.7	13.111	159.411		441	1.5839	1.1996	0.84
16.2	212.3	16.2	308.1	13.1425	153.352		440	1.5857	1.2019	0.84
16.22	213.7	16.22	309	13.174	157.915		439	1.5858	1.20183	0.84333
16.24	212.9	16.24	310.7	13.2054	151.645		438	1.5879	1.20437	0.84333
16.26	212	16.26	311.1	13.2369	153.222		437	1.5882	1.20452	0.83667
16.28	211.2	16.28	308.2	13.2684	128.965		436	1.5903	1.2069	0.83667
16.3	211.8	16.3	310.4	13.2998	152.616		435	1.5903	1.20659	0.84333
16.32	214	16.32	309.9	13.3313	154.221		434	1.5921	1.20913	0.84333
16.34	211.4	16.34	311.1	13.3628	150.558		433	1.5924	1.20897	0.84
16.36	214.4	16.36	308.3	13.3943	152.269		432	1.5945	1.21167	0.84667
16.38	214.4	16.38	310.4	13.4257	152.387		431	1.5948	1.21119	0.84667
16.4	211.1	16.4	312.3	13.4572	154.553		430	1.5963	1.21413	0.84667
16.42	214.5	16.42	308.6	13.4887	149.891		429	1.5966	1.21405	0.84667
16.44	212.5	16.44	311.7	13.5202	152.972		428	1.5985	1.21675	0.84333
16.46	213.6	16.46	310.6	13.5517	153.071		427	1.599	1.21643	0.85
16.48	214.1	16.48	312.8	13.5831	155.043		426	1.6007	1.21841	0.84667
16.5	214.5	16.5	312.1	13.6146	150.91		425	1.601	1.21833	0.84667
16.52	213.7	16.52	312.5	13.6461	152.661		424	1.6026	1.22048	0.85
16.54	213.8	16.54	312.5	13.6776	127.348		423	1.6034	1.22103	0.85
16.56	214.1	16.56	313.2	13.7091	152.197		422	1.605	1.22278	0.85333
16.58	214.1	16.58	311.1	13.7406	152.061		421	1.6054	1.22325	0.85
16.6	213.1	16.6	313.6	13.772	150.597		420	1.6071	1.225	0.85
16.62	213.3	16.62	310.7	13.8035	146.95		419	1.6078	1.22571	0.85
16.64	215.2	16.64	313.7	13.835	148.686		418	1.6097	1.22794	0.85
16.66	214.8	16.66	312.5	13.8665	147.92		417	1.6101	1.22825	0.85
16.68	216.1	16.68	313.3	13.898	149.925		416	1.6116	1.22976	0.85333
16.7	216.1	16.7	314.2	13.9295	150.866		415	1.6123	1.23024	0.85667
16.72	215.2	16.72	311.7	13.961	152.974		414	1.6136	1.2319	0.85667
16.74	216.6	16.74	312.6	13.9925	148.097		413	1.6146	1.2327	0.85667
16.76	216.6	16.76	313.6	14.024	150.809		412	1.6165	1.23484	0.86
16.78	218.8	16.78	312.4	14.0555	149.671		411	1.6175	1.23556	0.85667
16.8	218.1	16.8	316.1	14.087	149.789		410	1.6186	1.23706	0.85667
16.82	218.6	16.82	316	14.1185	147.209		409	1.6195	1.23802	0.86
16.84	219.3	16.84	315.5	14.15	150.189		408	1.6213	1.23921	0.86
16.86	219.8	16.86	315.9	14.1815	144.776		407	1.6221	1.24008	0.86
16.88	221.8	16.88	318.7	14.213	146.987		406	1.6233	1.24175	0.86
16.9	221.7	16.9	318.4	14.2445	148.859		405	1.6243	1.24222	0.86
16.92	220.8	16.92	322.2	14.276	144.471		404	1.626	1.24397	0.86333
16.94	224.3	16.94	319.7	14.3075	146.159		403	1.6268	1.24476	0.86
16.96	223.4	16.96	320.8	14.339	145.049		402	1.628	1.24627	0.86333
16.98	227.4	16.98	322.3	14.3705	144.918		401	1.6293	1.24746	0.86667
17	228.5	17	323.7	14.402	147.881		400	1.631	1.24873	0.86667
17.02	228.8	17.02	327.6	14.4335	144.852		399	1.6319	1.24952	0.87
17.04	233.6	17.04	333.4	14.465	144.635		398	1.6331	1.25071	0.87
17.06	239	17.06	337.8	14.4965	144.971		397	1.6341	1.25214	0.87
17.08	244.9	17.08	343.9	14.5281	145.118		396	1.6356	1.25317	0.86667
17.1	254.4	17.1	346.6	14.5596	145.754		395	1.6369	1.25389	0.86667
17.12	262	17.12	362.5	14.5911	146.16		394	1.638	1.25516	0.87
17.14	281.6	17.14	365.6	14.6226	144.919		393	1.6389	1.25651	0.87
17.16	293.1	17.16	383.1	14.6541	143.444		392	1.6399	1.25778	0.87333
17.18	317.2	17.18	398	14.6856	147.236		391	1.6412	1.25873	0.87667
17.2	336.2	17.2	421.6	14.7172	146.931		390	1.6424	1.25952	0.87333
17.22	378.7	17.22	446.7	14.7487	146.312		389	1.6436	1.26111	0.87333
17.24	413.1	17.24	471.7	14.7802	143.852		388	1.6447	1.2623	0.87333
17.26	460	17.26	503.2	14.8117	146.261		387	1.6459	1.26302	0.87333
17.28	513.5	17.28	560.9	14.8432	147.349		386	1.647	1.26333	0.87667
17.3	552.3	17.3	594.3	14.8748	144.621		385	1.6484	1.26444	0.87667
17.32	576.6	17.32	618.7	14.9063	142.98		384	1.6497	1.26492	0.87667
17.34	572.1	17.34	625.5	14.9378	145.153		383	1.6507	1.26643	0.88
17.36	570	17.36	629.8	15.0009	148.579		382	1.6514	1.26754	0.87667
17.38	544.9	17.38	607.6	15.0324	145.226		381	1.6524	1.26865	0.88
17.4	491.7	17.4	569.3	15.0639	147.971		380	1.6535	1.26865	0.88
17.42	452.6	17.42	539.6	15.0955	148.921		379	1.6539	1.26857	0.87333
17.44	416	17.44	512.8	15.127	148.418		378	1.6523	1.27246	0.87667
17.46	374.9	17.46	481.1	15.1585	148.972		377	1.6542	1.27714	0.88
17.48	355.3	17.48	443.2	15.1901	148.242		376	1.6554	1.27786	0.88
17.5	313.4	17.5	418.6	15.2216	148.949		375	1.6567	1.2781	0.88
17.52	277.1	17.52	385.9	15.2531	147.231		374	1.6578	1.27722	0.88333
17.54	257.9	17.54	360.7	15.2847	146.621		373	1.6597	1.27802	0.89
17.56	243	17.56	351.4	15.3162	140.38		372	1.6603	1.2781	0.89
17.58	238.3	17.58	341.7	15.3478	148.142		371	1.6615	1.27929	0.88333
17.6	237.4	17.6	332.8	15.3793	146.806		370	1.6618	1.27881	0.89
17.62	235	17.62	334.4	15.4109	142.775		369	1.6632	1.27929	0.88667
17.64	226.4	17.64	327.2	15.4424	148.799		368	1.6642	1.27897	0.89
17.66	228.4	17.66	324.8	15.474	147.229		367	1.6657	1.28063	0.88667
17.68	225.4	17.68	326	15.5055	143.604		366	1.6658	1.27984	0.88667
17.7	225	17.7	325.2	15.5371	149.718		365	1.6677	1.28063	0.89
17.72	228.6	17.72	323.9	15.5686	132.528		364	1.6674	1.27976	0.88667
17.74	224	17.74	322	15.6001	151.329		363	1.6687	1.28151	0.89
17.76	224.6	17.76	321.4	15.6317	147.482		362	1.6689	1.28095	0.88667
17.78	225.5	17.78	319.6	15.6633	143.026		361	1.6704	1.28286	0.89333
17.8	222	17.8	321.7	15.6948	143.964		360	1.6706	1.28183	0.89
17.82	222.7	17.82	318.1	15.7264	143.762		359	1.6717	1.28286	0.89
17.84	223.2	17.84	319.2	15.7579	143.941		358	1.6718	1.2819	0.89
17.86	223	17.86	320.5	15.7895	141.977		357	1.6734	1.28325	0.89
17.88	218.5	17.88	318.8	15.821	143.257		356	1.6732	1.28246	0.89
17.9	220.8	17.9	317.9	15.8526	141.872		355	1.6751	1.28476	0.89333
17.92	219.3	17.92	316.2	15.8842	142.772		354	1.675	1.28341	0.89
17.94	219.5	17.94	314.2	15.9157	146.583		353	1.6765	1.28587	0.89
17.96	219.7	17.96	314.9	15.9473	140.324		352	1.677	1.28587	0.89
17.98	219.8	17.98	314.9	15.9789	143.079		351	1.679	1.28849	0.89
18	219.4	18	316.5	16.0104	145.811		350	1.6791	1.28754	0.88667
18.02	218.4	18.02	316.2	16.042	147.021
18.04	217.8	18.04	315.2	16.0736	140.66
18.06	217.5	18.06	314.2	16.1051	140.895
18.08	216.5	18.08	314	16.1367	141.977
18.1	219	18.1	315	16.1683	142.92
18.12	220.7	18.12	314.6	16.1999	142.743
18.14	218.1	18.14	313.1	16.2314	144.056
18.16	216.3	18.16	317	16.263	141.364
18.18	218.5	18.18	314.8	16.2946	140.887
18.2	216.8	18.2	317.1	16.3262	143.18
18.22	216.2	18.22	312.3	16.3578	144.571
18.24	216.5	18.24	312.9	16.3893	141.923
18.26	217.4	18.26	315.4	16.4209	147.92
18.28	213.4	18.28	314.1	16.4525	143.167
18.3	213.9	18.3	312.3	16.4841	144.745
18.32	215.5	18.32	312.3	16.5157	139.862
18.34	215.6	18.34	313.4	16.5473	146.952
18.36	215.3	18.36	313.9	16.5789	146.511
18.38	216.6	18.38	312.9	16.6105	144.489
18.4	214.7	18.4	313.9	16.6736	145.896
18.42	212.1	18.42	311.9	16.7052	148.492
18.44	216.8	18.44	312	16.7368	150.855
18.46	213.8	18.46	311.1	16.7684	152.722
18.48	215.2	18.48	311.7	16.8	154.365
18.5	215.4	18.5	312.6	16.8316	152.227
18.52	213.5	18.52	313.2	16.8632	164.873
18.54	214.6	18.54	314.2	16.8948	158.444
18.56	214.3	18.56	312.2	16.9264	161.069
18.58	214.4	18.58	312	16.958	161.899
18.6	215.1	18.6	311.6	16.9896	163.223
18.62	212.9	18.62	311.9	17.0212	168.958
18.64	216.8	18.64	310.8	17.0529	176.461
18.66	214.1	18.66	314.2	17.0845	189.35
18.68	213.9	18.68	312	17.1161	217.79
18.7	216.3	18.7	311.3	17.1477	259.401
18.72	216.2	18.72	312.7	17.1793	303.89
18.74	213.5	18.74	310.9	17.2109	349.432
18.76	213.7	18.76	313.4	17.2425	387.027
18.78	216.1	18.78	310.7	17.2742	422.695
18.8	214.2	18.8	312.5	17.3058	447.282
18.82	214.1	18.82	313.1	17.3374	450.165
18.84	216.3	18.84	314.6	17.369	448.029
18.86	216.6	18.86	312.2	17.4006	456.862
18.88	214.1	18.88	312.7	17.4323	450.53
18.9	213.5	18.9	314.3	17.4639	433.837
18.92	215.5	18.92	310.7	17.4955	415.192
18.94	217.1	18.94	313.2	17.5271	384.68
18.96	213.7	18.96	311.9	17.5588	359.581
18.98	217	18.98	313.2	17.5904	317.247
19	214.4	19	310.8	17.6221	280.955
19.02	216.9	19.02	313.2	17.6537	246.845
19.04	214.7	19.04	312.4	17.6853	216.071
19.06	216.2	19.06	311.8	17.717	193.55
19.08	213.5	19.08	315.4	17.7486	180.734
19.1	213.5	19.1	311.9	17.7802	166.777
19.12	217.8	19.12	314.7	17.8119	163.19
19.14	217.4	19.14	311	17.8435	155.741
19.16	215.5	19.16	314.1	17.8752	157.23
19.18	215.4	19.18	313.5	17.9384	150.247
19.2	215.2	19.2	314.4	18.0018	145.902
19.22	215.9	19.22	312.2	18.0334	147.092
19.24	215.3	19.24	315.3	18.065	144.996
19.26	215.4	19.26	312.1	18.0967	147.503
19.28	216.9	19.28	313.8	18.1284	141.206
19.3	214.9	19.3	313.8	18.16	143.586
19.32	216.2	19.32	316.3	18.1917	141.733
19.34	215.7	19.34	312.4	18.2233	142.445
19.36	214.2	19.36	314.4	18.2867	118.17
19.38	215.5	19.38	314.3	18.3183	141.894
19.4	216.4	19.4	313.9	18.35	139.837
19.42	215.7	19.42	313.8	18.3817	139.029
19.44	219.2	19.44	316.9	18.4133	139.74
19.46	217.7	19.46	314.8	18.5083	140.389
19.48	217	19.48	315.6	18.54	144.172
19.5	217	19.5	314.8	18.5717	142.35
19.52	216	19.52	317.4	18.6033	140.28
19.54	217.4	19.54	316.6	18.635	140.839
19.56	218.1	19.56	319.5	18.6667	138.237
19.58	221.4	19.58	318.2	18.7301	140.573
19.6	217.8	19.6	318.2	18.7617	136.166
19.62	219.5	19.62	319.8	18.7934	139.777
19.64	220.4	19.64	318.5	18.8251	136.887
19.66	218.3	19.66	321.5	18.8568	141.901
19.68	220.7	19.68	319.7	18.8885	137.637
19.7	224.7	19.7	322.7	18.9202	141.715
19.72	223.9	19.72	322.1	18.9519	137.936
19.74	222.9	19.74	326.1	18.9836	138.576
19.76	227.6	19.76	327.9	19.0153	139.506
19.78	231	19.78	330.9	19.047	139.32
19.8	230.5	19.8	335.3	19.0787	140.56
19.82	234.1	19.82	337.5	19.1104	136.519
19.84	240.5	19.84	343.7	19.1421	138.604
19.86	247.1	19.86	350.4	19.1738	135.184
19.88	256.7	19.88	358.7	19.2055	136.888
19.9	264.7	19.9	360.2	19.2372	116.478
19.92	275.8	19.92	385.2	19.2689	141.481
19.94	289.6	19.94	397.8	19.3006	117.744
19.96	311	19.96	415.5	19.3323	139.554
19.98	332.8	19.98	439.4	19.364	139.692
20	348.3	20	462.8	19.3957	143.718
20.02	357	20.02	485	19.4274	140.369
20.04	369.6	20.04	502.1	19.4592	142.661
20.06	366	20.06	503	19.4909	142.564
20.08	352.4	20.08	508.2	19.5226	142.667
20.1	342.2	20.1	489.9	19.5543	145.989
20.12	326.2	20.12	473.7	19.586	147.217
20.14	315.2	20.14	459.9	19.6178	143.82
20.16	305.2	20.16	437.1	19.6495	150.48
20.18	291.1	20.18	430.8	19.6812	151.714
20.2	281.1	20.2	409.8	19.7129	154.447
20.22	269	20.22	391.3	19.7447	158.006
20.24	259.8	20.24	383.5	19.7764	164.949
20.26	250.8	20.26	357.6	19.8081	177.212
20.28	238	20.28	352	19.8399	187.383
20.3	235.4	20.3	342.4	19.8716	205.113
20.32	233.8	20.32	334.5	19.9033	220.271
20.34	230.4	20.34	330.7	19.9351	227.399
20.36	228.8	20.36	327.2	19.9668	235.706
20.38	226	20.38	327	19.9986	244.105
20.4	229	20.4	324.7	20.0303	246.905
20.42	224.5	20.42	324.5	20.062	242.943
20.44	222.6	20.44	320.6	20.1255	246.344
20.46	223.7	20.46	321	20.1573	242.82
20.48	218.1	20.48	318.6	20.189	238.45
20.5	222.2	20.5	319	20.2208	238.598
20.52	219.5	20.52	322.2	20.2525	230.798
20.54	218.8	20.54	318.9	20.2843	200.981
20.56	219.3	20.56	319.2	20.3161	211.436
20.58	217.9	20.58	318.1	20.3478	198.806
20.6	217.6	20.6	317.2	20.3796	185.193
20.62	217.2	20.62	315.2	20.4113	177.204
20.64	218.1	20.64	316.1	20.4431	165.815
20.66	217.3	20.66	316	20.4749	159.929
20.68	215.2	20.68	314	20.5066	153.476
20.7	218.3	20.7	315.7	20.5384	148.901
20.72	215.4	20.72	314.5	20.5702	145.108
20.74	214.6	20.74	313.1	20.6019	144.006
20.76	215.9	20.76	317.5	20.6337	140.816
20.78	215.3	20.78	314.7	20.6655	141.332
20.8	214.6	20.8	313.3	20.6973	142.679
20.82	216.2	20.82	315	20.7291	139.945
20.84	214.8	20.84	313.6	20.7608	141.297
20.86	216.6	20.86	314.3	20.7926	142.042
20.88	214.9	20.88	314.4	20.8244	139.652
20.9	215.2	20.9	312.9	20.8562	137.3
20.92	216.7	20.92	313.8	20.888	137.732
20.94	216.8	20.94	313.2	20.9515	139.427
20.96	213.8	20.96	313.1	20.9833	119.317
20.98	215	20.98	313.3	21.0151	137.617
21	217.3	21	313.9	21.0469	138.39
21.02	214.3	21.02	314.7	21.0787	138.3
21.04	214.9	21.04	312.6	21.1105	137.645
21.06	214.5	21.06	313.9	21.1423	139.999
21.08	217.1	21.08	313.6	21.1741	136.601
21.1	215.9	21.1	312.8	21.2059	135.997
21.12	213.9	21.12	312	21.2377	137.331
21.14	213.1	21.14	312	21.2695	116.994
21.16	217.8	21.16	312.2	21.3013	138.347
21.18	215.8	21.18	311.5	21.3331	133.559
21.2	216.6	21.2	312.8	21.365	136.156
21.22	215.2	21.22	311.4	21.3968	134.97
21.24	215.9	21.24	314.8	21.4286	136.51
21.26	214.3	21.26	315.2	21.4604	134.531
21.28	214.2	21.28	310.6	21.4922	138.096
21.3	215.2	21.3	312.1	21.524	134.314
21.32	214	21.32	313.4	21.5558	138.339
21.34	216.5	21.34	312.5	21.5877	136.727
21.36	214.4	21.36	313.6	21.6195	139.618
21.38	214.7	21.38	310.9	21.6513	135.558
21.4	214.2	21.4	313.6	21.6832	138.593
21.42	215	21.42	312.4	21.715	137.222
21.44	213.4	21.44	312.9	21.7468	137.617
21.46	215	21.46	314.5	21.7786	137.739
21.48	214.2	21.48	311.3	21.8105	135.313
21.5	214	21.5	312.9	21.8423	137.688
21.52	214	21.52	315.3	21.8742	139.385
21.54	213.2	21.54	311	21.906	140.346
21.56	215.4	21.56	309.2	21.9378	137.307
21.58	216.6	21.58	313	21.9697	136.443
21.6	213.3	21.6	314.4	22.0015	138.866
21.62	211.8	21.62	310.9	22.0334	136.217
21.64	213.6	21.64	314.6	22.0652	139.188
21.66	213.4	21.66	312.2	22.0971	140.674
21.68	211.3	21.68	311.2	22.1289	139.647
21.7	217	21.7	311	22.1608	136.242
21.72	213.7	21.72	313.2	22.1926	138.612
21.74	216.1	21.74	313.5	22.2245	136.163
21.76	212.5	21.76	312.6	22.2563	138.612
21.78	213.9	21.78	312.2	22.2882	141.859
21.8	214.2	21.8	311.5	22.3201	141.33
21.82	213.3	21.82	313.1	22.3519	138.559
21.84	212	21.84	315.5	22.3838	141.694
21.86	215.2	21.86	311.4	22.4157	138.874
21.88	213.3	21.88	312.7	22.4475	138.584
21.9	214.8	21.9	310.7	22.4794	136.965
21.92	212.4	21.92	310.8	22.5432	139.681
21.94	212.9	21.94	311.4	22.575	140.892
21.96	212.3	21.96	311.7	22.6069	139.464
21.98	213	21.98	312	22.6388	137.948
22	214.9	22	313.3	22.6707	140.299
22.02	213.2	22.02	310.8	22.7025	145.053
22.04	213.8	22.04	311.4	22.7344	141.475
22.06	215.4	22.06	310.7	22.7663	141.519
22.08	213.3	22.08	312	22.7982	145.914
22.1	215.1	22.1	311	22.8301	141.302
22.12	212.7	22.12	311.7	22.862	145.312
22.14	214.4	22.14	314.6	22.8939	144.992
22.16	212.9	22.16	312.2	22.9258	139.049
22.18	213.3	22.18	311.2	22.9577	139.081
22.2	211.9	22.2	312.7	22.9896	141.039
22.22	214.7	22.22	312.5	23.0534	141.669
22.24	214	22.24	311.3	23.0853	124.359
22.26	215	22.26	311.3	23.1172	142.417
22.28	212.2	22.28	310.7	23.181	137.865
22.3	214.5	22.3	312.2	23.2129	140.832
22.32	212.3	22.32	311.1	23.2448	125.23
22.34	213	22.34	312.5	23.2767	138.927
22.36	216.3	22.36	312.9	23.3087	139.248
22.38	213.5	22.38	312.9	23.3406	139.763
22.4	214.2	22.4	311.9	23.4044	139.246
22.42	213.3	22.42	313.4	23.4364	138.315
22.44	215	22.44	312.9	23.4683	139.642
22.46	214.5	22.46	310.3	23.5002	139.987
22.48	212	22.48	312.3	23.5321	122.02
22.5	215.7	22.5	313.2	23.5641	139.855
22.52	213.5	22.52	311.4	23.596	141.572
22.54	215.3	22.54	310.7	23.6279	138.677
22.56	214.8	22.56	312.8	23.6599	139.108
22.58	213.9	22.58	313.9	23.6918	138.809
22.6	213.4	22.6	312.8	23.7238	139.008
22.62	215	22.62	312	23.7557	142.728
22.64	214.8	22.64	310.2	23.7876	136.47
22.66	213.8	22.66	312.2	23.8196	138.949
22.68	214.5	22.68	314.3	23.8515	140.612
22.7	214.5	22.7	310.9	23.8835	139.969
22.72	213.8	22.72	311.9	23.9154	139.516
22.74	215.2	22.74	313.1	23.9474	137.639
22.76	213.6	22.76	313.9	23.9794	140.162
22.78	215.8	22.78	313.1	24.0113	138.719
22.8	213	22.8	311.3	24.0433	139.441
22.82	215.1	22.82	313.7	24.0752	140.011
22.84	213.1	22.84	312.5	24.1072	139.821
22.86	212.4	22.86	312.1	24.1392	140.812
22.88	213.2	22.88	310.6	24.1711	141.342
22.9	214.2	22.9	314.3	24.2031	125.031
22.92	214	22.92	311.3	24.363	110.009
22.94	214.5	22.94	312.3	24.5549	136.915
22.96	213.4	22.96	311.3	24.5869	137.074
22.98	214.8	22.98	314.7	24.6189	134.984
23	213.3	23	310.8	24.6829	120.946
23.02	215.2	23.02	313.9	24.7149	136.093
23.04	212.4	23.04	313.6	24.7469	138.988
23.06	211.6	23.06	314.8	24.7789	137.358
23.08	214.5	23.08	312.4	24.9069	137.569
23.1	215.7	23.1	312.3	24.9389	136.737
23.12	217.1	23.12	310.8	24.971	139.211
23.14	216.6	23.14	313.6	25.003	140.141
23.16	213.7	23.16	310.9	25.035	140.638
23.18	213.7	23.18	313.6	25.067	133.199
23.2	214.2	23.2	313.6	25.099	136.701
23.22	212.4	23.22	311.1	25.1311	136.986
23.24	215.9	23.24	312.1	25.1631	138.418
23.26	215.3	23.26	311.4	25.1951	139.193
23.28	213.1	23.28	311.8	25.2272	135.008
23.3	213.8	23.3	311.2	25.2912	135.976
23.32	215.5	23.32	311	25.3233	133.52
23.34	216.3	23.34	314.3	25.3553	137.816
23.36	213.7	23.36	311.6	25.3874	136.081
23.38	214.5	23.38	312.7	25.4194	141.199
23.4	215.4	23.4	312.7	25.4515	138.878
23.42	212.8	23.42	314.9	25.4835	136.168
23.44	215.6	23.44	311.3	25.5156	137.223
23.46	215.3	23.46	311.7	25.5476	135.746
23.48	213.8	23.48	312.5	25.5797	134.135
23.5	213.8	23.5	312.9	25.6117	135.813
23.52	213.1	23.52	311.6	25.6438	134.993
23.54	213.1	23.54	312.4	25.6758	134.522
23.56	216.3	23.56	313.5	25.7079	137.415
23.58	216	23.58	311.4	25.74	136.419
23.6	215.4	23.6	312.4	25.772	139.703
23.62	212.6	23.62	311.2	25.8041	135.851
23.64	213.9	23.64	312.1	25.8362	123.842
23.66	215.2	23.66	313.9	25.8682	134.388
23.68	212.3	23.68	313.6	25.9003	133.42
23.7	214.8	23.7	311.5	25.9324	135.48
23.72	211.8	23.72	314.5	25.9966	122.582
23.74	214.6	23.74	312.4	26.0286	134.986
23.76	214.3	23.76	313.9	26.0607	133.183
23.78	215.8	23.78	312.4	26.0928	132.962
23.8	212.7	23.8	311	26.1249	131.707
23.82	214.6	23.82	312.7	26.157	135.03
23.84	215.1	23.84	312	26.1891	134.003
23.86	211.4	23.86	311.8	26.2533	137.473
23.88	215.7	23.88	310.6	26.2854	132.237
23.9	218	23.9	311.6	26.3175	134.244
23.92	215.9	23.92	314.6	26.3496	133.737
23.94	212.9	23.94	314	26.3817	133.914
23.96	215.2	23.96	312.7	26.4138	135.015
23.98	214.8	23.98	312.2	26.4459	123.837
24	215.8	24	312	26.478	134.931
24.02	213.8	24.02	311.3	26.5101	123.396
24.04	213.2	24.04	312.2	26.5423	131.704
24.06	214.4	24.06	314.8	26.5744	135.956
24.08	214.8	24.08	312.5	26.6065	132.891
24.1	216.8	24.1	313.2	26.6386	134.412
24.12	217	24.12	313.8	26.6708	133.757
24.14	213.5	24.14	314.1	26.7029	133.951
24.16	216.4	24.16	313.3	26.735	135.979
24.18	213.2	24.18	313.3	26.7671	135.585
24.2	215.3	24.2	312.6	26.7993	133.387
24.22	213.7	24.22	311.3	26.8314	135.305
24.24	215	24.24	313.3	26.8635	133.12
24.26	213.1	24.26	310.6	26.8957	132.07
24.28	213.6	24.28	314.7	26.9278	131.685
24.3	214.4	24.3	313.5	26.9921	131.717
24.32	216	24.32	311.3	27.0243	132.101
24.34	212.7	24.34	314.7	27.0564	131.935
24.36	214.1	24.36	312.4	27.0886	130.844
24.38	214.9	24.38	313.3	27.1207	131.983
24.4	217	24.4	312.9	27.1529	130.546
24.42	215.2	24.42	312.1	27.1851	131.733
24.44	214.1	24.44	312.9	27.2172	130.653
24.46	216.2	24.46	313.1	27.2494	131.762
24.48	214.4	24.48	314.2	27.2815	120.323
24.5	214.2	24.5	313.6	27.3137	130.573
24.52	215.4	24.52	311.5	27.3459	121.914
24.54	214.9	24.54	312.7	27.3781	128.707
24.56	212.4	24.56	316.2	27.4102	129.006
24.58	213.2	24.58	313.6	27.4424	130.339
24.6	216.7	24.6	313.1	27.4746	129.381
24.62	215.9	24.62	311.5	27.5068	128.805
24.64	216.1	24.64	312.1	27.5389	132.214
24.66	215.5	24.66	314.5	27.5711	129.59
24.68	214.8	24.68	313.5	27.6033	131.025
24.7	216.3	24.7	312	27.6355	133.212
24.72	215.5	24.72	313	27.6677	133.179
24.74	215.6	24.74	311.2	27.6999	131.758
24.76	213.9	24.76	312.1	27.7321	132.431
24.78	214	24.78	314.5	27.7643	132.264
24.8	213.1	24.8	313.3	27.7965	131.345
24.82	214.1	24.82	314.4	27.8287	131.101
24.84	216.5	24.84	313.8	27.8609	130.678
24.86	214.8	24.86	311.2	27.8931	130.988
24.88	214.9	24.88	314.7	27.9253	130.62
24.9	214.7	24.9	315.7	27.9576	134.767
24.92	215.6	24.92	311.4	27.9898	135.737
24.94	215.9	24.94	314.3	28.022	134.849
24.96	217.8	24.96	313.5	28.0542	132.485
24.98	215.8	24.98	314.4	28.0864	134.933
25	214.5	25	314	28.1186	138.992
25.02	213.1	25.02	315.1	28.1509	138.752
25.04	213.9	25.04	314.6	28.1831	141.998
25.06	216.8	25.06	314.1	28.2153	149.771
25.08	215.5	25.08	314.8	28.2476	155.833
25.1	215.4	25.1	313.7	28.2798	165.809
25.12	214.6	25.12	313.6	28.312	168.864
25.14	216.2	25.14	314.8	28.3443	176.846
25.16	215.9	25.16	314.5	28.3765	178.607
25.18	215.8	25.18	313.7	28.4088	178.514
25.2	215.6	25.2	314.9	28.441	181.416
25.22	214.7	25.22	312.5	28.4733	180.67
25.24	214.3	25.24	315.5	28.5055	183.233
25.26	218.4	25.26	313.7	28.5378	183.851
25.28	215.9	25.28	313	28.57	183.843
25.3	213.8	25.3	316.2	28.6023	180.009
25.32	212.1	25.32	313.9	28.6346	180.376
25.34	214.9	25.34	313	28.6668	178.53
25.36	212.4	25.36	312.9	28.6991	179.286
25.38	214.3	25.38	314.4	28.7313	178.244
25.4	216.8	25.4	315.3	28.7636	181.83
25.42	216.6	25.42	314	28.7959	177.813
25.44	215.8	25.44	314.9	28.8282	178.499
25.46	216.1	25.46	314.5	28.8604	170.063
25.48	215.6	25.48	312.5	28.8927	164.25
25.5	215.5	25.5	315.2	28.925	158.946
25.52	217.1	25.52	313.3	28.9573	153.648
25.54	216.2	25.54	314.4	29.0542	130.389
25.56	215.3	25.56	313.3	29.1511	131.025
25.58	218.3	25.58	315.6	29.3126	127.362
25.6	214.6	25.6	313.3	29.3449	126.962
25.62	216.5	25.62	314.7	29.4095	127.451
25.64	215.5	25.64	316.6	29.4418	129.669
25.66	216.2	25.66	315.2	29.4742	128.348
25.68	214.9	25.68	315.7	29.5711	132.405
25.7	218.3	25.7	311.2	29.6682	127.83
25.72	216.5	25.72	312.2	29.7005	129.869
25.74	216.5	25.74	315.1	29.7328	128.11
25.76	218.2	25.76	315.9	29.7652	127.499
25.78	215.8	25.78	316.6	29.7975	127.949
25.8	215	25.8	315.9	29.8299	125.04
25.82	215.4	25.82	314.9	29.8622	119.342
25.84	215.1	25.84	314.1	29.8946	126.126
25.86	216.2	25.86	315.1	29.9269	126.664
25.88	213.9	25.88	312.5	29.9593	122.794
25.9	217.9	25.9	314.6	29.9916	125.572
25.92	214.6	25.92	314.5	30.024	123.492
25.94	216.6	25.94	314.7	30.0564	124.538
25.96	217.2	25.96	315.2	30.0888	124.802
25.98	217.4	25.98	315.6	30.1211	116.303
26	215.7	26	315.7	30.1535	126.85
26.02	215.5	26.02	314.7	30.1859	126.079
26.04	215.1	26.04	315.3	30.2183	127.157
26.06	215.5	26.06	314.5	30.2506	123.36
26.08	216.2	26.08	315.8	30.283	123.815
26.1	216	26.1	314.1	30.3154	124.333
26.12	217.6	26.12	313.6	30.3802	124.781
26.14	215.3	26.14	313.2	30.4126	125.607
26.16	217.6	26.16	319	30.445	124.889
26.18	216.2	26.18	314.1	30.4774	125.82
26.2	217.5	26.2	315.9	30.5098	117.698
26.22	216.4	26.22	316.6	30.6718	116.276
26.24	217.5	26.24	315.6	30.8015	124.294
26.26	214.8	26.26	315.4	30.8988	124.053
26.28	217.6	26.28	313.1	30.9312	126.801
26.3	216.9	26.3	314.3	30.9636	124.697
26.32	216.6	26.32	316.5	31.0934	123.416
26.34	215.6	26.34	316.1	31.1908	112.993
26.36	216.2	26.36	316.3	31.2557	97.3467
26.38	215.7	26.38	315.6	31.418	122.911
26.4	217.8	26.4	315	31.4505	124.275
26.42	216.8	26.42	315	31.483	123.632
26.44	216.8	26.44	315.9	31.5155	124.467
26.46	217.2	26.46	316.1	31.5479	121.927
26.48	217.9	26.48	315.2	31.5804	121.815
26.5	216.7	26.5	314.6	31.6129	121.557
26.52	215.2	26.52	315.5	31.6454	123.352
26.54	218	26.54	314.4	31.6779	122.729
26.56	216.1	26.56	318.5	31.7104	121.902
26.58	217.2	26.58	316.5	31.7429	123.211
26.6	218.6	26.6	316.3	31.7754	122.771
26.62	217.9	26.62	314.4	31.8404	123.517
26.64	217.5	26.64	314.3	31.8729	121.763
26.66	217.9	26.66	315.5	31.9054	122.706
26.68	217.5	26.68	315.9	31.9379	123.582
26.7	217.8	26.7	317.4	31.9704	123.927
26.72	219.2	26.72	317.2	32.003	116.249
26.74	216.7	26.74	314.7	32.0355	121.709
26.76	217.4	26.76	316.2	32.068	116.963
26.78	220.9	26.78	318.3	32.1005	122.31
26.8	218.4	26.8	317.3	32.1331	123.526
26.82	220.1	26.82	318.3	32.1656	123.473
26.84	220.5	26.84	318.2	32.1981	121.567
26.86	219.9	26.86	317.4	32.2307	123.332
26.88	216.8	26.88	317.5	32.2632	123.17
26.9	220.8	26.9	319.1	32.2957	123.448
26.92	218.7	26.92	317.9	32.3283	123.472
26.94	218.1	26.94	317.2	32.3608	122.878
26.96	219.1	26.96	317.7	32.3934	122.44
26.98	218.2	26.98	316.2	32.4259	115.826
27	216.8	27	320.3	32.4911	122.291
27.02	220.4	27.02	314.9	32.5236	122.039
27.04	221.9	27.04	316.7	32.5562	122.555
27.06	221.3	27.06	318.2	32.5887	123.648
27.08	217.2	27.08	318.4	32.6213	123.045
27.1	220.8	27.1	316.6	32.6539	124.903
27.12	220.3	27.12	319.9	32.6865	125.341
27.14	221.8	27.14	320.3	32.7191	124.574
27.16	217.6	27.16	317.6	32.7516	125.387
27.18	219	27.18	319.2	32.7842	125.424
27.2	222.3	27.2	319.3	32.8168	123.134
27.22	218.8	27.22	319.7	32.8494	123.674
27.24	218.8	27.24	319.8	32.882	116.007
27.26	222.6	27.26	320.2	32.9146	125.997
27.28	221.7	27.28	319.4	32.9472	124.055
27.3	222.9	27.3	320.6	32.9798	124.446
27.32	221.1	27.32	318.9	33.0124	126.505
27.34	220.7	27.34	322	33.045	127.768
27.36	221	27.36	319.7	33.0776	127.663
27.38	218.9	27.38	320.6	33.1102	128.778
27.4	218.1	27.4	318.1	33.1428	130.748
27.42	220.8	27.42	318.3	33.1754	133.867
27.44	223.5	27.44	321.9	33.2081	134.139
27.46	221.9	27.46	320.8	33.2407	135.236
27.48	222.8	27.48	318.3	33.2733	143.951
27.5	219.9	27.5	321.1	33.3059	147.984
27.52	221.8	27.52	319.4	33.3385	154.572
27.54	221.2	27.54	320.5	33.3712	159.615
27.56	220.5	27.56	320.4	33.4038	163.521
27.58	221	27.58	320.9	33.4365	167.352
27.6	223.3	27.6	318.4	33.4691	168.181
27.62	221.3	27.62	322.7	33.5017	169.156
27.64	222.4	27.64	322	33.5344	169.456
27.66	221.5	27.66	321.1	33.567	171.113
27.68	221.8	27.68	322	33.5997	171.133
27.7	222.4	27.7	319.5	33.6324	172.803
27.72	223.7	27.72	320.2	33.665	161.931
27.74	223.2	27.74	324.3	33.6977	169.264
27.76	224.1	27.76	320.4	33.7303	168.133
27.78	223	27.78	323.5	33.763	168.508
27.8	222.1	27.8	322.9	33.7957	166.399
27.82	223.9	27.82	323.2	33.8283	168.274
27.84	223	27.84	324.4	33.861	170.418
27.86	225.2	27.86	321.7	33.8937	163.859
27.88	225.5	27.88	321.3	33.9264	164.233
27.9	223.1	27.9	325.1	33.9591	160.342
27.92	222.9	27.92	324.2	33.9918	159.252
27.94	223.3	27.94	325.7	34.0244	150.552
27.96	225.4	27.96	323.9	34.0571	148.196
27.98	225.7	27.98	323.8	34.0898	144.223
28	226.1	28	322.9	34.1225	141.603
28.02	227.2	28.02	328.5	34.1552	139.387
28.04	228.5	28.04	324.7	34.1879	134.01
28.06	226.6	28.06	327.2	34.2533	130.623
28.08	227.4	28.08	325.5	34.2861	127.155
28.1	224.5	28.1	327.1	34.5151	124.178
28.12	228.2	28.12	331	34.6133	124.589
28.14	229.3	28.14	325.8	34.6461	124.206
28.16	232.2	28.16	328.9	34.7116	124.761
28.18	229.1	28.18	329.2	34.7443	124.087
28.2	227.4	28.2	331.3	34.7771	116.836
28.22	229.2	28.22	330.3	34.8098	125.708
28.24	238.7	28.24	330.3	34.8754	130.542
28.26	237.3	28.26	332.8	34.9081	129.394
28.28	239.6	28.28	338.3	34.9409	132.845
28.3	242.3	28.3	338.8	34.9737	132.622
28.32	253.3	28.32	337.2	35.0065	132.694
28.34	258.7	28.34	342.5	35.0392	132.725
28.36	261.5	28.36	346.8	35.072	132.121
28.38	280.9	28.38	356	35.1048	132.606
28.4	289.2	28.4	353.9	35.1376	130.577
28.42	300.7	28.42	360.6	35.1704	130.146
28.44	302.8	28.44	366.6	35.2032	129.945
28.46	315.2	28.46	376.4	35.236	130.153
28.48	317.7	28.48	379	35.2688	131.939
28.5	318.3	28.5	376.2	35.3344	127.61
28.52	315	28.52	374.9	35.4328	129.296
28.54	317.8	28.54	375	35.4985	129.155
28.56	302.8	28.56	368.6	35.5313	129.686
28.58	302.4	28.58	366.1	35.5641	127.438
28.6	289.8	28.6	361.5	35.5969	127.568
28.62	292.1	28.62	360.6	35.6298	116.778
28.64	280.9	28.64	360.2	35.6626	124.255
28.66	277.6	28.66	359.8	35.6955	122.894
28.68	275.1	28.68	356.3	35.7283	122.696
28.7	269.7	28.7	351.1	35.7611	119.883
28.72	266	28.72	349.2	35.794	120.882
28.74	259.4	28.74	343.4	35.8268	121.654
28.76	253.4	28.76	342.5	35.8597	118.582
28.78	245.7	28.78	341.6	35.8925	120.017
28.8	242.7	28.8	332.8	35.9254	120.023
28.82	240.1	28.82	335.7	35.9583	117.332
28.84	236.9	28.84	330.7	35.9911	120.672
28.86	235.9	28.86	334.3	36.024	117.364
28.88	235.9	28.88	331.7	36.0569	116.531
28.9	232.8	28.9	329.4	36.0898	118.611
28.92	231.1	28.92	330.1	36.1226	117.045
28.94	231.9	28.94	332.1	36.1555	115.224
28.96	230.8	28.96	329.5	36.1884	115.805
28.98	230.6	28.98	327.5	36.2213	105.368
29	229.8	29	329.5	36.3529	114.283
29.02	230	29.02	328	36.3858	103.869
29.04	230.3	29.04	327.1	36.4187	114.103
29.06	229.8	29.06	329.1	36.4516	113.832
29.08	226.7	29.08	330.7	36.5174	101.829
29.1	229.3	29.1	327.4	36.5504	113.004
29.12	228.5	29.12	327.9	36.5833	112.282
29.14	226	29.14	329.6	36.6162	112.304
29.16	229.4	29.16	326.3	36.6491	115.464
29.18	230.6	29.18	326.1	36.6821	113.632
29.2	230.4	29.2	329.4	36.715	113.353
29.22	227	29.22	327.1	36.7479	114.525
29.24	228.3	29.24	326.5	36.7809	116.026
29.26	225.8	29.26	329.9	36.8138	116.448
29.28	224.4	29.28	328.6	36.8468	103.248
29.3	225.5	29.3	326.2	36.9127	114.061
29.32	227.8	29.32	327.9	36.9456	113.162
29.34	228.3	29.34	327.5	36.9786	111.62
29.36	225.7	29.36	328.3	37.0115	113.019
29.38	226.4	29.38	327.2	37.0445	113.194
29.4	229	29.4	324.1	37.0775	114.818
29.42	225.7	29.42	326.7	37.1105	112.643
29.44	224.7	29.44	327.9	37.1434	113.677
29.46	227	29.46	328.5	37.1764	112.199
29.48	229.2	29.48	327.5	37.2094	112.494
29.5	229.4	29.5	326.1	37.2424	112.889
29.52	224.7	29.52	326.8	37.2754	113.856
29.54	227.1	29.54	327	37.3084	109.974
29.56	225.2	29.56	327	37.3413	113.189
29.58	226.5	29.58	327.8	37.3743	111.675
29.6	226.4	29.6	327.1	37.4074	114.711
29.62	224.2	29.62	326	37.4404	116.571
29.64	226.5	29.64	332	37.4734	113.032
29.66	228	29.66	326	37.5064	112.543
29.68	226.5	29.68	326.8	37.5394	111.472
29.7	223.3	29.7	329.4	37.5724	110.991
29.72	228.3	29.72	329	37.6054	111.233
29.74	228.8	29.74	325.7	37.6385	112.006
29.76	225	29.76	326.2	37.7045	109.966
29.78	225.1	29.78	326	37.7706	99.731
29.8	226.4	29.8	327.5	37.8036	111.523
29.82	228.6	29.82	328.7	37.8367	112.714
29.84	224.6	29.84	325.1	37.8697	110.151
29.86	224.6	29.86	322.9	37.9028	109.942
29.88	224.9	29.88	330.8	37.9358	111.026
29.9	225.5	29.9	323.8	37.9689	110.039
29.92	225.5	29.92	325.3	38.0681	109.818
29.94	224.6	29.94	323.8	38.1673	109.821
29.96	223.5	29.96	323.9	38.2004	108.718
29.98	223	29.98	323.7	38.2665	111.177
30	227.9	30	324.6	38.2996	110.49
30.02	221.6	30.02	325.5	38.3327	110.832
30.04	224.8	30.04	324.3	38.3658	110.61
30.06	227	30.06	328.1	38.3989	108.609
30.08	224.4	30.08	324.2	38.4651	109.28
30.1	226.4	30.1	325.8	38.4982	96.3574
30.12	225	30.12	321.1	38.5314	107.588
30.14	221.4	30.14	327.2	38.5645	109.377
30.16	225.5	30.16	322	38.5976	110.864
30.18	224.5	30.18	324.2	38.6307	110.245
30.2	224.7	30.2	325.6	38.6638	111.415
30.22	222.5	30.22	323.8	38.697	109.379
30.24	225.7	30.24	326.6	38.7301	108.221
30.26	220.7	30.26	323.9	38.7632	110.869
30.28	223.8	30.28	323	38.7964	108.941
30.3	224.2	30.3	325.5	38.8295	110.051
30.32	223.8	30.32	322.7	38.8627	109.544
30.34	222.3	30.34	323.4	38.8958	110.62
30.36	221.6	30.36	322.1	38.929	110.4
30.38	224.8	30.38	323.9	38.9621	109.026
30.4	224.4	30.4	324	38.9953	110.878
30.42	219.6	30.42	326	39.0284	109.245
30.44	225.3	30.44	324.7	39.0616	108.092
30.46	225.7	30.46	324.2	39.0948	108.074
30.48	222.8	30.48	323.2	39.128	109.215
30.5	223.9	30.5	324.5	39.1611	107.796
30.52	224.6	30.52	322.5	39.1943	106.908
30.54	222.3	30.54	322.1	39.2275	107.984
30.56	223.5	30.56	325	39.2607	109.068
30.58	223.7	30.58	322.7	39.2939	96.5928
30.6	223.6	30.6	324.9	39.3271	109.274
30.62	222.1	30.62	321.4	39.3603	110.439
30.64	223.9	30.64	323.6	39.3935	108.123
30.66	220.1	30.66	324.9	39.4599	111.749
30.68	223.4	30.68	323.5	39.4931	108.916
30.7	218.5	30.7	324.1	39.5263	107.435
30.72	222.9	30.72	324	39.5595	107.525
30.74	221.7	30.74	323.2	39.5928	108.178
30.76	223	30.76	323.6	39.626	108.678
30.78	221.7	30.78	320.2	39.6592	109.198
30.8	222.2	30.8	321.9	39.6924	110.213
30.82	221.3	30.82	323.7	39.7257	109.17
30.84	222.5	30.84	320.9	39.7589	109.939
30.86	222.9	30.86	320.8	39.7922	109.397
30.88	224.1	30.88	321.6	39.8254	109.476
30.9	224	30.9	322.5	39.8919	109.419
30.92	223.8	30.92	321	39.9252	108.373
30.94	221.9	30.94	319.3	39.9584	109.257
30.96	220.9	30.96	320.1	39.9917	108.038
30.98	223.7	30.98	323.2	40.025	109.504
31	222.9	31	322.8	40.0582	115.447
31.02	220.8	31.02	319.4	40.0915	119.439
31.04	222.8	31.04	325	40.1248	118.087
31.06	221.4	31.06	323	40.1581	116.164
31.08	221.4	31.08	321.6	40.1913	109.864
31.1	222.3	31.1	323.3	40.2246	108.963
31.12	220.2	31.12	324	40.2579	109.574
31.14	225.8	31.14	323.1	40.2912	109.577
31.16	223.6	31.16	322.4	40.3245	111.255
31.18	222.4	31.18	320	40.3578	111.987
31.2	222.3	31.2	325.1	40.3911	110.281
31.22	219.9	31.22	322.2	40.4245	111.276
31.24	222.5	31.24	321.8	40.4578	112.19
31.26	221.9	31.26	321.9	40.4911	113.145
31.28	224.7	31.28	319.8	40.5244	110.455
31.3	221.9	31.3	322.6	40.5577	110.345
31.32	221	31.32	324.2	40.5911	110.374
31.34	219.5	31.34	321.3	40.6244	112.429
31.36	218.9	31.36	321.2	40.6577	109.611
31.38	224.8	31.38	321.5	40.691	111.678
31.4	221.3	31.4	321.7	40.7244	111.092
31.42	219.9	31.42	323.3	40.7577	100.668
31.44	221.5	31.44	319.9	40.7911	110.916
31.46	222.1	31.46	322.9	40.8244	109.137
31.48	222.4	31.48	321.8	40.8578	109.893
31.5	221.2	31.5	319.2	40.8912	109.873
31.52	222.8	31.52	322.5	40.9245	111.1
31.54	220.8	31.54	318.8	40.9579	109.593
31.56	221.9	31.56	323.8	40.9913	109.21
31.58	223.3	31.58	321.7	41.0246	108.525
31.6	223.8	31.6	323.6	41.058	109.491
31.62	223.3	31.62	320.2	41.0914	108.507
31.64	224.1	31.64	321.7	41.1248	109.46
31.66	223.9	31.66	322.6	41.1582	107.232
31.68	220.6	31.68	322.8	41.1916	107.514
31.7	224.2	31.7	319.6	41.225	107.05
31.72	221.5	31.72	323.5	41.2584	106.516
31.74	221.8	31.74	322.8	41.2918	107.191
31.76	224	31.76	321.7	41.3252	105.447
31.78	222.3	31.78	322	41.3586	108.124
31.8	223	31.8	319.3	41.392	106.565
31.82	220.8	31.82	321.9	41.4254	106.975
31.84	220.5	31.84	320.1	41.4923	106.999
31.86	219.4	31.86	323.3	41.5257	112.015
31.88	223.9	31.88	320.8	41.5926	109.123
31.9	222.1	31.9	324.4	41.626	104.664
31.92	222.9	31.92	320.4	41.6594	104.698
31.94	218.5	31.94	320.1	41.6929	105.119
31.96	222.7	31.96	321.9	41.7263	96.0699
31.98	223.1	31.98	320.7	41.7933	103.409
32	222.7	32	323	41.8602	103.209
32.02	222.1	32.02	320.5	41.9606	103.976
32.04	226.2	32.04	322.5	41.9941	104.607
32.06	222.6	32.06	321	42.0276	104.109
32.08	222.8	32.08	323.5	42.0611	103.041
32.1	221.1	32.1	321.2	42.0946	102.779
32.12	221.7	32.12	322	42.1281	101.582
32.14	220.7	32.14	323.1	42.1616	102.388
32.16	222.9	32.16	320.3	42.1951	102.075
32.18	222.3	32.18	320.4	42.2286	102.192
32.2	223.4	32.2	321.4	42.2621	101.872
32.22	219.9	32.22	322.2	42.2956	103.957
32.24	221.6	32.24	320.6	42.3291	101.345
32.26	220.9	32.26	319.8	42.3627	103.662
32.28	222.5	32.28	318.9	42.3962	105.703
32.3	224.2	32.3	318.5	42.4297	104.979
32.32	223.8	32.32	323.1	42.4632	105.285
32.34	220.4	32.34	320.4	42.4968	103.806
32.36	222.2	32.36	321.3	42.631	105.66
32.38	220.3	32.38	318.6	42.6645	105.011
32.4	222.9	32.4	320.2	42.6981	105.497
32.42	221.6	32.42	319.3	42.7317	105.914
32.44	221.3	32.44	320.6	42.7652	103.543
32.46	224.5	32.46	316.9	42.8324	104.875
32.48	221.9	32.48	321.1	42.866	103.644
32.5	220	32.5	322.5	42.8995	102.845
32.52	223.4	32.52	318.2	42.9331	103.375
32.54	224	32.54	320.4	42.9667	104.558
32.56	222.2	32.56	320.8	43.0003	103.881
32.58	223.5	32.58	324	43.0339	102.964
32.6	221.5	32.6	320.6	43.0675	103.144
32.62	222.2	32.62	323.7	43.1011	102.352
32.64	224.5	32.64	318.4	43.1347	105.864
32.66	222	32.66	318.4	43.1684	103.951
32.68	221.2	32.68	322	43.202	108.411
32.7	223.3	32.7	320.8	43.2356	104.098
32.72	222.7	32.72	318	43.2692	102.48
32.74	222.5	32.74	321.7	43.3029	103.723
32.76	224.1	32.76	320.8	43.3365	104.14
32.78	220.9	32.78	323.8	43.3701	105.125
32.8	221.8	32.8	321.7	43.4038	102.819
32.82	220.8	32.82	321.2	43.4374	101.975
32.84	221.6	32.84	323.6	43.572	79.8438
32.86	222.9	32.86	320.1	43.6057	102.191
32.88	222.1	32.88	321.6	43.6394	102.659
32.9	222.8	32.9	320.1	43.6731	105.425
32.92	224.5	32.92	323.5	43.7067	102.603
32.94	222.5	32.94	323.4	43.7404	89.6146
32.96	227.3	32.96	322.9	43.7741	101.49
32.98	221.3	32.98	322	43.8078	100.968
33	224.8	33	323.2	43.8415	102.224
33.02	223.1	33.02	324.6	43.8752	101.059
33.04	224.3	33.04	322.1	43.9089	100.946
33.06	224.6	33.06	322.4	43.9763	103.086
33.08	224.5	33.08	322.7	44.01	103.426
33.1	226.3	33.1	324.1	44.0438	101.357
33.12	225.5	33.12	322.3	44.0775	102.273
33.14	223	33.14	322	44.1112	105.05
33.16	226.1	33.16	325.8	44.1449	89.9786
33.18	228.6	33.18	321.2	44.1787	103.072
33.2	225.5	33.2	323.8	44.2124	103.898
33.22	230.5	33.22	325.2	44.2461	102.993
33.24	228.2	33.24	326.8	44.2799	106.514
33.26	227.6	33.26	329.1	44.3136	108.433
33.28	232.9	33.28	324.7	44.3474	107.826
33.3	233.9	33.3	329.5	44.3811	106.971
33.32	234.6	33.32	329.9	44.4149	108.857
33.34	239.7	33.34	331.1	44.4825	109.186
33.36	246.6	33.36	339	44.5162	110.011
33.38	254.9	33.38	341.3	44.55	111.472
33.4	259.4	33.4	345.2	44.5838	110.493
33.42	273.2	33.42	352.9	44.6176	110.956
33.44	282.6	33.44	356.5	44.6514	94.9718
33.46	290	33.46	363.6	44.6852	109.966
33.48	298.8	33.48	372.9	44.719	107.313
33.5	298.6	33.5	372.3	44.7528	110.79
33.52	306.5	33.52	368.8	44.7866	109.366
33.54	302.1	33.54	373.4	44.8204	110.604
33.56	293.7	33.56	374.1	44.8542	108.419
33.58	295.2	33.58	362.2	44.888	109.318
33.6	287.6	33.6	368.9	44.9218	109.719
33.62	287.1	33.62	362.8	44.9557	107.65
33.64	281.9	33.64	360.3	45.1249	104.652
33.66	287.6	33.66	360.1	45.1587	102.057
33.68	280.7	33.68	355.5	45.1926	104.301
33.7	272.1	33.7	351.1	45.2265	105.805
33.72	269.8	33.72	354.1	45.2603	103.479
33.74	273	33.74	350.5	45.2942	101.563
33.76	266.9	33.76	347.9	45.3281	100.099
33.78	259.2	33.78	346.1	45.362	99.2353
33.8	255.5	33.8	342.6	45.3958	102.139
33.82	252.2	33.82	343.1	45.4297	101.99
33.84	241.9	33.84	331.7	45.4636	103.382
33.86	242.7	33.86	333.8	45.4975	104.783
33.88	238.7	33.88	331.6	45.5314	102.458
33.9	231.4	33.9	329.2	45.5653	104.059
33.92	232.9	33.92	328.8	45.5992	104.505
33.94	226	33.94	324.1	45.6331	106.166
33.96	227	33.96	322.9	45.667	107.963
33.98	228.3	33.98	324.5	45.701	105.075
34	227.3	34	324.4	45.7349	105.698
34.02	225.5	34.02	321.4	45.7688	103.377
34.04	225.2	34.04	323.6	45.8028	104.085
34.06	224.7	34.06	320.9	45.8367	106.612
34.08	225.1	34.08	323.9	45.8706	104.605
34.1	223.2	34.1	322.8	45.9046	106.155
34.12	224.6	34.12	323	45.9385	104.709
34.14	224.2	34.14	322.7	45.9725	104.814
34.16	223.5	34.16	321.4	46.0064	107.095
34.18	220.8	34.18	321.6	46.0404	107.731
34.2	223.4	34.2	322.1	46.0744	109.214
34.22	221.6	34.22	321.6	46.1083	105.703
34.24	221.5	34.24	322.2	46.1423	108.197
34.26	221.3	34.26	317.7	46.1763	106.278
34.28	222.1	34.28	320.6	46.2103	102.455
34.3	222.2	34.3	319.3	46.2443	103.962
34.32	219.8	34.32	320.2	46.2783	103.767
34.34	222.4	34.34	320.3	46.3123	102.324
34.36	220.2	34.36	320.7	46.3463	98.5162
34.38	225	34.38	322.1	46.3803	100.248
34.4	221.4	34.4	319.9	46.4143	99.6018
34.42	223.1	34.42	321.6	46.4483	101.55
34.44	222.9	34.44	318.3	46.4823	99.6303
34.46	222.4	34.46	320	46.5163	99.5492
34.48	224.2	34.48	319	46.5504	97.6978
34.5	222.5	34.5	319.8	46.6184	97.7164
34.52	222.7	34.52	319.7	46.6525	97.1345
34.54	221	34.54	320.3	46.6865	99.8443
34.56	221.6	34.56	318.5	46.7206	98.0359
34.58	219.6	34.58	320	46.7546	95.5373
34.6	220.5	34.6	321.3	46.7887	96.2187
34.62	220.3	34.62	317.7	46.8227	97.9132
34.64	221.5	34.64	320.3	46.8568	98.038
34.66	219.1	34.66	321.3	46.8909	95.5946
34.68	222.2	34.68	323	47.0613	97.4007
34.7	222	34.7	319.4	47.0954	94.2311
34.72	220.6	34.72	320.1	47.1295	92.6367
34.74	220.1	34.74	318.9	47.1636	96.2817
34.76	221.4	34.76	321.1	47.1977	94.4095
34.78	223.7	34.78	319.4	47.2318	93.2704
34.8	222.9	34.8	321.3	47.2659	98.6324
34.82	223	34.82	321.4	47.3001	95.2154
34.84	223.8	34.84	319.7	47.3342	98.4951
34.86	222.7	34.86	324.9	47.3683	97.1608
34.88	225.5	34.88	322.8	47.4025	97.8911
34.9	226	34.9	326.7	47.4366	91.808
34.92	227.8	34.92	325.4	47.4708	96.0216
34.94	233.7	34.94	328	47.5049	97.8847
34.96	237	34.96	331.8	47.5391	96.982
34.98	237.4	34.98	331.4	47.5732	99.2454
35	242.3	35	334.6	47.6074	97.7436
35.02	244.6	35.02	332.3	47.6416	96.77
35.04	243	35.04	337.1	47.6757	96.136
35.06	246.9	35.06	338.1	47.7099	96.0607
35.08	239	35.08	338.8	47.7441	97.4983
35.1	243.4	35.1	334.7	47.7783	94.9008
35.12	243.4	35.12	335.1	47.8125	96.9582
35.14	243	35.14	332.9	47.8467	98.6201
35.16	239.3	35.16	335.9	47.8809	94.3687
35.18	237.2	35.18	330.1	47.9151	94.3657
35.2	235	35.2	329.3	47.9493	96.8342
35.22	234.3	35.22	331.1	47.9835	94.7862
35.24	235.3	35.24	329.1	48.0177	97.4253
35.26	233	35.26	329.9	48.0519	97.1513
35.28	234.2	35.28	328.1	48.0862	97.8952
35.3	230.6	35.3	331.8	48.1204	93.9924
35.32	229.5	35.32	325.9	48.1546	99.029
35.34	227	35.34	326.5	48.1889	94.7721
35.36	224.8	35.36	324.4	48.2231	93.6039
35.38	227.6	35.38	324.8	48.2574	98.9216
35.4	225.3	35.4	321.2	48.2916	94.0597
35.42	220.7	35.42	322.1	48.3259	95.1681
35.44	221.1	35.44	323.8	48.3602	93.0168
35.46	220.8	35.46	320.7	48.3944	91.2541
35.48	219.6	35.48	317.4	48.4287	89.0469
35.5	218.9	35.5	319.7	48.463	92.5328
35.52	222	35.52	317.5	48.4973	92.0505
35.54	221	35.54	318.7	48.5316	91.4633
35.56	218.8	35.56	318.4	48.5658	95.3599
35.58	217.9	35.58	317.8	48.6001	97.5863
35.6	217.1	35.6	318.8	48.6344	94.7089
35.62	220.1	35.62	316	48.6687	94.3602
35.64	217.5	35.64	318.4	48.7031	93.9324
35.66	219.2	35.66	319.2	48.7374	93.9598
35.68	218	35.68	317.1	48.7717	98.715
35.7	218.3	35.7	315.8	48.806	92.043
35.72	216.7	35.72	316.4	48.8403	90.7017
35.74	218.2	35.74	319.2	48.8747	97.4528
35.76	217.8	35.76	318.3	48.909	101.128
35.78	219.5	35.78	317.3	48.9434	98.6639
35.8	217.4	35.8	318.4	48.9777	94.7254
35.82	215.8	35.82	317.3	49.0121	92.1281
35.84	218.9	35.84	316.4	49.0464	94.3793
35.86	218	35.86	316.6	49.0808	96.2416
35.88	216.8	35.88	319.1
35.9	217.9	35.9	318.2
35.92	218.1	35.92	316.6
35.94	218.3	35.94	319.3
35.96	218	35.96	315.8
35.98	217	35.98	314.2
36	217.5	36	317.3
36.02	216	36.02	317.6
36.04	218.5	36.04	316
36.06	217.8	36.06	315.5
36.08	218	36.08	315.9
36.1	215.4	36.1	317.2
36.12	215.9	36.12	316.8
36.14	215	36.14	315.9
36.16	216.7	36.16	314.7
36.18	217.1	36.18	316.2
36.2	217	36.2	314.2
36.22	217.5	36.22	316.2
36.24	218.3	36.24	315.5
36.26	218.8	36.26	317.3
36.28	217.1	36.28	316.4
36.3	218.1	36.3	314.5
36.32	215.9	36.32	316.2
36.34	216.8	36.34	316.6
36.36	216.2	36.36	313.9
36.38	215.2	36.38	317.7
36.4	218.4	36.4	317
36.42	217.5	36.42	315.9
36.44	216.1	36.44	318.5
36.46	215.5	36.46	317.3
36.48	216.7	36.48	314.5
36.5	215.8	36.5	316.5
36.52	216.5	36.52	314.8
36.54	215.9	36.54	316
36.56	218	36.56	315.5
36.58	218.1	36.58	318.3
36.6	217.7	36.6	315.4
36.62	218.1	36.62	314.6
36.64	215.7	36.64	316.6
36.66	218.7	36.66	313.4
36.68	216.4	36.68	316
36.7	216.7	36.7	315.5
36.72	216.1	36.72	315.8
36.74	217.9	36.74	314.8
36.76	216.8	36.76	313.6
36.78	217.3	36.78	314.1
36.8	216.1	36.8	314.2
36.82	216.2	36.82	315
36.84	214.8	36.84	315.1
36.86	216	36.86	313.3
36.88	214.7	36.88	315.9
36.9	217.3	36.9	314.4
36.92	217.4	36.92	316.5
36.94	215.7	36.94	316.9
36.96	214.2	36.96	314.8
36.98	215.3	36.98	314.6
37	217.4	37	315.3
37.02	215	37.02	315.6
37.04	216.2	37.04	315
37.06	215	37.06	315.1
37.08	215	37.08	315.1
37.1	214.4	37.1	315
37.12	217.5	37.12	315.4
37.14	216.1	37.14	316.2
37.16	215.8	37.16	312.3
37.18	218.9	37.18	314.8
37.2	216.7	37.2	315.5
37.22	217	37.22	316.7
37.24	214.6	37.24	315
37.26	215.3	37.26	314.5
37.28	217.1	37.28	316.8
37.3	216.3	37.3	313.9
37.32	214.7	37.32	313.7
37.34	215.7	37.34	314.5
37.36	215.3	37.36	313.6
37.38	215.7	37.38	312.1
37.4	215.8	37.4	315.1
37.42	216.7	37.42	313.3
37.44	216.7	37.44	316
37.46	216.1	37.46	313.2
37.48	215.8	37.48	315.1
37.5	214	37.5	316.8
37.52	216.1	37.52	315.6
37.54	215.3	37.54	314.3
37.56	215.8	37.56	313.4
37.58	216.5	37.58	315.8
37.6	216.5	37.6	315.4
37.62	214.8	37.62	313.4
37.64	213.2	37.64	315.6
37.66	215.3	37.66	312.4
37.68	215.5	37.68	313.5
37.7	216.3	37.7	316.4
37.72	215.6	37.72	312.6
37.74	215.7	37.74	314.1
37.76	216.6	37.76	314.1
37.78	214.4	37.78	314.1
37.8	217.8	37.8	314.8
37.82	216.6	37.82	314.7
37.84	217.3	37.84	316
37.86	216	37.86	314
37.88	212.4	37.88	314.8
37.9	214.9	37.9	315.7
37.92	215.8	37.92	314.4
37.94	216.1	37.94	314.4
37.96	217.7	37.96	317.1
37.98	214.7	37.98	314.8
38	212	38	314.4
38.02	216.3	38.02	314.6
38.04	217.4	38.04	313.8
38.06	215.7	38.06	315.8
38.08	215.8	38.08	313.9
38.1	215.1	38.1	314.4
38.12	216.2	38.12	314.2
38.14	214.9	38.14	314
38.16	216.5	38.16	315.2
38.18	216.6	38.18	313
38.2	214.5	38.2	316.4
38.22	216.1	38.22	313.6
38.24	217.2	38.24	311.3
38.26	216.3	38.26	314
38.28	214.8	38.28	316
38.3	214.7	38.3	314.1
38.32	215.3	38.32	315.3
38.34	215.3	38.34	312.1
38.36	215	38.36	314
38.38	216.4	38.38	314.4
38.4	215.4	38.4	312.5
38.42	214.6	38.42	313.9
38.44	215.4	38.44	314.1
38.46	216.1	38.46	316.7
38.48	213.5	38.48	315.9
38.5	216.8	38.5	314.2
38.52	214.6	38.52	312.2
38.54	216.2	38.54	315.4
38.56	214.6	38.56	316.2
38.58	215.7	38.58	314.1
38.6	215.7	38.6	313.8
38.62	215.8	38.62	314.6
38.64	214	38.64	314.4
38.66	213.6	38.66	313.2
38.68	215.5	38.68	312.6
38.7	215	38.7	315.1
38.72	215.3	38.72	316.4
38.74	216.3	38.74	312.9
38.76	214	38.76	316.1
38.78	215.7	38.78	314.2
38.8	218.1	38.8	316.5
38.82	214.9	38.82	315.6
38.84	216.3	38.84	312.7
38.86	214.3	38.86	315.1
38.88	215	38.88	315.6
38.9	216	38.9	316.1
38.92	213.6	38.92	313.5
38.94	215.6	38.94	315.2
38.96	217.3	38.96	314.4
38.98	216.8	38.98	316.8
39	216	39	316.8
39.02	215	39.02	313.8
39.04	214.5	39.04	313.2
39.06	215.7	39.06	312.8
39.08	215.5	39.08	313
39.1	215.1	39.1	316.8
39.12	214.4	39.12	313
39.14	216.4	39.14	316.6
39.16	217.2	39.16	314.7
39.18	215.1	39.18	314.2
39.2	216.3	39.2	316.1
39.22	214.8	39.22	314.9
39.24	213.9	39.24	313.3
39.26	215.7	39.26	313.2
39.28	215.1	39.28	312.8
39.3	214.1	39.3	313.9
39.32	216.8	39.32	314.4
39.34	215.6	39.34	311.8
39.36	216	39.36	315.8
39.38	217.2	39.38	315.9
39.4	214.4	39.4	314.7
39.42	216	39.42	314.2
39.44	215.3	39.44	313.5
39.46	215.6	39.46	313.2
39.48	218.2	39.48	315.4
39.5	215.1	39.5	314.3
39.52	214.7	39.52	313.9
39.54	215.9	39.54	313.9
39.56	216.4	39.56	314.1
39.58	214.7	39.58	315
39.6	216.4	39.6	313
39.62	214.3	39.62	315.4
39.64	216.5	39.64	313.1
39.66	216	39.66	315.6
39.68	214.4	39.68	313.4
39.7	215.4	39.7	314.7
39.72	218.1	39.72	315.8
39.74	215.8	39.74	314.2
39.76	215	39.76	312.8
39.78	215.7	39.78	317.7
39.8	214.7	39.8	314.5
39.82	218.6	39.82	315.2
39.84	213.6	39.84	313.9
39.86	214.5	39.86	316.9
39.88	215.1	39.88	313.5
39.9	216.6	39.9	316.4
39.92	215.4	39.92	312.9
39.94	215.3	39.94	314
39.96	216.3	39.96	313.8
39.98	215.9	39.98	316.6
40	216	40	316
40.02	215.8	40.02	313.1
40.04	215.1	40.04	314
40.06	213.3	40.06	314.6
40.08	214.9	40.08	315.3
40.1	215.5	40.1	314.1
40.12	216.9	40.12	316.1
40.14	217.2	40.14	315.8
40.16	214.4	40.16	313.6
40.18	218	40.18	314.1
40.2	215.5	40.2	315
40.22	216.9	40.22	317.9
40.24	214.4	40.24	313.6
40.26	215.2	40.26	316.2
40.28	215.4	40.28	314.7
40.3	217.9	40.3	315.3
40.32	216.4	40.32	315.5
40.34	216.9	40.34	313.9
40.36	214.9	40.36	318.8
40.38	215.9	40.38	316.3
40.4	216.8	40.4	316.3
40.42	217.4	40.42	315.8
40.44	216.4	40.44	318
40.46	218.5	40.46	315
40.48	216.7	40.48	316.5
40.5	218.4	40.5	316.6
40.52	217.4	40.52	316.6
40.54	220	40.54	316.9
40.56	220.4	40.56	316.9
40.58	220.5	40.58	318.1
40.6	223.4	40.6	319.7
40.62	220.4	40.62	319.7
40.64	220.7	40.64	320.3
40.66	224	40.66	322.3
40.68	223.2	40.68	320.7
40.7	222.5	40.7	323.2
40.72	227.2	40.72	319.9
40.74	223.8	40.74	318.5
40.76	221.9	40.76	319.6
40.78	221.9	40.78	319.1
40.8	220.2	40.8	319.6
40.82	221.3	40.82	320.1
40.84	221.7	40.84	318.8
40.86	218.4	40.86	321.7
40.88	222.7	40.88	322.8
40.9	219.8	40.9	320.1
40.92	219	40.92	320.9
40.94	223.2	40.94	317.8
40.96	219.3	40.96	318.8
40.98	220.6	40.98	318
41	220.5	41	315.8
41.02	220.8	41.02	317
41.04	219.7	41.04	317.3
41.06	219.1	41.06	318.4
41.08	218.1	41.08	319.1
41.1	218.3	41.1	315.5
41.12	217.4	41.12	316.4
41.14	217.8	41.14	316.3
41.16	217.6	41.16	316.2
41.18	216.7	41.18	315.3
41.2	217.4	41.2	315.8
41.22	215.9	41.22	315.8
41.24	216.7	41.24	315.9
41.26	215.4	41.26	314.5
41.28	216.7	41.28	313.7
41.3	216.1	41.3	315.6
41.32	215.7	41.32	316.6
41.34	217.3	41.34	317
41.36	217.2	41.36	315.5
41.38	217.1	41.38	317.1
41.4	218.6	41.4	314.3
41.42	215.7	41.42	318.9
41.44	213.5	41.44	315.2
41.46	216.1	41.46	317.6
41.48	214.7	41.48	315.4
41.5	216.3	41.5	315.6
41.52	215.5	41.52	315.5
41.54	214.9	41.54	317.7
41.56	216.8	41.56	315.2
41.58	216.5	41.58	315.2
41.6	215.2	41.6	316
41.62	216.1	41.62	316
41.64	216.2	41.64	317
41.66	214.4	41.66	314.4
41.68	214.7	41.68	316.2
41.7	217.8	41.7	317.1
41.72	216.5	41.72	317.1
41.74	217.6	41.74	315.7
41.76	215.2	41.76	316.1
41.78	215.1	41.78	317.4
41.8	217.4	41.8	314.3
41.82	216.7	41.82	314.5
41.84	214.7	41.84	315.5
41.86	216.1	41.86	316.2
41.88	215.1	41.88	314
41.9	216.6	41.9	316.5
41.92	216.1	41.92	315.1
41.94	216.3	41.94	315.2
41.96	214.4	41.96	315.4
41.98	215.5	41.98	313.8
42	216.4	42	313.9
42.02	216.9	42.02	313.9
42.04	217	42.04	314.3
42.06	215.3	42.06	315.4
42.08	217.6	42.08	314.2
42.1	216.4	42.1	314.9
42.12	214.7	42.12	313.5
42.14	217.3	42.14	314
42.16	215.8	42.16	313.1
42.18	216.1	42.18	316.4
42.2	217.4	42.2	316.2
42.22	218	42.22	312.6
42.24	214.4	42.24	314.3
42.26	218.2	42.26	314.3
42.28	215.3	42.28	314.7
42.3	217.4	42.3	313.2
42.32	215.8	42.32	314.9
42.34	215.3	42.34	312.8
42.36	214.7	42.36	316.2
42.38	218	42.38	314
42.4	213.9	42.4	315.5
42.42	214.5	42.42	313.5
42.44	215.2	42.44	312.8
42.46	214.8	42.46	315.2
42.48	214.7	42.48	314.6
42.5	215.8	42.5	314.4
42.52	214.7	42.52	314.9
42.54	215.2	42.54	315
42.56	214.7	42.56	315
42.58	215.5	42.58	315.2
42.6	217.4	42.6	315.8
42.62	214.9	42.62	313.2
42.64	215.4	42.64	313.7
42.66	214.4	42.66	316.4
42.68	213.7	42.68	314.9
42.7	216	42.7	315.7
42.72	216	42.72	312.9
42.74	213.7	42.74	316.3
42.76	216	42.76	313.4
42.78	218.4	42.78	314.7
42.8	215.6	42.8	313
42.82	215.1	42.82	314.2
42.84	213.7	42.84	314.8
42.86	215.5	42.86	314.4
42.88	214.2	42.88	313.9
42.9	215.8	42.9	314.6
42.92	216.1	42.92	313.5
42.94	217.1	42.94	313.8
42.96	216.2	42.96	312.1
42.98	215.9	42.98	313.7
43	213.8	43	313.8
43.02	214.3	43.02	316
43.04	215.1	43.04	314.5
43.06	215.5	43.06	316
43.08	214.6	43.08	313.9
43.1	212.5	43.1	313.9
43.12	215.1	43.12	315
43.14	215.1	43.14	313.1
43.16	214.1	43.16	314.7
43.18	214.2	43.18	312.9
43.2	213.4	43.2	312.2
43.22	215.3	43.22	311.8
43.24	214.6	43.24	314.4
43.26	214.4	43.26	312.3
43.28	215.2	43.28	315.1
43.3	214.2	43.3	312.6
43.32	214	43.32	312.4
43.34	215.8	43.34	313.8
43.36	215.4	43.36	313.9
43.38	211.8	43.38	311.1
43.4	214.5	43.4	312.7
43.42	216.4	43.42	313.5
43.44	212.4	43.44	312.9
43.46	216.1	43.46	312.2
43.48	214.1	43.48	314.2
43.5	216.8	43.5	315
43.52	215.7	43.52	314.9
43.54	215.8	43.54	314.8
43.56	214.5	43.56	313.1
43.58	214.4	43.58	311
43.6	214.1	43.6	315.7
43.62	214	43.62	314.2
43.64	216.2	43.64	312.3
43.66	215.5	43.66	313
43.68	217.5	43.68	314.7
43.7	216.7	43.7	314.8
43.72	214.8	43.72	314.1
43.74	214.3	43.74	312.7
43.76	214.3	43.76	312.8
43.78	215.1	43.78	312.1
43.8	214.3	43.8	313.1
43.82	216.2	43.82	315.3
43.84	214.2	43.84	312.4
43.86	217.1	43.86	314
43.88	216.1	43.88	317.1
43.9	215	43.9	314.3
43.92	218.6	43.92	313.6
43.94	215.9	43.94	314.3
43.96	214.9	43.96	312.7
43.98	215	43.98	314.8
44	216	44	313.2
44.02	216	44.02	316.9
44.04	214.9	44.04	312.8
44.06	218	44.06	314
44.08	215.9	44.08	315.1
44.1	215.5	44.1	312.7
44.12	216.5	44.12	315.7
44.14	217.7	44.14	315.5
44.16	213.6	44.16	314.2
44.18	217.4	44.18	313.9
44.2	217.3	44.2	315.1
44.22	216.4	44.22	312.2
44.24	216.9	44.24	314.2
44.26	219	44.26	314.7
44.28	220	44.28	314.3
44.3	217.6	44.3	316
44.32	219.5	44.32	316
44.34	220.3	44.34	316.9
44.36	220.3	44.36	316.5
44.38	221.5	44.38	317.9
44.4	223.8	44.4	321
44.42	225.7	44.42	322.7
44.44	232.6	44.44	321.1
44.46	235.6	44.46	324.1
44.48	235.9	44.48	323.9
44.5	237.7	44.5	322.8
44.52	238.3	44.52	325.7
44.54	234.4	44.54	327.1
44.56	233.9	44.56	324.9
44.58	233.4	44.58	328.8
44.6	231.4	44.6	324.5
44.62	227.1	44.62	323.9
44.64	229.3	44.64	323.8
44.66	229.7	44.66	322.7
44.68	231.2	44.68	322.4
44.7	226.3	44.7	322.1
44.72	229.1	44.72	321.3
44.74	229.6	44.74	321.3
44.76	229.3	44.76	322.3
44.78	225.9	44.78	321.9
44.8	226.8	44.8	319.5
44.82	227.5	44.82	319.8
44.84	226.1	44.84	322.7
44.86	228.6	44.86	320.1
44.88	228	44.88	316.4
44.9	223.3	44.9	319.2
44.92	220.9	44.92	315.4
44.94	222.5	44.94	317.8
44.96	221.2	44.96	316.8
44.98	217.2	44.98	316.9
45	218.5	45	316.8
45.02	217.3	45.02	312.4
45.04	215.9	45.04	316.8
45.06	215.5	45.06	313.9
45.08	217.4	45.08	314.8
45.1	214	45.1	314
45.12	215.5	45.12	312.8
45.14	215.6	45.14	314.1
45.16	216.6	45.16	313.7
45.18	216.6	45.18	314.8
45.2	216.1	45.2	314.7
45.22	216.3	45.22	313
45.24	215	45.24	312.8
45.26	217.1	45.26	312.9
45.28	215.6	45.28	314.7
45.3	214.8	45.3	314.1
45.32	216.6	45.32	312.6
45.34	216.3	45.34	313.4
45.36	216.2	45.36	313.1
45.38	215.1	45.38	316.1
45.4	215.8	45.4	313.1
45.42	215	45.42	312.6
45.44	214.8	45.44	313.9
45.46	216.5	45.46	314.3
45.48	216.6	45.48	314.2
45.5	216	45.5	313.8
45.52	216.3	45.52	315
45.54	221	45.54	315.4
45.56	218.9	45.56	313.7
45.58	215.9	45.58	315.4
45.6	221.3	45.6	318
45.62	223.6	45.62	318.8
45.64	224.5	45.64	321.2
45.66	229	45.66	319.5
45.68	228.3	45.68	321.8
45.7	234.2	45.7	320.2
45.72	231.6	45.72	324.3
45.74	233.9	45.74	323.8
45.76	233	45.76	322.8
45.78	236.2	45.78	322.8
45.8	231.2	45.8	326.1
45.82	228	45.82	324.3
45.84	227.7	45.84	321.5
45.86	228.5	45.86	320
45.88	226.4	45.88	320.2
45.9	224.2	45.9	318.8
45.92	223.3	45.92	319.8
45.94	224.6	45.94	322.2
45.96	224	45.96	318.5
45.98	222.5	45.98	318.5
46	224.2	46	316.8
46.02	226.4	46.02	318.8
46.04	226.9	46.04	318
46.06	228.4	46.06	317.6
46.08	222.9	46.08	318
46.1	223.9	46.1	319
46.12	222.2	46.12	317.2
46.14	223.5	46.14	315
46.16	218.3	46.16	315.2
46.18	219.6	46.18	316.7
46.2	219.3	46.2	314.7
46.22	216.6	46.22	314.8
46.24	217.9	46.24	312.7
46.26	215.4	46.26	314.3
46.28	214.7	46.28	315.4
46.3	215.9	46.3	312.2
46.32	214.4	46.32	312.4
46.34	214.7	46.34	313.8
46.36	214.4	46.36	313.3
46.38	213.3	46.38	312.4
46.4	213.1	46.4	312.2
46.42	211.9	46.42	311.8
46.44	215.1	46.44	311.4
46.46	213.6	46.46	311.7
46.48	216.6	46.48	311.2
46.5	214.7	46.5	313.2
46.52	212.8	46.52	311.8
46.54	214.2	46.54	313.9
46.56	212.6	46.56	310.6
46.58	214.5	46.58	312.1
46.6	212.4	46.6	313.6
46.62	214.6	46.62	314.4
46.64	214.1	46.64	311.7
46.66	215.8	46.66	313.3
46.68	214.8	46.68	314.6
46.7	213.7	46.7	311.9
46.72	215.1	46.72	314.6
46.74	212.7	46.74	312.2
46.76	213.6	46.76	311
46.78	214.5	46.78	311
46.8	216.2	46.8	312.8
46.82	215	46.82	314.2
46.84	212.7	46.84	312.1
46.86	213.7	46.86	312.7
46.88	213.7	46.88	311.5
46.9	213.6	46.9	311
46.92	212.6	46.92	310.7
46.94	214.1	46.94	312.3
46.96	212.2	46.96	313.1
46.98	213.7	46.98	310.9
47	212.1	47	314.4
47.02	212.6	47.02	310.8
47.04	214.9	47.04	311.5
47.06	212.1	47.06	313.1
47.08	214.2	47.08	311.4
47.1	214.1	47.1	312.4
47.12	214.2	47.12	313.1
47.14	213.8	47.14	311.2
47.16	212.2	47.16	311.9
47.18	214.1	47.18	311.1
47.2	213.8	47.2	313
47.22	215.5	47.22	312.6
47.24	216.9	47.24	311.5
47.26	211.6	47.26	312
47.28	212.8	47.28	311.2
47.3	215.2	47.3	310
47.32	210.9	47.32	312.3
47.34	214.2	47.34	312.8
47.36	213.6	47.36	311.5
47.38	210.8	47.38	313.6
47.4	211.9	47.4	313.9
47.42	211.6	47.42	311.5
47.44	213	47.44	312.8
47.46	214.4	47.46	313.8
47.48	213.5	47.48	310.2
47.5	213	47.5	314.5
47.52	212.9	47.52	311.5
47.54	212.7	47.54	312.1
47.56	212.6	47.56	310.7
47.58	211.8	47.58	311.9
47.6	212	47.6	312.5
47.62	212.4	47.62	311.9
47.64	214.1	47.64	311.3
47.66	212.9	47.66	312.8
47.68	214.1	47.68	312.5
47.7	212.6	47.7	313
47.72	212.4	47.72	310.9
47.74	213.5	47.74	310.7
47.76	215.7	47.76	311.9
47.78	214.8	47.78	312.3
47.8	212.4	47.8	313.3
47.82	214	47.82	311.7
47.84	211.4	47.84	312.2
47.86	214.6	47.86	313.4
47.88	213.5	47.88	311.8
47.9	215.4	47.9	312.9
47.92	214	47.92	312.5
47.94	214.7	47.94	311.8
47.96	214.7	47.96	312.8
47.98	214.3	47.98	310.3
48	213.3	48	312.1
48.02	215.7	48.02	312.8
48.04	214.2	48.04	313.4
48.06	213.4	48.06	311.5
48.08	214.2	48.08	312.5
48.1	212.3	48.1	312.4
48.12	213.4	48.12	311.6
48.14	214.3	48.14	311.1
48.16	211.5	48.16	311.2
48.18	214.2	48.18	311.4
48.2	211.8	48.2	312.4
48.22	212.1	48.22	313.8
48.24	213.5	48.24	310.8
48.26	212.6	48.26	312.1
48.28	213.1	48.28	310.5
48.3	212.7	48.3	314.1
48.32	212.1	48.32	311.1
48.34	213.9	48.34	312.2
48.36	212.1	48.36	309.6
48.38	213.7	48.38	310.3
48.4	213	48.4	311.9
48.42	213.7	48.42	312.4
48.44	211.1	48.44	312
48.46	213.5	48.46	314.5
48.48	212.4	48.48	314
48.5	212.6	48.5	312.9
48.52	212.7	48.52	312.1
48.54	212.2	48.54	311.8
48.56	215.1	48.56	310.5
48.58	212.9	48.58	310.6
48.6	214.6	48.6	312.7
48.62	215.3	48.62	312.7
48.64	215.4	48.64	312
48.66	213	48.66	311.9
48.68	210.6	48.68	312
48.7	215.8	48.7	312
48.72	212.4	48.72	311.4
48.74	212.9	48.74	312
48.76	215.3	48.76	309.8
48.78	212.5	48.78	312.2
48.8	212.6	48.8	310.2
48.82	213.4	48.82	311.3
48.84	213.6	48.84	311
48.86	212.5	48.86	311.3
48.88	211.6	48.88	311.3
48.9	213.8	48.9	311.4
48.92	212.9	48.92	313.4
48.94	213.3	48.94	311.2
48.96	214.4	48.96	311.5
48.98	216	48.98	310.9
49	213.6	49	314.1
49.02	213.7	49.02	310.7
49.04	214.5	49.04	312.3
49.06	214.8	49.06	309.3
49.08	212.3	49.08	311.1
49.1	212.7	49.1	311.9
49.12	213.1	49.12	310.7
49.14	213.8	49.14	311.9
49.16	213.5	49.16	313.7
49.18	213	49.18	312.8
49.2	212.1	49.2	311.2
49.22	212.6	49.22	311.4
49.24	212.8	49.24	310.9
49.26	212.2	49.26	310.7
49.28	211.6	49.28	312.2
49.3	214.1	49.3	311.7
49.32	213.5	49.32	312.9
49.34	211.7	49.34	313.2
49.36	212.6	49.36	311.4
49.38	213.2	49.38	311.4
49.4	213.9	49.4	312.4
49.42	211.8	49.42	310.8
49.44	214.7	49.44	311.7
49.46	212.4	49.46	311.7
49.48	212.8	49.48	311.5
49.5	211.9	49.5	314.6
49.52	211.9	49.52	311.1
49.54	213.5	49.54	312.8
49.56	214.1	49.56	314.1
49.58	212.7	49.58	310.6
49.6	214	49.6	311.4
49.62	212.1	49.62	311.2
49.64	213.2	49.64	310.8
49.66	214.5	49.66	311
49.68	216.9	49.68	312.2
49.7	214.6	49.7	311.3
49.72	212.4	49.72	312
49.74	212.9	49.74	312.4
49.76	213.1	49.76	313.2
49.78	213.1	49.78	310.4
49.8	213	49.8	312.8
49.82	213.2	49.82	310.8
49.84	214	49.84	310.8
49.86	212.9	49.86	311.1
49.88	214.2	49.88	311.3
49.9	215.1	49.9	312.3
[truncated: 505 more rows]

## Sheet: Fig2
Fig2(a)							Fig2(b)							Fig2(c)						Fig2(d)
NC	Potential	FE(CO)	Error(CO)	FE(H2)	Error(H2)		NC	Potential	Change in FE(CO)	Error(CO)	Change in FE(H2)	Error(H2)		NC	Potential	Change in CD(CO)	Change in CD(H2)			Time	CD	CD	CD
	VRHE	%	%	%	%			VRHE	%	%	%	%			VRHE	%	%			s	mA/cm-2	mA/cm-2	mA/cm-2
	-0.53	76.2222	7.38534	18.6111	2.43559			-0.53	11.5556	11.7851	-2.33333	5.65685			-0.53	0.33191	0.01156				NC	RD	OC
	-0.6	75.5	2.74986	18.8889	0.94281			-0.6	19.0556	8.09244	-10.4444	3.92837			-0.6	0.48445	-0.4701			0.1	-16.7027	-33.7241	-30.2342
	-0.67	68.3889	1.17851	25.6111	3.69267			-0.67	25.8333	3.3784	-15.0556	4.79261			-0.67	0.67445	-0.49909			0.2	-16.6126	-33.5977	-30.0541
	-0.74	63.0556	0.2357	31.3333	0			-0.74	26.6111	2.12132	-17.4444	0.62854			-0.74	0.77708	-0.44606			0.3	-16.5495	-33.4598	-29.8829
	-0.81	59.1111	0.31427	37	0.15713			-0.81	25	5.18545	-19.1111	0.62854			-0.81	0.84363	-0.37357			0.4	-16.4865	-33.3448	-29.7387
	-0.88	59.7778	11.628	36.6667	6.7568			-0.88	21.5556	13.5136	-14.7778	8.32815			-0.88	0.84034	-0.19254			0.5	-16.4324	-33.2299	-29.5946
RD	-0.53	94.2222	4.24444	6	0		RD	-0.53	-0.17778	7.28889	-0.27778	0.2357		RD	-0.53	-0.76469	-0.77516			0.6	-16.3784	-33.1149	-29.4775
	-0.6	96.8333	1.64444	1.55556	0.4714			-0.6	2.86111	2.15556	0.05556	0.86424			-0.6	0.10421	0.11077			0.7	-16.3333	-33.023	-29.3784
	-0.67	96.9444	6.83333	2.61111	0.07857			-0.67	1.54444	6.92222	-0.27778	0.39284			-0.67	0.10513	-0.02792			0.8	-16.2973	-32.9081	-29.2703
	-0.74	95.0333	7.5	3.72222	0.2357			-0.74	4.25556	9.44444	1.05556	0.54997			-0.74	0.1697	0.43705			0.9	-16.2613	-32.8276	-29.1712
	-0.81	92.4889	7.8	5.11111	0.15713			-0.81	5.92778	9.41111	2.5	2.43559			-0.81	0.16494	0.63016			1	-16.2252	-32.7241	-29.0901
	-0.88	84.4556	3.28889	12.5722	6.62323			-0.88	7.82778	4.63333	2.42778	9.45166			-0.88	0.21764	0.32946			1.1	-16.1982	-32.6437	-29
OC	-0.53	66.5556	3.92837	27.1111	0		OC	-0.53	18.5	12.1779	-16.2222	2.19989		OC	-0.53	1.14601	-0.32555			1.2	-16.1712	-32.5517	-28.9189
	-0.6	67.9167	2.39631	30.6667	1.72848			-0.6	20.6944	3.88909	-24.0556	1.80705			-0.6	1.1559	-0.64377			1.3	-16.1351	-32.4713	-28.8559
	-0.67	51.3333	1.09994	46.8889	0.15713			-0.67	41.8333	3.3784	-37.1667	1.33565			-0.67	1.92457	-0.66588			1.4	-16.1171	-32.4023	-28.7838
	-0.74	44.3556	0.03143	46.5556	0.15713			-0.74	43.3667	3.56696	-31.5	2.90699			-0.74	2.03435	-0.50383			1.5	-16.0901	-32.3218	-28.7027
	-0.81	39.4444	1.41421	54.7222	1.33565			-0.81	42.3333	3.6141	-36.3333	1.41421			-0.81	2.09505	-0.49834			1.6	-16.0721	-32.2529	-28.6486
	-0.88	37.3333	0	53.6667	1.72848			-0.88	25.5667	5.10688	-25.5	1.80705			-0.88	1.23104	-0.23946			1.7	-16.045	-32.1839	-28.5766
																				1.8	-16.027	-32.1264	-28.5225
																				1.9	-16.009	-32.046	-28.4595
																				2	-15.991	-31.9885	-28.4054
																				2.1	-15.973	-31.908	-28.3243
																				2.2	-15.955	-31.8506	-28.2703
																				2.3	-15.9459	-31.8046	-28.2162
																				2.4	-15.9279	-31.7356	-28.1712
																				2.5	-15.9099	-31.6782	-28.1261
																				2.6	-15.9009	-31.6092	-28.0901
																				2.7	-15.8829	-31.5632	-28.045
																				2.8	-15.8649	-31.5172	-28
																				2.9	-15.8559	-31.4713	-27.982
																				3	-15.8378	-31.4253	-27.9369
																				3.1	-15.8288	-31.3908	-27.8919
																				3.2	-15.8108	-31.3333	-27.8559
																				3.3	-15.8018	-31.2759	-27.8288
																				3.4	-15.7838	-31.2414	-27.8018
																				3.5	-15.7748	-31.1724	-27.7748
																				3.6	-15.7658	-31.1264	-27.7387
																				3.7	-15.7568	-31.0805	-27.6937
																				3.8	-15.7568	-31.0345	-27.6577
																				3.9	-15.7477	-30.9885	-27.6216
																				4	-15.7387	-30.9425	-27.6126
																				4.1	-15.7297	-30.8966	-27.5856
																				4.2	-15.7117	-30.8391	-27.5315
																				4.3	-15.7117	-30.8046	-27.4955
																				4.4	-15.7027	-30.7471	-27.4865
																				4.5	-15.6937	-30.7241	-27.4955
																				4.6	-15.6847	-30.6667	-27.4685
																				4.7	-15.6757	-30.6322	-27.4414
																				4.8	-15.6667	-30.5862	-27.4054
																				4.9	-15.6577	-30.5402	-27.3694
																				5	-15.6486	-30.5172	-27.3243
																				5.1	-15.6396	-30.4713	-27.3333
																				5.2	-15.6306	-30.4483	-27.3243
																				5.3	-15.6216	-30.4023	-27.2973
																				5.4	-15.6126	-30.3678	-27.2613
																				5.5	-15.6036	-30.3333	-27.2162
																				5.6	-15.5946	-30.3103	-27.1982
																				5.7	-15.5946	-30.2874	-27.1712
																				5.8	-15.5856	-30.2529	-27.1441
																				5.9	-15.5766	-30.2299	-27.1351
																				6	-15.5676	-30.2069	-27.1171
																				6.1	-15.5586	-30.2069	-27.0811
																				6.2	-15.5495	-30.1609	-27.045
																				6.3	-15.5405	-30.1379	-27.036
																				6.4	-15.5405	-30.092	-27.036
																				6.5	-15.5315	-30.046	-27.018
																				6.6	-15.5225	-30.023	-27.009
																				6.7	-15.5135	-29.9885	-26.982
																				6.8	-15.5135	-29.954	-26.955
																				6.9	-15.5045	-29.9425	-26.9369
																				7	-15.4955	-29.9195	-26.9369
																				7.1	-15.4955	-29.8966	-26.9279
																				7.2	-15.4865	-29.8851	-26.8919
																				7.3	-15.4775	-29.8506	-26.8829
																				7.4	-15.4685	-29.8161	-26.8649
																				7.5	-15.4685	-29.7931	-26.8559
																				7.6	-15.4595	-29.7586	-26.8378
																				7.7	-15.4505	-29.7356	-26.8108
																				7.8	-15.4505	-29.7126	-26.7838
																				7.9	-15.4414	-29.6782	-26.7658
																				8	-15.4324	-29.6552	-26.7477
																				8.1	-15.4324	-29.6437	-26.7297
																				8.2	-15.4324	-29.6207	-26.6937
																				8.3	-15.4234	-29.5977	-26.6577
																				8.4	-15.4144	-29.5977	-26.6757
																				8.5	-15.4144	-29.5862	-26.6757
																				8.6	-15.4054	-29.5517	-26.6757
																				8.7	-15.3964	-29.5402	-26.6937
																				8.8	-15.3964	-29.5287	-26.6757
																				8.9	-15.3874	-29.5057	-26.6396
																				9	-15.3784	-29.4828	-26.6216
																				9.1	-15.3784	-29.4483	-26.6036
																				9.2	-15.3694	-29.4138	-26.5766
																				9.3	-15.3694	-29.3908	-26.5586
																				9.4	-15.3694	-29.3793	-26.5405
																				9.5	-15.3604	-29.3908	-26.5315
																				9.6	-15.3514	-29.3678	-26.5135
																				9.7	-15.3514	-29.3333	-26.5045
																				9.8	-15.3423	-29.3218	-26.4865
																				9.9	-15.3423	-29.3103	-26.4955
																				10	-15.3333	-29.2989	-26.4685
																				10.1	-15.3333	-29.2874	-26.4505
																				10.2	-15.3243	-29.2644	-26.4595
																				10.3	-15.3243	-29.2299	-26.4775
																				10.4	-15.3153	-29.2184	-26.4775
																				10.5	-15.3153	-29.1954	-26.4595
																				10.6	-15.3063	-29.1724	-26.4324
																				10.7	-15.2973	-29.1494	-26.4144
																				10.8	-15.2973	-29.1379	-26.3874
																				10.9	-15.2973	-29.1034	-26.3784
																				11	-15.2973	-29.1034	-26.3604
																				11.1	-15.2883	-29.0805	-26.3514
																				11.2	-15.2883	-29.069	-26.4505
																				11.3	-15.2793	-29.0805	-26.4595
																				11.4	-15.2793	-29.0575	-26.4414
																				11.5	-15.2703	-29.0345	-26.4234
																				11.6	-15.2703	-29.0115	-26.4234
																				11.7	-15.2613	-28.9885	-26.4054
																				11.8	-15.2613	-28.9885	-26.3784
																				11.9	-15.2523	-28.9655	-26.3514
																				12	-15.2523	-28.9425	-26.3423
																				12.1	-15.2432	-28.9195	-26.3243
																				12.2	-15.2432	-28.8966	-26.3063
																				12.3	-15.2342	-28.8736	-26.3063
																				12.4	-15.2342	-28.8621	-26.3063
																				12.5	-15.2342	-28.8736	-26.2883
																				12.6	-15.2252	-28.8736	-26.2793
																				12.7	-15.2252	-28.8736	-26.2613
																				12.8	-15.2252	-28.8621	-26.2523
																				12.9	-15.2162	-28.8506	-26.2342
																				13	-15.2162	-28.8621	-26.2072
																				13.1	-15.2162	-28.8621	-26.2072
																				13.2	-15.2072	-28.8391	-26.1982
																				13.3	-15.2072	-28.8276	-26.1802
																				13.4	-15.2072	-28.8046	-26.1982
																				13.5	-15.1982	-28.7931	-26.1802
																				13.6	-15.2072	-28.7701	-26.1982
																				13.7	-15.1982	-28.7471	-26.1802
																				13.8	-15.1892	-28.7471	-26.1712
																				13.9	-15.1892	-28.7241	-26.1532
																				14	-15.1802	-28.7126	-26.1351
																				14.1	-15.1802	-28.7126	-26.1081
																				14.2	-15.1712	-28.6897	-26.1081
																				14.3	-15.1802	-28.6782	-26.1261
																				14.4	-15.1712	-28.6552	-26.1171
																				14.5	-15.1712	-28.6322	-26.1441
																				14.6	-15.1622	-28.6322	-26.1622
																				14.7	-15.1532	-28.6552	-26.1532
																				14.8	-15.1622	-28.6322	-26.1441
																				14.9	-15.1441	-28.6437	-26.1261
																				15	-15.1532	-28.6207	-26.1081
																				15.1	-15.1441	-28.6092	-26.0901
																				15.2	-15.1441	-28.5862	-26.0901
																				15.3	-15.1351	-28.5747	-26.0811
																				15.4	-15.1261	-28.5632	-26.0631
																				15.5	-15.1351	-28.5517	-26.0631
																				15.6	-15.1171	-28.5287	-26.0811
																				15.7	-15.1261	-28.5172	-26.0721
																				15.8	-15.1171	-28.5057	-26.045
																				15.9	-15.1171	-28.4828	-26.027
																				16	-15.1081	-28.4713	-26.027
																				16.1	-15.1081	-28.4598	-26.036
																				16.2	-15.1081	-28.4598	-26.018
																				16.3	-15.0991	-28.4713	-26.009
																				16.4	-15.1081	-28.4483	-26.009
																				16.5	-15.0991	-28.4368	-25.991
																				16.6	-15.1081	-28.4138	-25.982
																				16.7	-15.0901	-28.4023	-25.982
																				16.8	-15.0991	-28.3793	-25.973
																				16.9	-15.0901	-28.3678	-25.9459
																				17	-15.0901	-28.3678	-25.9369
																				17.1	-15.0901	-28.3563	-25.9369
																				17.2	-15.0811	-28.3333	-25.9189
																				17.3	-15.0901	-28.3333	-25.9099
																				17.4	-15.0811	-28.3218	-25.9009
																				17.5	-15.0811	-28.3103	-25.8739
																				17.6	-15.0721	-28.2874	-25.8559
																				17.7	-15.0721	-28.2759	-25.8468
																				17.8	-15.0631	-28.2529	-25.8378
																				17.9	-15.0631	-28.2644	-25.8378
																				18	-15.0631	-28.2414	-25.8108
																				18.1	-15.0631	-28.2299	-25.8018
																				18.2	-15.0631	-28.2184	-25.7748
																				18.3	-15.0541	-28.2069	-25.7568
																				18.4	-15.0631	-28.1839	-25.7568
																				18.5	-15.0541	-28.1724	-25.7658
																				18.6	-15.0811	-28.1609	-25.7658
																				18.7	-15.0811	-28.1494	-25.7658
																				18.8	-15.0721	-28.1494	-25.7658
																				18.9	-15.0721	-28.1264	-25.7658
																				19	-15.0721	-28.1149	-25.7658
																				19.1	-15.0811	-28.0805	-25.7568
																				19.2	-15.0721	-28.069	-25.7568
																				19.3	-15.0811	-28.046	-25.7658
																				19.4	-15.0631	-28.046	-25.7568
																				19.5	-15.0721	-28.0345	-25.7568
																				19.6	-15.0631	-28.0115	-25.7387
																				19.7	-15.0631	-28.0115	-25.7387
																				19.8	-15.0631	-27.9885	-25.7207
																				19.9	-15.0541	-27.977	-25.7027
																				20	-15.0541	-27.9885	-25.6847
																				20.1	-15.045	-27.977	-25.6847
																				20.2	-15.045	-27.954	-25.6757
																				20.3	-15.045	-27.954	-25.6577
																				20.4	-15.045	-27.9425	-25.6396
																				20.5	-15.045	-27.9425	-25.6306
																				20.6	-15.036	-27.931	-25.6216
																				20.7	-15.036	-27.931	-25.6306
																				20.8	-15.027	-27.9195	-25.6396
																				20.9	-15.036	-27.8966	-25.6306
																				21	-15.027	-27.8851	-25.6036
																				21.1	-15.027	-27.8966	-25.6216
																				21.2	-15.027	-27.8966	-25.6216
																				21.3	-15.018	-27.8851	-25.6126
																				21.4	-15.027	-27.8736	-25.6036
																				21.5	-15.018	-27.8736	-25.5946
																				21.6	-15.018	-27.8621	-25.5856
																				21.7	-15.009	-27.8621	-25.5856
																				21.8	-15.009	-27.8391	-25.6126
																				21.9	-15.009	-27.8161	-25.6126
																				22	-15.009	-27.8046	-25.5946
																				22.1	-15	-27.7931	-25.6036
																				22.2	-15	-27.7931	-25.5856
																				22.3	-15	-27.8046	-25.5856
																				22.4	-14.991	-27.8046	-25.5946
																				22.5	-14.991	-27.7931	-25.5946
																				22.6	-14.991	-27.7931	-25.5766
																				22.7	-14.991	-27.7701	-25.5676
																				22.8	-14.982	-27.7701	-25.5676
																				22.9	-14.982	-27.7586	-25.5495
																				23	-14.982	-27.7701	-25.5405
																				23.1	-14.973	-27.7701	-25.5315
																				23.2	-14.973	-27.7471	-25.5495
																				23.3	-14.973	-27.7356	-25.5495
																				23.4	-14.973	-27.7241	-25.5676
																				23.5	-14.964	-27.7241	-25.5495
																				23.6	-14.964	-27.7126	-25.5315
																				23.7	-14.964	-27.7241	-25.5225
																				23.8	-14.955	-27.7126	-25.5045
																				23.9	-14.955	-27.7011	-25.4955
																				24	-14.955	-27.6897	-25.4865
																				24.1	-14.964	-27.6782	-25.4775
																				24.2	-14.964	-27.6667	-25.4685
																				24.3	-14.955	-27.6552	-25.4595
																				24.4	-14.955	-27.7241	-25.4414
																				24.5	-14.9459	-27.7126	-25.4414
																				24.6	-14.9459	-27.7126	-25.4505
																				24.7	-14.9459	-27.7011	-25.4414
																				24.8	-14.9459	-27.7011	-25.4324
																				24.9	-14.9369	-27.6897	-25.4234
																				25	-14.9369	-27.7011	-25.4054
																				25.1	-14.9369	-27.6782	-25.3964
																				25.2	-14.9279	-27.6667	-25.3874
																				25.3	-14.9279	-27.6667	-25.3694
																				25.4	-14.9279	-27.6552	-25.3694
																				25.5	-14.9189	-27.6552	-25.3784
																				25.6	-14.9189	-27.6437	-25.3784
																				25.7	-14.9189	-27.6322	-25.3604
																				25.8	-14.9189	-27.6207	-25.3333
																				25.9	-14.9099	-27.6092	-25.3243
																				26	-14.9099	-27.5747	-25.3153
																				26.1	-14.9099	-27.5632	-25.3063
																				26.2	-14.9009	-27.5517	-25.3333
																				26.3	-14.9009	-27.5517	-25.3153
																				26.4	-14.9009	-27.5287	-25.3063
																				26.5	-14.8919	-27.5287	-25.4054
																				26.6	-14.8919	-27.5172	-25.4505
																				26.7	-14.8919	-27.5057	-25.4505
																				26.8	-14.8919	-27.5057	-25.4414
																				26.9	-14.8829	-27.4943	-25.4144
																				27	-14.8829	-27.4713	-25.4144
																				27.1	-14.8829	-27.4598	-25.4324
																				27.2	-14.8829	-27.4483	-25.4324
																				27.3	-14.8829	-27.4483	-25.4144
																				27.4	-14.8829	-27.4483	-25.4054
																				27.5	-14.8739	-27.4368	-25.3964
																				27.6	-14.8739	-27.4483	-25.3784
																				27.7	-14.8739	-27.4368	-25.3694
																				27.8	-14.8739	-27.4253	-25.3604
																				27.9	-14.8739	-27.4138	-25.3423
																				28	-14.8739	-27.4023	-25.3243
																				28.1	-14.8739	-27.4023	-25.3243
																				28.2	-14.8649	-27.3793	-25.3243
																				28.3	-14.8649	-27.3678	-25.3243
																				28.4	-14.8649	-27.3678	-25.2973
																				28.5	-14.8649	-27.3678	-25.2793
																				28.6	-14.8649	-27.3448	-25.2793
																				28.7	-14.8739	-27.3333	-25.2703
																				28.8	-14.8649	-27.3218	-25.2523
																				28.9	-14.8649	-27.3103	-25.2613
																				29	-14.8649	-27.3103	-25.2883
																				29.1	-14.8559	-27.2989	-25.2703
																				29.2	-14.8559	-27.2874	-25.2703
																				29.3	-14.8559	-27.2644	-25.2613
																				29.4	-14.8559	-27.2529	-25.2793
																				29.5	-14.8468	-27.2529	-25.2793
																				29.6	-14.8468	-27.2644	-25.2613
																				29.7	-14.8468	-27.2529	-25.2432
																				29.8	-14.8468	-27.2644	-25.2252
																				29.9	-14.8468	-27.2644	-25.2072
																				30	-14.8468	-27.2759	-25.1802
																				30.1	-14.8468	-27.2644	-25.1802
																				30.2	-14.8378	-27.2644	-25.1982
																				30.3	-14.8378	-27.2414	-25.2072
																				30.4	-14.8378	-27.2299	-25.2072
																				30.5	-15	-27.2414	-25.1982
																				30.6	-15.1622	-27.3103	-25.1892
																				30.7	-15.2613	-27.4483	-25.1712
																				30.8	-15.3423	-27.5172	-25.1712
																				30.9	-15.4144	-27.5862	-25.3063
																				31	-15.4685	-27.6437	-25.8288
																				31.1	-15.5225	-27.7011	-26.2072
																				31.2	-15.5676	-27.7931	-26.5135
																				31.3	-15.6126	-27.8506	-26.7838
																				31.4	-15.6577	-27.9195	-27.009
																				31.5	-15.6937	-27.977	-27.2342
																				31.6	-15.7387	-28.0575	-27.4054
																				31.7	-15.7658	-28.1724	-27.5586
																				31.8	-15.8018	-28.2184	-27.7027
																				31.9	-15.8288	-28.2644	-27.8288
																				32	-15.8559	-28.2989	-27.9459
																				32.1	-15.8829	-28.3563	-28.0631
																				32.2	-15.9099	-28.4138	-28.1802
																				32.3	-15.9369	-28.4943	-28.2883
																				32.4	-15.955	-28.5517	-28.3694
																				32.5	-15.982	-28.5747	-28.4414
																				32.6	-16	-28.6207	-28.4955
																				32.7	-16.018	-28.6552	-28.5586
																				32.8	-16.036	-28.7241	-28.6126
																				32.9	-16.0541	-28.7471	-28.6757
																				33	-16.0721	-28.7816	-28.7387
																				33.1	-16.0811	-28.8276	-28.7838
																				33.2	-16.0991	-28.8736	-28.8288
																				33.3	-16.1081	-28.908	-28.8739
																				33.4	-16.1171	-28.931	-28.9099
																				33.5	-16.1351	-28.954	-28.9459
																				33.6	-16.1441	-28.9885	-28.991
																				33.7	-16.1532	-29.023	-29.027
																				33.8	-16.1622	-29.0575	-29.0721
																				33.9	-16.1622	-29.0805	-29.1622
																				34	-16.1712	-29.1149	-29.1892
																				34.1	-16.1802	-29.1379	-29.1982
																				34.2	-16.1802	-29.1724	-29.2252
																				34.3	-16.1802	-29.1954	-29.2342
																				34.4	-16.1892	-29.2184	-29.2613
																				34.5	-16.1892	-29.2644	-29.2613
																				34.6	-16.1982	-29.2989	-29.2703
																				34.7	-16.1982	-29.3103	-29.2883
																				34.8	-16.1982	-29.3103	-29.2973
																				34.9	-16.1982	-29.3563	-29.2973
																				35	-16.1982	-29.4023	-29.2973
																				35.1	-16.2072	-29.4368	-29.3063
																				35.2	-16.2072	-29.4483	-29.3514
																				35.3	-16.2072	-29.4598	-29.3604
																				35.4	-16.2072	-29.4713	-29.3604
																				35.5	-16.2072	-29.4713	-29.3604
																				35.6	-16.2072	-29.4828	-29.3604
																				35.7	-16.2072	-29.4943	-29.3604
																				35.8	-16.2072	-29.5057	-29.3514
																				35.9	-16.1982	-29.5287	-29.3514
																				36	-16.1982	-29.5402	-29.3874
																				36.1	-16.1982	-29.5632	-29.3874
																				36.2	-16.1982	-29.5632	-29.3964
																				36.3	-16.1982	-29.5632	-29.3694
																				36.4	-16.1982	-29.5632	-29.3694
																				36.5	-16.1892	-29.5517	-29.3694
																				36.6	-16.1892	-29.5632	-29.3694
																				36.7	-16.1892	-29.5517	-29.3604
																				36.8	-16.1892	-29.5517	-29.3604
																				36.9	-16.1802	-29.5632	-29.3604
																				37	-16.1802	-29.5977	-29.3874
																				37.1	-16.1892	-29.6092	-29.3874
																				37.2	-16.1892	-29.5977	-29.3874
																				37.3	-16.1802	-29.5977	-29.3784
																				37.4	-16.1802	-29.5977	-29.3694
																				37.5	-16.1802	-29.6092	-29.3604
																				37.6	-16.1802	-29.6207	-29.3514
																				37.7	-16.1712	-29.6322	-29.3514
																				37.8	-16.1712	-29.6207	-29.3514
																				37.9	-16.1622	-29.6207	-29.3333
																				38	-16.1622	-29.6207	-29.3063
																				38.1	-16.1622	-29.6207	-29.2973
																				38.2	-16.1532	-29.6207	-29.3243
																				38.3	-16.1532	-29.6207	-29.3243
																				38.4	-16.1532	-29.6322	-29.3423
																				38.5	-16.1441	-29.6207	-29.3333
																				38.6	-16.1441	-29.6207	-29.3423
																				38.7	-16.1351	-29.6092	-29.3243
																				38.8	-16.1351	-29.5977	-29.3063
																				38.9	-16.1351	-29.6092	-29.2883
																				39	-16.1351	-29.6322	-29.2793
																				39.1	-16.1351	-29.6322	-29.2613
																				39.2	-16.1351	-29.6207	-29.2613
																				39.3	-16.1351	-29.6092	-29.3333
																				39.4	-16.1261	-29.5977	-29.3243
																				39.5	-16.1261	-29.5977	-29.3063
																				39.6	-16.1171	-29.5862	-29.3153
																				39.7	-16.1171	-29.5747	-29.3243
																				39.8	-16.1171	-29.5862	-29.3153
																				39.9	-16.1261	-29.5862	-29.2973
																				40	-16.1261	-29.5747	-29.2973
																				40.1	-16.1261	-29.5747	-29.2883
																				40.2	-16.1171	-29.5517	-29.2613
																				40.3	-16.1171	-29.5632	-29.2523
																				40.4	-16.1081	-29.5517	-29.2432
																				40.5	-16.1081	-29.5517	-29.2162
																				40.6	-16.0991	-29.5517	-29.2162
																				40.7	-16.0991	-29.5287	-29.1892
																				40.8	-16.0901	-29.5402	-29.1712
																				40.9	-16.0901	-29.5747	-29.1532
																				41	-16.0811	-29.5517	-29.1622
																				41.1	-16.0811	-29.5402	-29.1441
																				41.2	-16.0811	-29.5402	-29.1351
																				41.3	-16.0721	-29.5287	-29.1351
																				41.4	-16.0721	-29.5287	-29.1261
																				41.5	-16.0721	-29.5287	-29.1171
																				41.6	-16.0631	-29.5172	-29.1081
																				41.7	-16.0631	-29.5057	-29.0991
																				41.8	-16.0541	-29.5057	-29.1171
																				41.9	-16.0541	-29.4943	-29.1261
																				42	-16.045	-29.4713	-29.1261
																				42.1	-16.045	-29.4713	-29.1081
																				42.2	-16.036	-29.4598	-29.1081
																				42.3	-16.036	-29.4713	-29.1081
																				42.4	-16.036	-29.4483	-29.1081
																				42.5	-16.027	-29.4598	-29.0991
																				42.6	-16.027	-29.4368	-29.1171
																				42.7	-16.027	-29.4368	-29.1171
																				42.8	-16.027	-29.4253	-29.0991
																				42.9	-16.018	-29.4138	-29.0901
																				43	-16.018	-29.4023	-29.0811
																				43.1	-16.018	-29.3908	-29.0901
																				43.2	-16.009	-29.3908	-29.0901
																				43.3	-16.009	-29.3908	-29.0631
																				43.4	-16.009	-29.3793	-29.0541
																				43.5	-16	-29.3793	-29.036
																				43.6	-16	-29.3563	-29.018
																				43.7	-15.991	-29.3678	-29.009
																				43.8	-15.991	-29.3793	-29
																				43.9	-15.982	-29.3563	-28.982
																				44	-15.982	-29.3563	-28.964
																				44.1	-15.982	-29.3563	-28.973
																				44.2	-15.982	-29.3678	-28.964
																				44.3	-15.973	-29.3563	-28.964
																				44.4	-15.973	-29.3448	-28.973
																				44.5	-15.964	-29.3678	-28.9459
																				44.6	-15.964	-29.3448	-28.9369
																				44.7	-15.964	-29.3448	-28.9279
																				44.8	-15.955	-29.3333	-28.9189
																				44.9	-15.955	-29.3333	-28.9189
																				45	-15.9459	-29.3103	-28.9099
																				45.1	-15.9459	-29.3103	-28.9009
																				45.2	-15.9459	-29.3103	-28.8829
																				45.3	-15.9459	-29.3103	-28.8739
																				45.4	-15.9369	-29.2989	-28.8739
																				45.5	-15.9369	-29.2989	-28.8739
																				45.6	-15.9279	-29.2989	-28.8649
																				45.7	-15.9279	-29.2989	-28.8559
																				45.8	-15.9279	-29.2874	-28.8649
																				45.9	-15.9279	-29.2644	-28.8649
																				46	-15.9189	-29.2644	-28.8559
																				46.1	-15.9189	-29.2529	-28.8468
																				46.2	-15.9099	-29.2644	-28.8288
																				46.3	-15.9099	-29.2414	-28.8108
																				46.4	-15.9009	-29.2299	-28.8108
																				46.5	-15.9009	-29.2299	-28.8108
																				46.6	-15.9009	-29.2414	-28.8018
																				46.7	-15.9009	-29.2529	-28.7928
																				46.8	-15.8919	-29.2414	-28.7838
																				46.9	-15.8919	-29.2299	-28.7838
																				47	-15.8919	-29.2184	-28.7838
																				47.1	-15.8919	-29.2069	-28.7748
																				47.2	-15.8829	-29.1954	-28.7928
																				47.3	-15.8829	-29.2069	-28.8198
																				47.4	-15.8739	-29.1954	-28.8018
																				47.5	-15.8739	-29.1839	-28.7838
																				47.6	-15.8739	-29.1609	-28.7748
																				47.7	-15.8649	-29.1609	-28.7748
																				47.8	-15.8649	-29.1609	-28.7748
																				47.9	-15.8559	-29.1494	-28.7658
																				48	-15.8559	-29.1379	-28.7748
																				48.1	-15.8559	-29.1379	-28.7658
																				48.2	-15.8559	-29.1264	-28.7658
																				48.3	-15.8559	-29.1264	-28.7658
																				48.4	-15.8559	-29.1264	-28.7568
																				48.5	-15.8559	-29.1149	-28.7387
																				48.6	-15.8559	-29.1034	-28.7477
																				48.7	-15.8468	-29.1034	-28.7748
																				48.8	-15.8468	-29.092	-28.7748
																				48.9	-15.8468	-29.0805	-28.7658
																				49	-15.8468	-29.0805	-28.7568
																				49.1	-15.8378	-29.069	-28.7568
																				49.2	-15.8378	-29.069	-28.7658
																				49.3	-15.8378	-29.069	-28.7568
																				49.4	-15.8288	-29.0575	-28.7387
																				49.5	-15.8288	-29.046	-28.7477
																				49.6	-15.8288	-29.046	-28.7207
																				49.7	-15.8288	-29.046	-28.7117
																				49.8	-15.8198	-29.0345	-28.7027
																				49.9	-15.8198	-29.0115	-28.6847
																				50	-15.8288	-29.0115	-28.6847
																				50.1	-15.8198	-29.0115	-28.6757
																				50.2	-15.8198	-29	-28.6757
																				50.3	-15.8198	-29	-28.6667
																				50.4	-15.8198	-29	-28.6577
																				50.5	-15.8108	-28.9885	-28.6486
																				50.6	-15.8108	-28.9885	-28.6577
																				50.7	-15.8108	-28.9885	-28.6396
																				50.8	-15.8108	-28.977	-28.6216
																				50.9	-15.8018	-28.977	-28.6126
																				51	-15.8018	-28.954	-28.6396
																				51.1	-15.8018	-28.954	-28.6216
																				51.2	-15.7928	-28.954	-28.6126
																				51.3	-15.7928	-28.977	-28.6126
																				51.4	-15.7928	-29	-28.6036
																				51.5	-15.7928	-28.977	-28.6306
																				51.6	-15.7928	-28.9655	-28.6667
																				51.7	-15.7838	-28.954	-28.6486
																				51.8	-15.7838	-28.9425	-28.6306
																				51.9	-15.7748	-28.9425	-28.6216
																				52	-15.7748	-28.931	-28.6216
																				52.1	-15.7748	-28.931	-28.6126
																				52.2	-15.7658	-28.9655	-28.6036
																				52.3	-15.7658	-28.954	-28.5856
																				52.4	-15.7658	-28.9655	-28.5676
																				52.5	-15.7658	-28.9425	-28.5766
																				52.6	-15.7568	-28.9425	-28.5766
																				52.7	-15.7568	-28.931	-28.6486
																				52.8	-15.7568	-28.931	-28.6577
																				52.9	-15.7568	-28.9195	-28.6486
																				53	-15.7477	-28.9195	-28.6396
																				53.1	-15.7477	-28.908	-28.6216
																				53.2	-15.7477	-28.8851	-28.6036
																				53.3	-15.7387	-28.8851	-28.5766
																				53.4	-15.7387	-28.8621	-28.5676
																				53.5	-15.7297	-28.8621	-28.5676
																				53.6	-15.7297	-28.8621	-28.5676
																				53.7	-15.7297	-28.8621	-28.5676
																				53.8	-15.7297	-28.8506	-28.5676
																				53.9	-15.7207	-28.8506	-28.5676
																				54	-15.7207	-28.8391	-28.5676
																				54.1	-15.7207	-28.8276	-28.5586
																				54.2	-15.7117	-28.8391	-28.5586
																				54.3	-15.7117	-28.8391	-28.5495
																				54.4	-15.7117	-28.8276	-28.5405
																				54.5	-15.7117	-28.8276	-28.5495
																				54.6	-15.7027	-28.8276	-28.5405
																				54.7	-15.7027	-28.8161	-28.5315
																				54.8	-15.7027	-28.8046	-28.5315
																				54.9	-15.6937	-28.8046	-28.5225
																				55	-15.6937	-28.7931	-28.5135
																				55.1	-15.6937	-28.8046	-28.5225
																				55.2	-15.6847	-28.7931	-28.5135
																				55.3	-15.6847	-28.7816	-28.5045
																				55.4	-15.6847	-28.7701	-28.4955
																				55.5	-15.6847	-28.7586	-28.4865
																				55.6	-15.6847	-28.7586	-28.4865
																				55.7	-15.6847	-28.7586	-28.4775
																				55.8	-15.6757	-28.7471	-28.4595
																				55.9	-15.6757	-28.7471	-28.4595
																				56	-15.6757	-28.7356	-28.4595
																				56.1	-15.6757	-28.7356	-28.4414
																				56.2	-15.6667	-28.7241	-28.4505
																				56.3	-15.6667	-28.7126	-28.4505
																				56.4	-15.6667	-28.7241	-28.4414
																				56.5	-15.6577	-28.7126	-28.4414
																				56.6	-15.6577	-28.7011	-28.4414
																				56.7	-15.6577	-28.7011	-28.4324
																				56.8	-15.6577	-28.6897	-28.4324
																				56.9	-15.6577	-28.6782	-28.4234
																				57	-15.6577	-28.6782	-28.4324
																				57.1	-15.6486	-28.6782	-28.4685
																				57.2	-15.6486	-28.7011	-28.4505
																				57.3	-15.6486	-28.6897	-28.4324
																				57.4	-15.6486	-28.6897	-28.4234
																				57.5	-15.6486	-28.6782	-28.4324
																				57.6	-15.6396	-28.6667	-28.4144
																				57.7	-15.6396	-28.6667	-28.3964
																				57.8	-15.6396	-28.6782	-28.3874
																				57.9	-15.6396	-28.6552	-28.3964
																				58	-15.6396	-28.6437	-28.4054
																				58.1	-15.6396	-28.6437	-28.3874
																				58.2	-15.6396	-28.6437	-28.3964
																				58.3	-15.6396	-28.6437	-28.3784
																				58.4	-15.6306	-28.6552	-28.3874
																				58.5	-15.6306	-28.6552	-28.3784
																				58.6	-15.6306	-28.6322	-28.3784
																				58.7	-15.6216	-28.6207	-28.3694
																				58.8	-15.6216	-28.6207	-28.3514
																				58.9	-15.6216	-28.6207	-28.3604
																				59	-15.6216	-28.6207	-28.3694
																				59.1	-15.6126	-28.6092	-28.3694
																				59.2	-15.6126	-28.6092	-28.3694
																				59.3	-15.6126	-28.5977	-28.3694
																				59.4	-15.6126	-28.5977	-28.3694
																				59.5	-15.6036	-28.5977	-28.3423
																				59.6	-15.6036	-28.5862	-28.3423
																				59.7	-15.6036	-28.5747	-28.3333
																				59.8	-15.6036	-28.5632	-28.3153
																				59.9	-15.6036	-28.5517	-28.3063
																				60	-15.6036	-28.5402	-28.3063
																				60.1	-15.5946	-28.5402	-28.3153
																				60.2	-15.6036	-28.5632	-28.3153
																				60.3	-15.6036	-28.5517	-28.2973
																				60.4	-15.4414	-28.5632	-28.2883
																				60.5	-15.3333	-28.5747	-28.3423
																				60.6	-15.2342	-28.5632	-28.3243
																				60.7	-15.1622	-28.5402	-28.2793
																				60.8	-15.0901	-28.5402	-28.027
																				60.9	-15.045	-28.4943	-27.6486
																				61	-14.991	-28.2989	-27.3694
																				61.1	-14.955	-28.3908	-27.1622
																				61.2	-14.9009	-28.2529	-26.991
																				61.3	-14.8739	-28.1724	-26.8468
																				61.4	-14.8288	-28.069	-26.7297
																				61.5	-14.8018	-27.9885	-26.6036
																				61.6	-14.7748	-27.908	-26.5045
																				61.7	-14.7477	-27.8276	-26.4324
																				61.8	-14.7297	-27.7701	-26.3694
																				61.9	-14.7117	-27.6897	-26.2883
																				62	-14.6937	-27.6437	-26.2072
																				62.1	-14.6667	-27.5862	-26.1532
																				62.2	-14.6486	-27.5517	-26.0901
																				62.3	-14.6306	-27.4943	-26.009
																				62.4	-14.6126	-27.4598	-25.9279
																				62.5	-14.5946	-27.3908	-25.8649
																				62.6	-14.5856	-27.3563	-25.8198
																				62.7	-14.5766	-27.2989	-25.7658
																				62.8	-14.5676	-27.2529	-25.7207
																				62.9	-14.5495	-27.2299	-25.6577
																				63	-14.5405	-27.1724	-25.6577
																				63.1	-14.5225	-27.1494	-25.6667
																				63.2	-14.5135	-27.1149	-25.6757
																				63.3	-14.5045	-27.092	-25.6216
																				63.4	-14.5045	-27.0575	-25.5766
																				63.5	-14.4865	-27.0345	-25.5315
																				63.6	-14.4775	-27	-25.4865
																				63.7	-14.4775	-26.977	-25.4324
																				63.8	-14.4595	-26.954	-25.3784
																				63.9	-14.4595	-26.9195	-25.3333
																				64	-14.4505	-26.8966	-25.3063
																				64.1	-14.4414	-26.8851	-25.2703
																				64.2	-14.4324	-26.8621	-25.2252
																				64.3	-14.4324	-26.8276	-25.2072
																				64.4	-14.4234	-26.8161	-25.1712
																				64.5	-14.4144	-26.7931	-25.1532
																				64.6	-14.4054	-26.7931	-25.1532
																				64.7	-14.3964	-26.7586	-25.1261
																				64.8	-14.3964	-26.7356	-25.0991
																				64.9	-14.3874	-26.7356	-25.0631
																				65	-14.3874	-26.7126	-25.045
																				65.1	-14.3784	-26.7126	-25.018
																				65.2	-14.3784	-26.6782	-25
																				65.3	-14.3694	-26.6667	-24.973
																				65.4	-14.3694	-26.6322	-24.9459
																				65.5	-14.3604	-26.6207	-24.9189
																				65.6	-14.3514	-26.5977	-24.8919
																				65.7	-14.3514	-26.5862	-24.8739
																				65.8	-14.3423	-26.5747	-24.8468
																				65.9	-14.3423	-26.5747	-24.8468
																				66	-14.3333	-26.5747	-24.8919
																				66.1	-14.3333	-26.5517	-24.8649
																				66.2	-14.3243	-26.5402	-24.8468
																				66.3	-14.3153	-26.5172	-24.8288
																				66.4	-14.3153	-26.5057	-24.8108
																				66.5	-14.3063	-26.5172	-24.7838
																				66.6	-14.3063	-26.5172	-24.7658
																				66.7	-14.2973	-26.4943	-24.7477
																				66.8	-14.2973	-26.4828	-24.7207
																				66.9	-14.2973	-26.4713	-24.6937
																				67	-14.2973	-26.4483	-24.6757
																				67.1	-14.2883	-26.4483	-24.6667
																				67.2	-14.2883	-26.4253	-24.6667
																				67.3	-14.2793	-26.4368	-24.6667
																				67.4	-14.2793	-26.4368	-24.6486
																				67.5	-14.2703	-26.4253	-24.6126
																				67.6	-14.2703	-26.4138	-24.6216
																				67.7	-14.2613	-26.3908	-24.6216
																				67.8	-14.2613	-26.3793	-24.5946
																				67.9	-14.2523	-26.3908	-24.5856
																				68	-14.2523	-26.3793	-24.5676
																				68.1	-14.2523	-26.3563	-24.5495
																				68.2	-14.2523	-26.3448	-24.5405
																				68.3	-14.2432	-26.3333	-24.5405
																				68.4	-14.2432	-26.3218	-24.5135
																				68.5	-14.2432	-26.2989	-24.4955
																				68.6	-14.2342	-26.2989	-24.4595
																				68.7	-14.2342	-26.2759	-24.4505
																				68.8	-14.2342	-26.2644	-24.4414
																				68.9	-14.2342	-26.2529	-24.4414
																				69	-14.2252	-26.2414	-24.4595
																				69.1	-14.2252	-26.2529	-24.4414
																				69.2	-14.2162	-26.2414	-24.4324
																				69.3	-14.2162	-26.2414	-24.4144
																				69.4	-14.2162	-26.2299	-24.4144
																				69.5	-14.2072	-26.2299	-24.4054
																				69.6	-14.2072	-26.2414	-24.3964
																				69.7	-14.1982	-26.2184	-24.3964
																				69.8	-14.1982	-26.2184	-24.3784
																				69.9	-14.1982	-26.2069	-24.3694
																				70	-14.1982	-26.2069	-24.3604
																				70.1	-14.1892	-26.1954	-24.3423
																				70.2	-14.1892	-26.1839	-24.3243
																				70.3	-14.1892	-26.1724	-24.3153
																				70.4	-14.1892	-26.1494	-24.3243
																				70.5	-14.1892	-26.1379	-24.3153
																				70.6	-14.1802	-26.1494	-24.3063
																				70.7	-14.1892	-26.1609	-24.3063
																				70.8	-14.1802	-26.2299	-24.2973
																				70.9	-14.1982	-26.2184	-24.2883
																				71	-14.1892	-26.1954	-24.2703
																				71.1	-14.1892	-26.1724	-24.2793
																				71.2	-14.1892	-26.1609	-24.2613
																				71.3	-14.1802	-26.1379	-24.2883
																				71.4	-14.1802	-26.1379	-24.2793
																				71.5	-14.1802	-26.1264	-24.2793
																				71.6	-14.1802	-26.1149	-24.2703
																				71.7	-14.1802	-26.092	-24.2613
																				71.8	-14.1802	-26.1034	-24.2703
																				71.9	-14.1802	-26.092	-24.2613
																				72	-14.1712	-26.1034	-24.2432
																				72.1	-14.1712	-26.092	-24.2793
																				72.2	-14.1712	-26.069	-24.2883
																				72.3	-14.1712	-26.0805	-24.3063
																				72.4	-14.1622	-26.0575	-24.2973
																				72.5	-14.1622	-26.0575	-24.2703
																				72.6	-14.1622	-26.069	-24.2793
																				72.7	-14.1622	-26.0575	-24.2703
																				72.8	-14.1622	-26.046	-24.2613
																				72.9	-14.1622	-26.023	-24.2523
																				73	-14.1622	-26.0345	-24.2342
																				73.1	-14.1622	-26.0115	-24.2252
																				73.2	-14.1532	-26	-24.1982
																				73.3	-14.1622	-25.977	-24.1982
																				73.4	-14.1532	-25.977	-24.2072
																				73.5	-14.1532	-25.9655	-24.1982
																				73.6	-14.1441	-25.9655	-24.1982
																				73.7	-14.1441	-25.977	-24.1892
																				73.8	-14.1441	-25.9885	-24.1802
																				73.9	-14.1441	-25.9655	-24.1892
																				74	-14.1441	-25.977	-24.1802
																				74.1	-14.1351	-25.954	-24.2072
																				74.2	-14.1441	-25.9425	-24.2703
																				74.3	-14.1351	-25.9425	-24.2432
																				74.4	-14.1351	-25.931	-24.2342
																				74.5	-14.1261	-25.9195	-24.2252
																				74.6	-14.1351	-25.931	-24.2252
																				74.7	-14.1261	-25.9195	-24.2072
																				74.8	-14.1261	-25.931	-24.1982
																				74.9	-14.1261	-25.9195	-24.1802
																				75	-14.1171	-25.908	-24.1712
																				75.1	-14.1261	-25.9195	-24.1622
																				75.2	-14.1171	-25.9195	-24.2072
																				75.3	-14.1261	-25.9195	-24.2072
																				75.4	-14.1261	-25.908	-24.2072
																				75.5	-14.1261	-25.8966	-24.1982
																				75.6	-14.1261	-25.8966	-24.1982
																				75.7	-14.1261	-25.9195	-24.1892
																				75.8	-14.1261	-25.908	-24.1802
																				75.9	-14.1261	-25.908	-24.1712
																				76	-14.1261	-25.908	-24.1712
																				76.1	-14.1171	-25.8851	-24.1622
																				76.2	-14.1171	-25.8736	-24.1441
																				76.3	-14.1171	-25.8621	-24.1441
																				76.4	-14.1171	-25.8506	-24.1351
																				76.5	-14.1081	-25.8506	-24.1351
																				76.6	-14.1171	-25.8391	-24.1351
																				76.7	-14.1171	-25.8391	-24.1261
																				76.8	-14.1171	-25.8391	-24.1081
																				76.9	-14.1171	-25.8391	-24.0991
																				77	-14.1081	-25.8276	-24.0721
																				77.1	-14.1171	-25.8276	-24.0631
																				77.2	-14.1081	-25.8161	-24.0541
																				77.3	-14.1081	-25.7931	-24.0541
																				77.4	-14.1081	-25.8046	-24.0721
																				77.5	-14.1081	-25.7931	-24.0721
																				77.6	-14.1081	-25.8161	-24.0721
																				77.7	-14.0991	-25.8046	-24.1171
																				77.8	-14.1081	-25.7816	-24.1802
																				77.9	-14.0991	-25.7816	-24.1622
																				78	-14.1081	-25.7931	-24.1712
																				78.1	-14.0991	-25.7931	-24.1441
																				78.2	-14.0991	-25.7816	-24.1532
																				78.3	-14.0991	-25.7701	-24.1351
																				78.4	-14.0991	-25.7701	-24.1171
																				78.5	-14.0991	-25.7471	-24.1261
																				78.6	-14.0991	-25.7356	-24.1081
																				78.7	-14.0991	-25.7356	-24.1261
																				78.8	-14.0901	-25.7356	-24.0991
																				78.9	-14.0991	-25.7586	-24.0991
																				79	-14.0811	-25.7586	-24.0811
																				79.1	-14.0901	-25.7471	-24.0901
																				79.2	-14.0811	-25.7471	-24.0811
																				79.3	-14.0901	-25.7471	-24.0991
																				79.4	-14.0901	-25.7356	-24.1261
																				79.5	-14.0991	-25.7356	-24.1081
																				79.6	-14.1081	-25.7356	-24.1081
																				79.7	-14.0991	-25.7356	-24.1081
																				79.8	-14.1081	-25.7241	-24.1351
																				79.9	-14.0901	-25.7126	-24.1171
																				80	-14.0991	-25.7011	-24.1171
																				80.1	-14.0901	-25.6897	-24.1081
																				80.2	-14.0991	-25.6897	-24.0991
																				80.3	-14.0901	-25.6782	-24.0901
																				80.4	-14.0901	-25.6667	-24.1261
																				80.5	-14.0901	-25.6897	-24.1351
																				80.6	-14.0901	-25.6897	-24.1261
																				80.7	-14.0991	-25.6782	-24.1351
																				80.8	-14.0901	-25.6667	-24.1441
																				80.9	-14.0991	-25.6667	-24.1441
																				81	-14.0901	-25.6552	-24.1351
																				81.1	-14.0901	-25.6552	-24.1441
																				81.2	-14.0901	-25.6437	-24.1261
																				81.3	-14.0811	-25.6437	-24.1261
																				81.4	-14.0901	-25.6437	-24.0991
																				81.5	-14.0811	-25.6322	-24.0991
																				81.6	-14.0901	-25.6322	-24.0991
																				81.7	-14.0811	-25.6207	-24.0811
																				81.8	-14.0811	-25.6092	-24.0811
																				81.9	-14.0811	-25.6092	-24.0631
																				82	-14.0721	-25.5977	-24.0541
																				82.1	-14.0721	-25.5862	-24.027
																				82.2	-14.0721	-25.5977	-24.018
																				82.3	-14.0721	-25.5977	-24
																				82.4	-14.0721	-25.5862	-24
																				82.5	-14.0721	-25.5977	-24
																				82.6	-14.0721	-25.5747	-24
																				82.7	-14.0721	-25.6207	-24.018
																				82.8	-14.0721	-25.6207	-24
																				82.9	-14.0631	-25.6207	-24.009
																				83	-14.0721	-25.5977	-24.009
																				83.1	-14.0631	-25.5977	-24.009
																				83.2	-14.0631	-25.5977	-23.991
																				83.3	-14.0631	-25.5862	-24
																				83.4	-14.0631	-25.5977	-24.009
																				83.5	-14.0631	-25.5517	-24.009
																				83.6	-14.0541	-25.5747	-24.009
																				83.7	-14.0631	-25.5402	-24
																				83.8	-14.0541	-25.5517	-24
																				83.9	-14.0541	-25.5402	-23.982
																				84	-14.0541	-25.5402	-23.991
																				84.1	-14.0541	-25.5287	-24.009
																				84.2	-14.045	-25.5287	-24.009
																				84.3	-14.0541	-25.5287	-23.991
																				84.4	-14.045	-25.5057	-23.991
																				84.5	-14.045	-25.5287	-23.982
																				84.6	-14.0541	-25.4943	-23.973
																				84.7	-14.0541	-25.4943	-23.964
																				84.8	-14.0541	-25.4828	-23.9459
																				84.9	-14.0541	-25.4828	-23.9369
																				85	-14.0541	-25.4943	-23.9369
																				85.1	-14.0541	-25.4713	-23.9279
																				85.2	-14.0541	-25.4828	-23.9459
																				85.3	-14.0541	-25.4713	-23.9459
																				85.4	-14.0541	-25.4828	-23.9459
																				85.5	-14.0541	-25.4483	-23.973
																				85.6	-14.0541	-25.4483	-23.964
																				85.7	-14.0541	-25.4483	-23.973
																				85.8	-14.0541	-25.4368	-23.964
																				85.9	-14.0541	-25.4368	-23.955
																				86	-14.045	-25.4138	-23.964
																				86.1	-14.0541	-25.4368	-23.982
																				86.2	-14.045	-25.4023	-23.973
																				86.3	-14.045	-25.4138	-23.964
																				86.4	-14.0541	-25.3908	-23.964
																				86.5	-14.045	-25.4253	-23.9459
																				86.6	-14.045	-25.4368	-23.9459
																				86.7	-14.045	-25.4138	-23.9459
																				86.8	-14.045	-25.4483	-23.9459
																				86.9	-14.045	-25.4483	-23.9459
																				87	-14.045	-25.4828	-23.9279
																				87.1	-14.045	-25.4713	-23.9279
																				87.2	-14.036	-25.4943	-23.9279
																				87.3	-14.036	-25.4828	-23.9189
																				87.4	-14.036	-25.4713	-23.9189
																				87.5	-14.036	-25.4713	-23.8919
																				87.6	-14.036	-25.4483	-23.8919
																				87.7	-14.036	-25.4598	-23.8739
																				87.8	-14.036	-25.4368	-23.8649
																				87.9	-14.036	-25.4368	-23.8649
																				88	-14.027	-25.4253	-23.8649
																				88.1	-14.027	-25.4368	-23.8829
																				88.2	-14.027	-25.4253	-23.8919
																				88.3	-14.027	-25.4253	-23.8919
																				88.4	-14.027	-25.4138	-23.9009
																				88.5	-14.027	-25.4138	-23.9189
																				88.6	-14.027	-25.4023	-23.9189
																				88.7	-14.018	-25.3793	-23.9099
																				88.8	-14.018	-25.4023	-23.9189
																				88.9	-14.027	-25.3908	-23.9279
																				89	-14.018	-25.3908	-23.9189
																				89.1	-14.027	-25.3793	-23.9009
																				89.2	-14.018	-25.3908	-23.8919
																				89.3	-14.018	-25.3908	-23.8919
																				89.4	-14.027	-25.3793	-23.8829
																				89.5	-14.027	-25.3908	-23.8739
																				89.6	-14.027	-25.3793	-23.8739
																				89.7	-14.027	-25.3793	-23.8649
																				89.8	-14.027	-25.3678	-23.8739
																				89.9	-14.018	-25.3793	-23.8829
																				90	-14.027	-25.3678	-23.8829
																				90.1	-14.027	-25.3678	-23.9099
																				90.2	-14.027	-25.3793	-24.045
																				90.3	-14.2072	-25.3793	-24.0721
																				90.4	-14.3604	-25.3793	-24.045
																				90.5	-14.4595	-25.3678	-24.0541
																				90.6	-14.5405	-25.3678	-24.045
																				90.7	-14.6036	-25.3448	-24.036
																				90.8	-14.6667	-25.4828	-24.018
																				90.9	-14.7207	-25.6092	-24.009
																				91	-14.7748	-25.7011	-23.991
																				91.1	-14.8198	-25.7931	-24.036
																				91.2	-14.8649	-25.8621	-24.4955
																				91.3	-14.9009	-25.931	-24.8559
																				91.4	-14.9459	-26.023	-25.1441
																				91.5	-14.973	-26.092	-25.3874
																				91.6	-15.018	-26.1609	-25.5946
																				91.7	-15.045	-26.2184	-25.8108
																				91.8	-15.0811	-26.2759	-25.973
																				91.9	-15.1081	-26.3448	-26.1261
																				92	-15.1351	-26.4023	-26.2793
																				92.1	-15.1622	-26.4483	-26.4054
																				92.2	-15.1892	-26.5057	-26.5225
																				92.3	-15.2162	-26.5517	-26.6306
																				92.4	-15.2342	-26.5977	-26.7387
																				92.5	-15.2613	-26.6437	-26.8378
																				92.6	-15.2793	-26.7011	-26.9189
																				92.7	-15.3063	-26.7471	-26.982
																				92.8	-15.3243	-26.8046	-27.0631
																				92.9	-15.3423	-26.8391	-27.1171
																				93	-15.3514	-26.8736	-27.1892
																				93.1	-15.3694	-26.9195	-27.2342
																				93.2	-15.3874	-26.954	-27.2793
																				93.3	-15.4054	-27.0115	-27.3333
																				93.4	-15.4234	-27.0575	-27.3784
																				93.5	-15.4324	-27.092	-27.4234
																				93.6	-15.4414	-27.1149	-27.4775
																				93.7	-15.4414	-27.1379	-27.5135
																				93.8	-15.4505	-27.1724	-27.5495
																				93.9	-15.4595	-27.2184	-27.5946
																				94	-15.4685	-27.2414	-27.6486
																				94.1	-15.4685	-27.2644	-27.6847
																				94.2	-15.4775	-27.2874	-27.7117
																				94.3	-15.4775	-27.3103	-27.7297
																				94.4	-15.4865	-27.3218	-27.7477
																				94.5	-15.4865	-27.3678	-27.7297
																				94.6	-15.4865	-27.4023	-27.7297
																				94.7	-15.4955	-27.4138	-27.7477
																				94.8	-15.4955	-27.4368	-27.7477
																				94.9	-15.5045	-27.4598	-27.7568
																				95	-15.5045	-27.4713	-27.7658
																				95.1	-15.5135	-27.5057	-27.7658
																				95.2	-15.5135	-27.5172	-27.7838
																				95.3	-15.5135	-27.5402	-27.8018
																				95.4	-15.5135	-27.5517	-27.8108
																				95.5	-15.5225	-27.5632	-27.8198
																				95.6	-15.5225	-27.5632	-27.8468
																				95.7	-15.5225	-27.5632	-27.8559
																				95.8	-15.5225	-27.5862	-27.8559
																				95.9	-15.5225	-27.5862	-27.8919
																				96	-15.5225	-27.6092	-27.8829
																				96.1	-15.5225	-27.6207	-27.8829
																				96.2	-15.5225	-27.6207	-27.8739
																				96.3	-15.5225	-27.6092	-27.8919
																				96.4	-15.5225	-27.6092	-27.8919
																				96.5	-15.5225	-27.6322	-27.8829
																				96.6	-15.5225	-27.6322	-27.8829
																				96.7	-15.5225	-27.6322	-27.9009
																				96.8	-15.5315	-27.6322	-27.8919
																				96.9	-15.5315	-27.6322	-27.9099
																				97	-15.5315	-27.6552	-27.9189
																				97.1	-15.5315	-27.6552	-27.9189
																				97.2	-15.5225	-27.6552	-27.9279
																				97.3	-15.5315	-27.6552	-27.9459
																				97.4	-15.5315	-27.6437	-27.9459
																				97.5	-15.5315	-27.6552	-27.9369
																				97.6	-15.5225	-27.6667	-27.9459
																				97.7	-15.5225	-27.6667	-27.9459
																				97.8	-15.5225	-27.6667	-27.9369
																				97.9	-15.5225	-27.6552	-27.9369
																				98	-15.5225	-27.6552	-27.9369
																				98.1	-15.5225	-27.6552	-27.9369
																				98.2	-15.5225	-27.6552	-27.9369
																				98.3	-15.5225	-27.6552	-27.9369
																				98.4	-15.5225	-27.6552	-27.9459
																				98.5	-15.5135	-27.6667	-27.9459
																				98.6	-15.5135	-27.6552	-27.9459
																				98.7	-15.5135	-27.6667	-27.9369
																				98.8	-15.5135	-27.6667	-27.9369
																				98.9	-15.5135	-27.6667	-27.9279
																				99	-15.5135	-27.6552	-27.9279
																				99.1	-15.5135	-27.6552	-27.955
																				99.2	-15.5135	-27.6552	-28
																				99.3	-15.5135	-27.6552	-28.018
																				99.4	-15.5135	-27.6667	-28.036
																				99.5	-15.5135	-27.6667	-28.036
																				99.6	-15.5045	-27.6667	-28.018
																				99.7	-15.5045	-27.6552	-28.009
																				99.8	-15.5045	-27.6552	-28
																				99.9	-15.5045	-27.6667	-27.991
																				100	-15.5045	-27.6667	-28
																				100.1	-15.5045	-27.6667	-28
																				100.2	-15.4955	-27.6667	-27.991
																				100.3	-15.4955	-27.6552	-28.009
																				100.4	-15.4955	-27.6552	-27.991
																				100.5	-15.4955	-27.6552	-27.982
																				100.6	-15.4955	-27.6667	-27.973
																				100.7	-15.4955	-27.6552	-27.964
																				100.8	-15.4865	-27.6552	-27.955
																				100.9	-15.4865	-27.6782	-27.955
																				101	-15.4865	-27.6782	-27.9369
																				101.1	-15.4865	-27.6782	-27.9369
																				101.2	-15.4865	-27.6782	-27.9369
																				101.3	-15.4775	-27.6782	-27.9369
																				101.4	-15.4775	-27.6782	-27.9369
																				101.5	-15.4775	-27.7241	-27.9189
																				101.6	-15.4775	-27.7471	-27.9189
																				101.7	-15.4685	-27.7356	-27.9009
																				101.8	-15.4685	-27.7241	-27.9009
																				101.9	-15.4685	-27.7241	-27.8919
																				102	-15.4685	-27.7241	-27.8919
																				102.1	-15.4685	-27.7241	-27.8829
																				102.2	-15.4685	-27.7126	-27.8739
																				102.3	-15.4685	-27.7126	-27.8829
																				102.4	-15.4685	-27.7126	-27.9009
																				102.5	-15.4685	-27.7011	-27.955
																				102.6	-15.4685	-27.7011	-27.9459
																				102.7	-15.4595	-27.6897	-27.955
																				102.8	-15.4595	-27.6897	-27.9279
																				102.9	-15.4595	-27.6897	-27.9189
																				103	-15.4595	-27.6897	-27.9099
																				103.1	-15.4505	-27.6897	-27.8919
																				103.2	-15.4505	-27.6897	-27.8829
																				103.3	-15.4505	-27.6897	-27.8829
																				103.4	-15.4505	-27.7011	-27.8829
																				103.5	-15.4505	-27.7011	-27.8829
																				103.6	-15.4505	-27.7126	-27.8829
																				103.7	-15.4414	-27.7356	-27.8739
																				103.8	-15.4414	-27.8391	-27.8649
																				103.9	-15.4414	-27.8161	-27.8559
																				104	-15.4414	-27.8046	-27.8559
																				104.1	-15.4324	-27.7931	-27.8468
																				104.2	-15.4324	-27.7701	-27.8378
																				104.3	-15.4324	-27.7701	-27.8649
																				104.4	-15.4324	-27.7586	-27.8649
																				104.5	-15.4324	-27.7471	-27.8649
																				104.6	-15.4324	-27.7471	-27.8559
																				104.7	-15.4324	-27.7586	-27.8468
																				104.8	-15.4324	-27.7586	-27.8288
																				104.9	-15.4234	-27.7471	-27.8288
																				105	-15.4234	-27.7356	-27.8198
																				105.1	-15.4234	-27.7356	-27.8198
																				105.2	-15.4234	-27.7241	-27.8198
																				105.3	-15.4234	-27.7241	-27.8198
																				105.4	-15.4144	-27.7241	-27.8288
																				105.5	-15.4144	-27.7241	-27.8108
																				105.6	-15.4144	-27.7356	-27.8108
																				105.7	-15.4144	-27.7241	-27.8198
																				105.8	-15.4144	-27.7241	-27.8288
																				105.9	-15.4144	-27.7126	-27.8198
																				106	-15.4144	-27.7126	-27.8108
																				106.1	-15.4144	-27.7126	-27.8018
																				106.2	-15.4144	-27.7126	-27.8018
																				106.3	-15.4054	-27.7011	-27.8018
																				106.4	-15.4054	-27.7126	-27.7838
																				106.5	-15.4054	-27.7126	-27.8018
																				106.6	-15.3964	-27.7011	-27.8108
																				106.7	-15.3964	-27.7126	-27.8108
																				106.8	-15.4054	-27.7126	-27.8018
																				106.9	-15.4054	-27.6897	-27.7928
																				107	-15.4054	-27.6782	-27.7838
																				107.1	-15.4054	-27.6782	-27.7928
																				107.2	-15.3964	-27.6897	-27.7928
																				107.3	-15.3964	-27.6897	-27.7928
																				107.4	-15.3964	-27.6897	-27.7748
																				107.5	-15.3964	-27.6897	-27.7658
																				107.6	-15.3874	-27.6897	-27.7568
																				107.7	-15.3874	-27.7011	-27.7387
																				107.8	-15.3874	-27.7011	-27.7477
																				107.9	-15.3874	-27.6897	-27.7387
																				108	-15.3874	-27.6897	-27.7477
																				108.1	-15.3874	-27.6782	-27.7477
																				108.2	-15.3784	-27.6782	-27.7477
																				108.3	-15.3784	-27.6782	-27.7477
																				108.4	-15.3784	-27.6667	-27.7568
																				108.5	-15.3784	-27.6552	-27.7658
																				108.6	-15.3784	-27.6437	-27.7477
																				108.7	-15.3694	-27.6552	-27.7748
																				108.8	-15.3694	-27.6552	-27.7658
																				108.9	-15.3694	-27.6437	-27.7568
																				109	-15.3694	-27.6552	-27.7477
																				109.1	-15.3694	-27.6437	-27.7387
																				109.2	-15.3604	-27.6322	-27.7297
																				109.3	-15.3604	-27.6207	-27.7297
																				109.4	-15.3604	-27.6207	-27.7117
																				109.5	-15.3604	-27.6207	-27.7117
																				109.6	-15.3604	-27.6092	-27.7117
																				109.7	-15.3604	-27.6207	-27.7207
																				109.8	-15.3604	-27.6207	-27.7297
																				109.9	-15.3604	-27.6207	-27.7207
																				110	-15.3604	-27.6207	-27.7117
																				110.1	-15.3604	-27.6092	-27.7117
																				110.2	-15.3604	-27.6092	-27.7838
																				110.3	-15.3604	-27.5977	-27.8288
																				110.4	-15.3694	-27.5977	-27.8108
																				110.5	-15.3694	-27.5977	-27.8108
																				110.6	-15.3694	-27.5977	-27.8198
																				110.7	-15.3694	-27.5862	-27.8108
																				110.8	-15.3694	-27.5747	-27.8108
																				110.9	-15.3604	-27.5747	-27.7928
																				111	-15.3604	-27.5747	-27.7838
																				111.1	-15.3604	-27.5747	-27.7748
																				111.2	-15.3604	-27.5747	-27.7658
																				111.3	-15.3604	-27.5747	-27.7568
																				111.4	-15.3514	-27.5747	-27.7387
																				111.5	-15.3514	-27.5862	-27.7297
																				111.6	-15.3514	-27.5747	-27.7207
																				111.7	-15.3514	-27.5747	-27.7117
																				111.8	-15.3514	-27.5747	-27.7027
																				111.9	-15.3423	-27.5632	-27.7027
																				112	-15.3423	-27.5977	-27.7117
																				112.1	-15.3423	-27.6092	-27.6937
																				112.2	-15.3423	-27.6207	-27.7027
																				112.3	-15.3423	-27.6092	-27.6937
																				112.4	-15.3423	-27.5977	-27.6937
																				112.5	-15.3423	-27.5977	-27.6757
																				112.6	-15.3423	-27.5977	-27.6847
																				112.7	-15.3333	-27.5977	-27.6757
																				112.8	-15.3333	-27.5977	-27.6667
																				112.9	-15.3333	-27.5862	-27.6667
																				113	-15.3333	-27.5747	-27.6667
																				113.1	-15.3333	-27.5862	-27.6577
																				113.2	-15.3333	-27.5977	-27.6486
																				113.3	-15.3243	-27.5977	-27.6486
																				113.4	-15.3243	-27.5862	-27.6396
																				113.5	-15.3243	-27.5862	-27.6396
																				113.6	-15.3243	-27.5862	-27.6396
																				113.7	-15.3243	-27.5862	-27.6486
																				113.8	-15.3243	-27.5862	-27.6486
																				113.9	-15.3243	-27.6092	-27.6396
																				114	-15.3153	-27.6552	-27.6577
																				114.1	-15.3153	-27.6437	-27.6667
																				114.2	-15.3153	-27.6437	-27.6667
																				114.3	-15.3153	-27.6322	-27.6667
																				114.4	-15.3153	-27.6322	-27.6667
																				114.5	-15.3063	-27.6207	-27.6577
																				114.6	-15.3063	-27.6782	-27.6577
																				114.7	-15.3063	-27.6782	-27.6486
																				114.8	-15.3063	-27.6667	-27.6486
																				114.9	-15.3063	-27.6437	-27.6486
																				115	-15.3063	-27.6322	-27.6486
																				115.1	-15.3063	-27.6322	-27.6306
																				115.2	-15.3063	-27.6322	-27.6396
																				115.3	-15.3063	-27.6207	-27.6306
																				115.4	-15.2973	-27.6092	-27.6126
																				115.5	-15.2973	-27.5977	-27.6126
																				115.6	-15.2973	-27.5977	-27.6036
																				115.7	-15.2973	-27.5977	-27.5946
																				115.8	-15.2973	-27.5977	-27.5856
																				115.9	-15.2973	-27.5862	-27.5766
																				116	-15.2973	-27.5862	-27.5676
																				116.1	-15.2973	-27.5747	-27.5586
																				116.2	-15.2973	-27.5747	-27.5495
																				116.3	-15.2973	-27.5747	-27.5676
																				116.4	-15.2883	-27.5632	-27.5676
																				116.5	-15.2883	-27.5632	-27.5586
																				116.6	-15.2883	-27.5632	-27.5586
																				116.7	-15.2883	-27.5517	-27.5495
																				116.8	-15.2883	-27.5517	-27.5586
																				116.9	-15.2883	-27.5402	-27.5586
																				117	-15.2883	-27.5517	-27.5586
																				117.1	-15.2883	-27.5517	-27.5495
																				117.2	-15.2883	-27.5632	-27.5405
																				117.3	-15.2973	-27.5517	-27.5405
																				117.4	-15.2883	-27.5517	-27.5946
																				117.5	-15.2973	-27.5517	-27.5856
																				117.6	-15.2883	-27.5517	-27.5856
																				117.7	-15.2883	-27.5632	-27.5766
																				117.8	-15.2883	-27.5747	-27.5676
																				117.9	-15.2883	-27.5632	-27.5586
																				118	-15.2883	-27.5517	-27.5405
																				118.1	-15.2883	-27.5632	-27.5405
																				118.2	-15.2883	-27.5632	-27.5315
																				118.3	-15.2883	-27.5632	-27.5315
																				118.4	-15.2883	-27.5517	-27.5315
																				118.5	-15.2883	-27.5517	-27.5315
																				118.6	-15.2883	-27.5402	-27.5315
																				118.7	-15.2883	-27.5402	-27.5225
																				118.8	-15.2883	-27.5517	-27.5225
																				118.9	-15.2883	-27.5517	-27.5135
																				119	-15.2793	-27.5517	-27.4955
																				119.1	-15.2883	-27.5402	-27.4865
																				119.2	-15.2793	-27.5402	-27.4775
																				119.3	-15.2883	-27.5287	-27.4685
																				119.4	-15.2793	-27.5287	-27.4595
																				119.5	-15.2793	-27.5172	-27.4505
																				119.6	-15.2793	-27.5172	-27.4685
																				119.7	-15.2793	-27.5172	-27.4685
																				119.8	-15.2793	-27.5172	-27.4685
																				119.9	-15.2793	-27.5172	-27.4685
																				120	-15.2793	-27.5057	-27.4685
																				120.1	-15.2793	-27.5057	-27.4685
																				120.2	-15.2793	-27.5172	-27.4775
																				120.3	-15.2523	-27.5057	-27.4775
																				120.4	-15.0811	-27.5057	-27.4685
																				120.5	-14.9279	-27.4943	-27.4865
																				120.6	-14.8378	-27.5402	-27.4324
																				120.7	-14.7568	-27.5287	-27.036
																				120.8	-14.6937	-27.4713	-26.7027
																				120.9	-14.6396	-27.2529	-26.4865
																				121	-14.5946	-27.1724	-26.3333
																				121.1	-14.5495	-27.0575	-26.1892
																				121.2	-14.5135	-26.9425	-26.0541
																				121.3	-14.4775	-26.8621	-25.9369
																				121.4	-14.4414	-26.7816	-25.8559
																				121.5	-14.4144	-26.7126	-25.7658
																				121.6	-14.3964	-26.6322	-25.6847
																				121.7	-14.3694	-26.5747	-25.5856
																				121.8	-14.3423	-26.5287	-25.5045
																				121.9	-14.3243	-26.4828	-25.4414
																				122	-14.2973	-26.4253	-25.3784
																				122.1	-14.2883	-26.4138	-25.3423
																				122.2	-14.2703	-26.3563	-25.2883
																				122.3	-14.2523	-26.3218	-25.2252
																				122.4	-14.2342	-26.2759	-25.1622
																				122.5	-14.2162	-26.2299	-25.1081
																				122.6	-14.2072	-26.2069	-25.0631
																				122.7	-14.1892	-26.1609	-25.009
																				122.8	-14.1802	-26.1379	-24.973
																				122.9	-14.1622	-26.092	-24.9279
																				123	-14.1532	-26.0575	-24.8919
																				123.1	-14.1441	-26.0575	-24.8649
																				123.2	-14.1351	-26.046	-24.8198
																				123.3	-14.1171	-26.0115	-24.7748
																				123.4	-14.1081	-25.977	-24.7297
																				123.5	-14.0991	-25.954	-24.6847
																				123.6	-14.0901	-25.931	-24.6486
																				123.7	-14.0811	-25.908	-24.6396
																				123.8	-14.0721	-25.8851	-24.6216
																				123.9	-14.0631	-25.8621	-24.5946
																				124	-14.0541	-25.8736	-24.5586
																				124.1	-14.045	-25.8621	-24.5225
																				124.2	-14.036	-25.8276	-24.4955
																				124.3	-14.036	-25.8161	-24.4595
																				124.4	-14.027	-25.8046	-24.4324
																				124.5	-14.018	-25.7816	-24.4054
																				124.6	-14.009	-25.7701	-24.3874
																				124.7	-14	-25.7471	-24.3694
																				124.8	-14	-25.7356	-24.3333
																				124.9	-14	-25.7126	-24.3153
																				125	-13.991	-25.7126	-24.3243
																				125.1	-13.982	-25.7011	-24.3063
																				125.2	-13.982	-25.7011	-24.2793
																				125.3	-13.973	-25.6897	-24.2613
																				125.4	-13.973	-25.6667	-24.2432
																				125.5	-13.964	-25.6552	-24.2252
																				125.6	-13.955	-25.6437	-24.1982
																				125.7	-13.955	-25.6322	-24.1712
																				125.8	-13.9459	-25.6207	-24.1441
																				125.9	-13.9459	-25.6092	-24.1351
																				126	-13.9369	-25.5977	-24.1081
																				126.1	-13.9369	-25.5862	-24.0811
																				126.2	-13.9369	-25.5632	-24.0721
																				126.3	-13.9369	-25.5632	-24.0631
																				126.4	-13.9369	-25.5517	-24.0631
																				126.5	-13.9279	-25.5402	-24.0541
																				126.6	-13.9279	-25.5287	-24.036
																				126.7	-13.9189	-25.5172	-24.027
																				126.8	-13.9189	-25.5057	-24.009
																				126.9	-13.9189	-25.4943	-24
																				127	-13.9189	-25.4828	-23.991
																				127.1	-13.9189	-25.4828	-23.991
																				127.2	-13.9189	-25.4713	-23.964
																				127.3	-13.9099	-25.4598	-23.964
																				127.4	-13.9099	-25.4368	-23.955
																				127.5	-13.9099	-25.4713	-23.955
																				127.6	-13.9099	-25.4483	-23.9369
																				127.7	-13.9099	-25.4713	-23.9279
																				127.8	-13.9009	-25.4598	-23.9099
																				127.9	-13.9009	-25.4598	-23.8919
																				128	-13.8919	-25.4483	-23.8919
																				128.1	-13.8919	-25.4368	-23.8829
																				128.2	-13.8919	-25.4368	-23.8739
																				128.3	-13.8829	-25.4253	-23.8559
																				128.4	-13.8919	-25.4253	-23.8378
																				128.5	-13.9009	-25.4138	-23.8288
																				128.6	-13.9099	-25.4253	-23.8288
																				128.7	-13.9099	-25.4138	-23.8288
																				128.8	-13.9009	-25.4023	-23.8198
																				128.9	-13.9009	-25.3908	-23.8288
																				129	-13.9009	-25.3793	-23.8108
																				129.1	-13.8919	-25.3793	-23.8288
																				129.2	-13.8919	-25.3563	-23.8198
																				129.3	-13.8919	-25.3448	-23.8108
																				129.4	-13.8919	-25.3333	-23.8108
																				129.5	-13.8919	-25.3333	-23.7928
																				129.6	-13.8919	-25.3218	-23.8108
																				129.7	-13.8829	-25.3103	-23.8018
																				129.8	-13.8829	-25.3103	-23.7928
																				129.9	-13.8829	-25.2989	-23.7658
																				130	-13.8739	-25.2874	-23.7658
																				130.1	-13.8739	-25.2759	-23.7477
																				130.2	-13.8739	-25.2759	-23.7387
																				130.3	-13.8739	-25.2644	-23.7297
																				130.4	-13.8739	-25.2529	-23.7207
																				130.5	-13.8739	-25.2529	-23.7207
																				130.6	-13.8649	-25.2414	-23.7117
																				130.7	-13.8649	-25.2529	-23.7477
																				130.8	-13.8649	-25.2299	-23.8919
																				130.9	-13.8649	-25.2414	-23.9459
																				131	-13.8649	-25.2299	-23.9279
																				131.1	-13.8559	-25.2299	-23.9369
																				131.2	-13.8649	-25.2184	-23.9279
																				131.3	-13.8559	-25.2414	-23.9279
																				131.4	-13.8559	-25.2299	-23.9189
																				131.5	-13.8559	-25.2184	-23.9099
																				131.6	-13.8559	-25.2184	-23.9189
																				131.7	-13.8559	-25.2069	-23.8829
																				131.8	-13.8559	-25.2069	-23.8829
																				131.9	-13.8559	-25.1954	-23.8559
																				132	-13.8468	-25.1954	-23.8468
																				132.1	-13.8468	-25.1839	-23.8378
																				132.2	-13.8468	-25.1839	-23.8378
																				132.3	-13.8468	-25.1609	-23.8198
																				132.4	-13.8468	-25.1609	-23.8198
																				132.5	-13.8468	-25.1609	-23.8018
																				132.6	-13.8468	-25.1494	-23.7928
																				132.7	-13.8468	-25.1609	-23.7838
																				132.8	-13.8468	-25.1379	-23.7748
																				132.9	-13.8468	-25.1379	-23.7658
																				133	-13.8468	-25.1264	-23.7387
																				133.1	-13.8378	-25.1149	-23.7297
																				133.2	-13.8378	-25.1149	-23.7297
																				133.3	-13.8378	-25.1149	-23.7207
																				133.4	-13.8378	-25.1034	-23.7207
																				133.5	-13.8378	-25.092	-23.6937
																				133.6	-13.8378	-25.1149	-23.6847
																				133.7	-13.8378	-25.1034	-23.6757
																				133.8	-13.8288	-25.092	-23.6667
																				133.9	-13.8378	-25.092	-23.6667
																				134	-13.8288	-25.0805	-23.6577
																				134.1	-13.8378	-25.0805	-23.6396
																				134.2	-13.8288	-25.0805	-23.6306
																				134.3	-13.8288	-25.0805	-23.6306
																				134.4	-13.8288	-25.069	-23.6216
																				134.5	-13.8288	-25.069	-23.6306
																				134.6	-13.8288	-25.0575	-23.6486
																				134.7	-13.8198	-25.046	-23.6396
																				134.8	-13.8288	-25.046	-23.6486
																				134.9	-13.8198	-25.0345	-23.6306
																				135	-13.8198	-25.023	-23.6667
																				135.1	-13.8198	-25.0345	-23.6577
																				135.2	-13.8198	-25.046	-23.6396
																				135.3	-13.8198	-25.0345	-23.6937
																				135.4	-13.8198	-25.023	-23.6847
																				135.5	-13.8198	-25.023	-23.6757
																				135.6	-13.8198	-25.0115	-23.6847
																				135.7	-13.8288	-25.0115	-23.6847
																				135.8	-13.8198	-25.023	-23.6757
																				135.9	-13.8198	-25.0115	-23.6577
																				136	-13.8198	-25.0115	-23.6486
																				136.1	-13.8198	-25.046	-23.6667
																				136.2	-13.8288	-25.0345	-23.6667
																				136.3	-13.8198	-25.0345	-23.6577
																				136.4	-13.8288	-25.0345	-23.6486
																				136.5	-13.8198	-25.023	-23.6396
																				136.6	-13.8198	-25.0345	-23.6306
																				136.7	-13.8198	-25.0345	-23.6306
																				136.8	-13.8198	-25.046	-23.6396
																				136.9	-13.8198	-25.046	-23.6486
																				137	-13.8288	-25.0345	-23.6486
																				137.1	-13.8288	-25.023	-23.6396
																				137.2	-13.8288	-25.0345	-23.6396
																				137.3	-13.8288	-25.0345	-23.6216
																				137.4	-13.8198	-25.023	-23.6396
																				137.5	-13.8198	-25.0115	-23.6486
																				137.6	-13.8198	-25	-23.6486
																				137.7	-13.8198	-24.9885	-23.6396
																				137.8	-13.8198	-25	-23.6396
																				137.9	-13.8198	-24.9885	-23.6306
																				138	-13.8198	-24.9885	-23.6306
																				138.1	-13.8198	-24.977	-23.6306
																				138.2	-13.8198	-24.977	-23.6306
																				138.3	-13.8108	-24.9655	-23.6306
																				138.4	-13.8108	-24.954	-23.6216
																				138.5	-13.8108	-24.9425	-23.6306
																				138.6	-13.8108	-24.9425	-23.6126
																				138.7	-13.8108	-24.931	-23.6036
																				138.8	-13.8108	-24.9425	-23.5946
																				138.9	-13.8108	-24.9425	-23.6036
																				139	-13.8108	-24.9425	-23.6036
																				139.1	-13.8108	-24.9425	-23.5946
																				139.2	-13.8108	-24.931	-23.5766
																				139.3	-13.8108	-24.9195	-23.5766
																				139.4	-13.8108	-24.908	-23.5766
																				139.5	-13.8108	-24.908	-23.5676
																				139.6	-13.8108	-24.908	-23.5495
																				139.7	-13.8108	-24.908	-23.5405
																				139.8	-13.8108	-24.908	-23.5225
																				139.9	-13.8108	-24.908	-23.5225
																				140	-13.8108	-24.8966	-23.5225
																				140.1	-13.8108	-24.8851	-23.5225
																				140.2	-13.8108	-24.8851	-23.5495
																				140.3	-13.8108	-24.8851	-23.5315
																				140.4	-13.8108	-24.8736	-23.5225
																				140.5	-13.8018	-24.8736	-23.5405
																				140.6	-13.8018	-24.8736	-23.5405
																				140.7	-13.8018	-24.8621	-23.5405
																				140.8	-13.8018	-24.8621	-23.5495
																				140.9	-13.8108	-24.8621	-23.5495
																				141	-13.8108	-24.8621	-23.5315
																				141.1	-13.8108	-24.8506	-23.5225
																				141.2	-13.8108	-24.8506	-23.5135
																				141.3	-13.8108	-24.8506	-23.5135
																				141.4	-13.8108	-24.8506	-23.5405
																				141.5	-13.8108	-24.8621	-23.5405
																				141.6	-13.8108	-24.8506	-23.5315
																				141.7	-13.8108	-24.8391	-23.5135
																				141.8	-13.8108	-24.8276	-23.5135
																				141.9	-13.8108	-24.8276	-23.5045
																				142	-13.8108	-24.8161	-23.5045
																				142.1	-13.8108	-24.8161	-23.5135
																				142.2	-13.8108	-24.8161	-23.5045
																				142.3	-13.8108	-24.8046	-23.4955
																				142.4	-13.8108	-24.8046	-23.4865
																				142.5	-13.8108	-24.7931	-23.4685
																				142.6	-13.8108	-24.7816	-23.4685
																				142.7	-13.8198	-24.7816	-23.4865
																				142.8	-13.8198	-24.7816	-23.4685
																				142.9	-13.8198	-24.7701	-23.4865
																				143	-13.8288	-24.7701	-23.4685
																				143.1	-13.8198	-24.7816	-23.4865
																				143.2	-13.8198	-24.7701	-23.4865
																				143.3	-13.8198	-24.7701	-23.4775
																				143.4	-13.8288	-24.7701	-23.4685
																				143.5	-13.8288	-24.7701	-23.4685
																				143.6	-13.8198	-24.7701	-23.4775
																				143.7	-13.8198	-24.7586	-23.4865
																				143.8	-13.8198	-24.8161	-23.4775
																				143.9	-13.8288	-24.9425	-23.4775
																				144	-13.8198	-24.931	-23.4865
																				144.1	-13.8198	-24.954	-23.4685
																				144.2	-13.8198	-24.954	-23.4595
																				144.3	-13.8198	-24.954	-23.4595
																				144.4	-13.8198	-24.9655	-23.4595
																				144.5	-13.8198	-24.954	-23.4595
																				144.6	-13.8198	-24.931	-23.4595
																				144.7	-13.8198	-24.931	-23.4685
																				144.8	-13.8198	-24.931	-23.4595
																				144.9	-13.8198	-24.931	-23.4595
																				145	-13.8198	-24.954	-23.4685
																				145.1	-13.8108	-24.9425	-23.4685
																				145.2	-13.8108	-24.931	-23.4595
																				145.3	-13.8108	-24.9195	-23.4505
																				145.4	-13.8108	-24.9195	-23.4324
																				145.5	-13.8108	-24.9195	-23.4234
																				145.6	-13.8108	-24.9195	-23.4144
																				145.7	-13.8108	-24.8966	-23.4054
																				145.8	-13.8108	-24.8851	-23.4054
																				145.9	-13.8108	-24.8736	-23.4054
																				146	-13.8108	-24.8851	-23.4054
																				146.1	-13.8108	-24.8736	-23.3964
																				146.2	-13.8108	-24.8736	-23.4054
																				146.3	-13.8108	-24.8621	-23.4234
																				146.4	-13.8198	-24.8506	-23.4414
																				146.5	-13.8198	-24.8506	-23.4414
																				146.6	-13.8198	-24.8506	-23.4414
																				146.7	-13.8198	-24.8736	-23.4505
																				146.8	-13.8198	-24.8621	-23.4414
																				146.9	-13.8288	-24.8736	-23.4324
																				147	-13.8288	-24.8851	-23.4234
																				147.1	-13.8288	-24.8851	-23.4144
																				147.2	-13.8288	-24.8966	-23.4144
																				147.3	-13.8288	-24.8851	-23.4234
																				147.4	-13.8288	-24.8736	-23.4144
																				147.5	-13.8288	-24.8621	-23.4054
																				147.6	-13.8288	-24.8621	-23.4054
																				147.7	-13.8288	-24.8621	-23.4054
																				147.8	-13.8288	-24.8506	-23.4234
																				147.9	-13.8288	-24.8506	-23.4054
																				148	-13.8288	-24.8391	-23.3874
																				148.1	-13.8288	-24.8506	-23.3874
																				148.2	-13.8288	-24.8506	-23.3964
																				148.3	-13.8288	-24.8506	-23.3874
																				148.4	-13.8288	-24.8391	-23.3874
																				148.5	-13.8288	-24.8391	-23.3784
																				148.6	-13.8288	-24.8276	-23.3784
																				148.7	-13.8198	-24.8161	-23.3694
																				148.8	-13.8198	-24.8161	-23.3604
																				148.9	-13.8288	-24.8391	-23.3423
																				149	-13.8198	-24.8506	-23.3514
																				149.1	-13.8198	-24.8621	-23.4054
																				149.2	-13.8378	-24.8506	-23.4324
																				149.3	-13.8559	-24.8506	-23.4324
																				149.4	-13.8468	-24.8391	-23.4144
																				149.5	-13.8468	-24.8276	-23.4054
																				149.6	-13.8559	-24.8161	-23.3874
																				149.7	-13.8468	-24.8161	-23.3784
																				149.8	-13.8468	-24.8046	-23.3784
																				149.9	-13.8468	-24.8046	-23.3694
																				150	-13.8468	-24.7931	-23.3514
																				150.1	-13.8468	-24.7931	-23.3514
																				150.2	-13.8468	-24.7816	-23.4414
																				150.3	-13.955	-24.7701	-23.4595
																				150.4	-14.1441	-24.7701	-23.4505
																				150.5	-14.2613	-24.7701	-23.4414
																				150.6	-14.3423	-24.7586	-23.4414
																				150.7	-14.4234	-24.7586	-23.4414
																				150.8	-14.4865	-24.8161	-23.4955
																				150.9	-14.5405	-24.9655	-24.018
																				151	-14.5946	-25.0575	-24.3874
																				151.1	-14.6486	-25.1379	-24.6847
																				151.2	-14.6937	-25.2184	-24.9189
																				151.3	-14.7297	-25.3103	-25.1171
																				151.4	-14.7748	-25.3678	-25.3063
																				151.5	-14.8108	-25.4368	-25.4865
																				151.6	-14.8468	-25.5402	-25.6396
																				151.7	-14.8829	-25.5977	-25.7748
																				151.8	-14.9099	-25.6552	-25.9009
																				151.9	-14.9459	-25.7126	-26.018
																				152	-14.973	-25.7816	-26.1261
																				152.1	-15.009	-25.8621	-26.2162
																				152.2	-15.027	-25.9195	-26.2883
																				152.3	-15.0541	-25.954	-26.3514
																				152.4	-15.0811	-26	-26.4234
																				152.5	-15.0991	-26.046	-26.4955
																				152.6	-15.1171	-26.1034	-26.5495
																				152.7	-15.1351	-26.1379	-26.6036
																				152.8	-15.1622	-26.1724	-26.6757
																				152.9	-15.1802	-26.2184	-26.7027
																				153	-15.1892	-26.2529	-26.7477
																				153.1	-15.2072	-26.3103	-26.7838
																				153.2	-15.2252	-26.3448	-26.8198
																				153.3	-15.2342	-26.4023	-26.8468
																				153.4	-15.2432	-26.4483	-26.8739
																				153.5	-15.2613	-26.4828	-26.9009
																				153.6	-15.2703	-26.5057	-26.9279
																				153.7	-15.2793	-26.5402	-26.973
																				153.8	-15.2883	-26.5747	-27.036
																				153.9	-15.2973	-26.5977	-27.0631
																				154	-15.3063	-26.6207	-27.0811
																				154.1	-15.3063	-26.6322	-27.0991
																				154.2	-15.3153	-26.6552	-27.1081
																				154.3	-15.3243	-26.6782	-27.1261
																				154.4	-15.3243	-26.6897	-27.1351
																				154.5	-15.3243	-26.7126	-27.1622
																				154.6	-15.3333	-26.7471	-27.1802
																				154.7	-15.3333	-26.7701	-27.1982
																				154.8	-15.3423	-26.7816	-27.2162
																				154.9	-15.3514	-26.8046	-27.2252
																				155	-15.3514	-26.8161	-27.2432
																				155.1	-15.3514	-26.8276	-27.2432
																				155.2	-15.3604	-26.8391	-27.2432
																				155.3	-15.3604	-26.8621	-27.2613
																				155.4	-15.3604	-26.8621	-27.2703
																				155.5	-15.3694	-26.8621	-27.2703
																				155.6	-15.3694	-26.8736	-27.2793
																				155.7	-15.3694	-26.8851	-27.2883
																				155.8	-15.3784	-26.8966	-27.2883
																				155.9	-15.3784	-26.908	-27.3063
																				156	-15.3874	-26.9195	-27.3153
																				156.1	-15.3874	-26.9425	-27.3153
																				156.2	-15.3874	-26.954	-27.3153
																				156.3	-15.3874	-26.954	-27.3153
																				156.4	-15.3874	-26.9655	-27.3514
																				156.5	-15.3874	-26.9655	-27.3514
																				156.6	-15.3874	-26.9655	-27.3423
																				156.7	-15.3874	-27.023	-27.3423
																				156.8	-15.3874	-27.0805	-27.3514
																				156.9	-15.3874	-27.069	-27.3514
																				157	-15.3874	-27.0805	-27.3514
																				157.1	-15.3874	-27.0805	-27.3423
																				157.2	-15.3874	-27.092	-27.3694
																				157.3	-15.3874	-27.1149	-27.3604
																				157.4	-15.3964	-27.1034	-27.3604
																				157.5	-15.3874	-27.1149	-27.3694
																				157.6	-15.3964	-27.1149	-27.3874
																				157.7	-15.3964	-27.1149	-27.3874
																				157.8	-15.3964	-27.1149	-27.3784
																				157.9	-15.3964	-27.1149	-27.3964
																				158	-15.3964	-27.1264	-27.3964
																				158.1	-15.3964	-27.1264	-27.4144
																				158.2	-15.3964	-27.1149	-27.4144
																				158.3	-15.3964	-27.1149	-27.4234
																				158.4	-15.3964	-27.1149	-27.4324
																				158.5	-15.3964	-27.1149	-27.4324
																				158.6	-15.3964	-27.1149	-27.4144
																				158.7	-15.3964	-27.1034	-27.4234
																				158.8	-15.3964	-27.1034	-27.4144
																				158.9	-15.3964	-27.1264	-27.4414
																				159	-15.3964	-27.1264	-27.4414
																				159.1	-15.3964	-27.1379	-27.4505
																				159.2	-15.3964	-27.1264	-27.4414
																				159.3	-15.3964	-27.1379	-27.4414
																				159.4	-15.3964	-27.1379	-27.4324
																				159.5	-15.3874	-27.1264	-27.4324
																				159.6	-15.3874	-27.1264	-27.4324
																				159.7	-15.3874	-27.1264	-27.4234
																				159.8	-15.3874	-27.1264	-27.4234
																				159.9	-15.3874	-27.1264	-27.4234
																				160	-15.3874	-27.1379	-27.4324
																				160.1	-15.3874	-27.1379	-27.4324
																				160.2	-15.3784	-27.1264	-27.4685
																				160.3	-15.3784	-27.1264	-27.4595
																				160.4	-15.3784	-27.1149	-27.4595
																				160.5	-15.3784	-27.1264	-27.4775
																				160.6	-15.3784	-27.1264	-27.4775
																				160.7	-15.3784	-27.1264	-27.4865
																				160.8	-15.3694	-27.1379	-27.4775
																				160.9	-15.3694	-27.1264	-27.4775
																				161	-15.3694	-27.1264	-27.4775
																				161.1	-15.3694	-27.1264	-27.4865
																				161.2	-15.3694	-27.1149	-27.4775
																				161.3	-15.3694	-27.1264	-27.4685
																				161.4	-15.3604	-27.1264	-27.4685
																				161.5	-15.3604	-27.1264	-27.4775
																				161.6	-15.3604	-27.1264	-27.4775
																				161.7	-15.3604	-27.1494	-27.4685
																				161.8	-15.3604	-27.1494	-27.4595
																				161.9	-15.3604	-27.1494	-27.4595
																				162	-15.3604	-27.1494	-27.4595
																				162.1	-15.3604	-27.1379	-27.4505
																				162.2	-15.3604	-27.1494	-27.4414
																				162.3	-15.3694	-27.1494	-27.4324
																				162.4	-15.3694	-27.1494	-27.4324
																				162.5	-15.3694	-27.1379	-27.4414
																				162.6	-15.3694	-27.1379	-27.4414
																				162.7	-15.3604	-27.1494	-27.4414
																				162.8	-15.3604	-27.1379	-27.4324
																				162.9	-15.3604	-27.1379	-27.4324
																				163	-15.3604	-27.1379	-27.4324
																				163.1	-15.3604	-27.1494	-27.4234
																				163.2	-15.3604	-27.1379	-27.4234
																				163.3	-15.3604	-27.1379	-27.4234
																				163.4	-15.3604	-27.1379	-27.4144
																				163.5	-15.3514	-27.1379	-27.4054
																				163.6	-15.3514	-27.1264	-27.4595
																				163.7	-15.3604	-27.1494	-27.4865
																				163.8	-15.3604	-27.1379	-27.4775
																				163.9	-15.3604	-27.1379	-27.5495
																				164	-15.3604	-27.1264	-27.5495
																				164.1	-15.3604	-27.1379	-27.6847
																				164.2	-15.3604	-27.1379	-27.6847
																				164.3	-15.3604	-27.1379	-27.6667
																				164.4	-15.3604	-27.1264	-27.6396
																				164.5	-15.3604	-27.1264	-27.6216
																				164.6	-15.3604	-27.1379	-27.6126
																				164.7	-15.3514	-27.1494	-27.6306
																				164.8	-15.3514	-27.1494	-27.6216
																				164.9	-15.3514	-27.1494	-27.6216
																				165	-15.3514	-27.1494	-27.6216
																				165.1	-15.3514	-27.1379	-27.6126
																				165.2	-15.3514	-27.1379	-27.5946
																				165.3	-15.3514	-27.1264	-27.5856
																				165.4	-15.3514	-27.1264	-27.5946
																				165.5	-15.3423	-27.1264	-27.5856
																				165.6	-15.3423	-27.1264	-27.5766
																				165.7	-15.3423	-27.1264	-27.5676
																				165.8	-15.3423	-27.1264	-27.5766
																				165.9	-15.3423	-27.1149	-27.5766
																				166	-15.3423	-27.1264	-27.5946
																				166.1	-15.3423	-27.1149	-27.5856
																				166.2	-15.3423	-27.1149	-27.5856
																				166.3	-15.3423	-27.1034	-27.5856
																				166.4	-15.3423	-27.1034	-27.5946
																				166.5	-15.3333	-27.1034	-27.5946
																				166.6	-15.3423	-27.092	-27.5946
																				166.7	-15.3333	-27.0805	-27.5946
																				166.8	-15.3333	-27.092	-27.5856
																				166.9	-15.3333	-27.092	-27.5766
																				167	-15.3423	-27.092	-27.5856
																				167.1	-15.3423	-27.0805	-27.5766
																				167.2	-15.3333	-27.092	-27.5676
																				167.3	-15.3333	-27.092	-27.5495
																				167.4	-15.3333	-27.0805	-27.5495
																				167.5	-15.3333	-27.0805	-27.5495
																				167.6	-15.3333	-27.092	-27.5405
																				167.7	-15.3333	-27.092	-27.5315
																				167.8	-15.3243	-27.092	-27.5225
																				167.9	-15.3243	-27.0805	-27.5315
																				168	-15.3243	-27.0805	-27.5225
																				168.1	-15.3243	-27.1149	-27.5045
																				168.2	-15.3243	-27.1149	-27.4955
																				168.3	-15.3243	-27.1034	-27.4955
																				168.4	-15.3243	-27.1034	-27.4865
																				168.5	-15.3243	-27.092	-27.4955
																				168.6	-15.3243	-27.1034	-27.5135
																				168.7	-15.3243	-27.1034	-27.5135
																				168.8	-15.3243	-27.1034	-27.5135
																				168.9	-15.3243	-27.092	-27.5315
																				169	-15.3243	-27.092	-27.5135
																				169.1	-15.3243	-27.092	-27.5045
																				169.2	-15.3243	-27.1034	-27.5045
																				169.3	-15.3243	-27.1034	-27.5045
																				169.4	-15.3243	-27.092	-27.4955
																				169.5	-15.3243	-27.092	-27.4865
																				169.6	-15.3243	-27.092	-27.4685
																				169.7	-15.3243	-27.0805	-27.4685
																				169.8	-15.3243	-27.092	-27.4685
																				169.9	-15.3243	-27.0805	-27.4595
																				170	-15.3243	-27.092	-27.4505
																				170.1	-15.3243	-27.0805	-27.4505
																				170.2	-15.3243	-27.0805	-27.4595
																				170.3	-15.3243	-27.0805	-27.4505
																				170.4	-15.3243	-27.069	-27.4505
																				170.5	-15.3153	-27.069	-27.4685
																				170.6	-15.3153	-27.069	-27.4775
																				170.7	-15.3153	-27.069	-27.4685
																				170.8	-15.3153	-27.0575	-27.4685
																				170.9	-15.3153	-27.069	-27.4775
																				171	-15.3153	-27.0575	-27.4775
																				171.1	-15.3333	-27.0575	-27.4775
																				171.2	-15.3243	-27.0575	-27.4775
																				171.3	-15.3243	-27.0575	-27.4685
																				171.4	-15.3243	-27.046	-27.4595
																				171.5	-15.3243	-27.046	-27.4685
																				171.6	-15.3243	-27.0575	-27.4685
																				171.7	-15.3243	-27.0575	-27.4595
																				171.8	-15.3243	-27.0575	-27.4505
																				171.9	-15.3243	-27.046	-27.4414
																				172	-15.3153	-27.0345	-27.4414
																				172.1	-15.3153	-27.0345	-27.4685
																				172.2	-15.3153	-27.0345	-27.4865
																				172.3	-15.3153	-27.0345	-27.4955
																				172.4	-15.3153	-27.0345	-27.5315
																				172.5	-15.3153	-27.0345	-27.5946
																				172.6	-15.3153	-27.0345	-27.6036
																				172.7	-15.3153	-27.023	-27.5766
																				172.8	-15.3153	-27.0345	-27.5586
																				172.9	-15.3153	-27.023	-27.5495
																				173	-15.3153	-27.023	-27.5315
																				173.1	-15.3153	-27.023	-27.5315
																				173.2	-15.3153	-27.0345	-27.5405
																				173.3	-15.3063	-27.0575	-27.5315
																				173.4	-15.3153	-27.046	-27.5315
																				173.5	-15.3153	-27.046	-27.5225
																				173.6	-15.3063	-27.046	-27.5135
																				173.7	-15.3063	-27.046	-27.5135
																				173.8	-15.3063	-27.0345	-27.5045
																				173.9	-15.3063	-27.046	-27.5045
																				174	-15.3063	-27.046	-27.4955
																				174.1	-15.3153	-27.0345	-27.4955
																				174.2	-15.3153	-27.046	-27.4955
																				174.3	-15.3063	-27.046	-27.4955
																				174.4	-15.3153	-27.046	-27.4865
																				174.5	-15.3063	-27.0345	-27.4865
																				174.6	-15.3063	-27.0345	-27.4955
																				174.7	-15.3063	-27.023	-27.5135
																				174.8	-15.3063	-27.023	-27.5135
																				174.9	-15.3063	-27.023	-27.5045
																				175	-15.3153	-27.0115	-27.5045
																				175.1	-15.3153	-27	-27.5045
																				175.2	-15.3153	-27	-27.5045
																				175.3	-15.3153	-27	-27.5045
																				175.4	-15.3153	-27.0115	-27.4865
																				175.5	-15.3063	-27.0115	-27.4775
																				175.6	-15.3063	-27.0115	-27.4595
																				175.7	-15.3063	-27	-27.4685
																				175.8	-15.3063	-27	-27.4685
																				175.9	-15.3063	-27	-27.4775
																				176	-15.3063	-27	-27.4865
																				176.1	-15.3063	-27	-27.4685
																				176.2	-15.3063	-27	-27.4685
																				176.3	-15.3063	-27.0115	-27.4865
																				176.4	-15.3063	-27.0115	-27.4865
																				176.5	-15.2973	-27.0115	-27.4865
																				176.6	-15.2973	-27.023	-27.4865
																				176.7	-15.2973	-27.0115	-27.4775
																				176.8	-15.2973	-27	-27.4865
																				176.9	-15.2973	-27	-27.5045
																				177	-15.2973	-26.9885	-27.5045
																				177.1	-15.2973	-26.9885	-27.5495
																				177.2	-15.2973	-26.9885	-27.6036
																				177.3	-15.2973	-26.9885	-27.5766
																				177.4	-15.2973	-26.9885	-27.5586
																				177.5	-15.2883	-27	-27.5405
																				177.6	-15.2883	-26.9885	-27.5495
																				177.7	-15.2883	-27	-27.5495
																				177.8	-15.2883	-27	-27.5405
																				177.9	-15.2883	-26.9885	-27.5315
																				178	-15.2883	-26.9885	-27.5135
																				178.1	-15.2883	-26.977	-27.5225
																				178.2	-15.2883	-27	-27.5045
																				178.3	-15.2883	-27	-27.5045
																				178.4	-15.2883	-27	-27.4955
																				178.5	-15.2883	-26.9885	-27.4865
																				178.6	-15.2883	-26.9885	-27.4955
																				178.7	-15.2883	-26.977	-27.5045
																				178.8	-15.2793	-26.9655	-27.5135
																				178.9	-15.2883	-26.9655	-27.5045
																				179	-15.2793	-26.954	-27.4865
																				179.1	-15.2793	-26.9655	-27.4955
																				179.2	-15.2793	-26.9655	-27.4865
																				179.3	-15.2793	-26.954	-27.4865
																				179.4	-15.2793	-26.954	-27.4865
																				179.5	-15.2793	-26.954	-27.4775
																				179.6	-15.2793	-26.954	-27.4685
																				179.7	-15.2793	-26.954	-27.4775
																				179.8	-15.2793	-26.954	-27.4685
																				179.9	-15.2793	-26.954	-27.4775
																				180	-15.2793	-26.954	-27.4955
																				180.1	-15.2793	-26.954	-27.4775
																				180.2	-15.2793	-26.954	-27.4685
																				180.3	-15.2793	-26.977	-27.4685
																				180.4	-15.1892	-26.9655	-27.4685
																				180.5	-14.982	-26.9655	-27.4685
																				180.6	-14.8829	-26.954	-27.4595
																				180.7	-14.8108	-26.954	-27.2703
																				180.8	-14.7477	-26.9425	-26.8559
																				180.9	-14.6937	-26.8851	-26.5676
																				181	-14.6396	-26.6782	-26.3514
																				181.1	-14.5946	-26.6667	-26.1892
																				181.2	-14.5495	-26.5747	-26.0541
																				181.3	-14.5135	-26.5402	-25.9369
																				181.4	-14.4865	-26.4598	-25.8649
																				181.5	-14.4505	-26.3908	-25.7838
																				181.6	-14.4324	-26.3218	-25.6757
																				181.7	-14.4054	-26.2529	-25.5946
																				181.8	-14.3874	-26.1839	-25.5135
																				181.9	-14.3694	-26.1149	-25.4324
																				182	-14.3514	-26.069	-25.3604
																				182.1	-14.3243	-26.023	-25.3243
																				182.2	-14.3063	-25.977	-25.2883
																				182.3	-14.2883	-25.931	-25.2252
																				182.4	-14.2793	-25.8851	-25.1622
																				182.5	-14.2613	-25.8391	-25.0991
																				182.6	-14.2432	-25.8046	-25.036
																				182.7	-14.2342	-25.7701	-25
																				182.8	-14.2162	-25.7356	-24.955
																				182.9	-14.2072	-25.7126	-24.9099
																				183	-14.1892	-25.6667	-24.8559
																				183.1	-14.1802	-25.6552	-24.8108
																				183.2	-14.1712	-25.6207	-24.7748
																				183.3	-14.1622	-25.5862	-24.7387
																				183.4	-14.1532	-25.5632	-24.6937
																				183.5	-14.1351	-25.5517	-24.6486
																				183.6	-14.1351	-25.5402	-24.6126
																				183.7	-14.1261	-25.5057	-24.5946
																				183.8	-14.1171	-25.4943	-24.5676
																				183.9	-14.1081	-25.4598	-24.5315
																				184	-14.0991	-25.4483	-24.5045
																				184.1	-14.0901	-25.4368	-24.4775
																				184.2	-14.0811	-25.4138	-24.4505
																				184.3	-14.0721	-25.3908	-24.4144
																				184.4	-14.0721	-25.3678	-24.3874
																				184.5	-14.0631	-25.3448	-24.3784
																				184.6	-14.0541	-25.3218	-24.3604
																				184.7	-14.045	-25.3103	-24.3514
																				184.8	-14.036	-25.2989	-24.3423
																				184.9	-14.036	-25.2989	-24.3243
																				185	-14.027	-25.2759	-24.3063
																				185.1	-14.018	-25.2644	-24.2793
																				185.2	-14.018	-25.2414	-24.2703
																				185.3	-14.018	-25.2299	-24.2613
																				185.4	-14.018	-25.2069	-24.2703
																				185.5	-14.009	-25.1839	-24.2703
																				185.6	-14.009	-25.1839	-24.2342
																				185.7	-14	-25.1609	-24.2252
																				185.8	-13.991	-25.1379	-24.2072
																				185.9	-13.991	-25.1264	-24.1802
																				186	-13.991	-25.1609	-24.1712
																				186.1	-13.982	-25.1494	-24.1622
																				186.2	-13.982	-25.1264	-24.1532
																				186.3	-13.973	-25.1149	-24.1351
																				186.4	-13.973	-25.092	-24.1441
																				186.5	-13.964	-25.092	-24.1622
																				186.6	-13.964	-25.0805	-24.1532
																				186.7	-13.964	-25.069	-24.1532
																				186.8	-13.955	-25.069	-24.1532
																				186.9	-13.955	-25.069	-24.1532
																				187	-13.9459	-25.046	-24.1441
																				187.1	-13.9459	-25.0345	-24.1261
																				187.2	-13.9459	-25.0115	-24.1261
																				187.3	-13.9459	-25	-24.1171
																				187.4	-13.9459	-25.0115	-24.0901
																				187.5	-13.9459	-25	-24.0901
																				187.6	-13.9459	-25	-24.0721
																				187.7	-13.9369	-25	-24.0631
																				187.8	-13.9369	-25	-24.0541
																				187.9	-13.9279	-24.977	-24.045
																				188	-13.9279	-24.977	-24.018
																				188.1	-13.9279	-24.9655	-24.009
																				188.2	-13.9279	-24.954	-24
																				188.3	-13.9279	-24.954	-23.991
																				188.4	-13.9189	-24.9425	-23.982
																				188.5	-13.9189	-24.9425	-23.973
																				188.6	-13.9189	-24.9195	-23.964
																				188.7	-13.9189	-24.908	-23.9369
																				188.8	-13.9099	-24.8966	-23.9279
																				188.9	-13.9099	-24.9195	-23.9189
																				189	-13.9189	-24.931	-23.9099
																				189.1	-13.9189	-24.9195	-23.8919
																				189.2	-13.9189	-24.9195	-23.8829
																				189.3	-13.9099	-24.908	-23.8739
																				189.4	-13.9099	-24.9195	-23.8649
																				189.5	-13.9099	-24.8966	-23.8649
																				189.6	-13.9099	-24.8966	-23.8559
																				189.7	-13.9099	-24.8851	-23.9279
																				189.8	-13.9099	-24.8736	-23.9189
																				189.9	-13.9099	-24.8736	-23.8919
																				190	-13.9099	-24.8621	-23.8739
																				190.1	-13.9009	-24.8621	-23.8649
																				190.2	-13.9009	-24.8506	-23.8739
																				190.3	-13.9009	-24.8391	-23.8829
																				190.4	-13.8919	-24.8276	-23.8559
																				190.5	-13.8919	-24.8276	-23.8468
																				190.6	-13.8919	-24.8161	-23.8378
																				190.7	-13.8919	-24.8046	-23.8288
																				190.8	-13.8919	-24.7931	-23.8288
																				190.9	-13.8919	-24.7816	-23.8198
																				191	-13.8919	-24.7816	-23.8108
																				191.1	-13.8919	-24.7816	-23.8198
																				191.2	-13.8919	-24.7816	-23.8198
																				191.3	-13.8829	-24.7701	-23.8288
																				191.4	-13.8829	-24.7701	-23.8108
																				191.5	-13.8919	-24.7586	-23.8108
																				191.6	-13.8919	-24.7471	-23.8018
																				191.7	-13.8919	-24.7356	-23.7928
																				191.8	-13.8829	-24.7356	-23.7748
																				191.9	-13.8829	-24.7241	-23.7748
																				192	-13.8829	-24.7241	-23.7658
																				192.1	-13.8829	-24.7241	-23.7658
																				192.2	-13.8829	-24.7241	-23.7748
																				192.3	-13.8829	-24.7241	-23.7658
																				192.4	-13.8829	-24.7126	-23.7477
																				192.5	-13.8829	-24.7126	-23.7387
																				192.6	-13.8829	-24.7126	-23.7297
																				192.7	-13.8829	-24.7011	-23.7117
																				192.8	-13.8829	-24.7011	-23.7027
																				192.9	-13.8829	-24.6897	-23.7117
																				193	-13.8829	-24.6782	-23.7477
																				193.1	-13.8829	-24.6782	-23.7387
																				193.2	-13.8829	-24.7126	-23.7207
																				193.3	-13.8829	-24.7356	-23.7207
																				193.4	-13.8829	-24.7241	-23.7207
																				193.5	-13.8829	-24.7126	-23.7297
																				193.6	-13.8829	-24.7126	-23.7207
																				193.7	-13.8829	-24.7011	-23.7027
																				193.8	-13.8739	-24.6897	-23.7117
																				193.9	-13.8739	-24.6897	-23.6937
																				194	-13.8739	-24.7126	-23.6847
																				194.1	-13.8739	-24.7126	-23.6757
																				194.2	-13.8739	-24.7011	-23.6757
																				194.3	-13.8739	-24.6897	-23.6667
																				194.4	-13.8739	-24.7126	-23.6757
																				194.5	-13.8739	-24.7126	-23.6667
																				194.6	-13.8739	-24.7241	-23.6486
																				194.7	-13.8739	-24.7126	-23.6577
																				194.8	-13.8649	-24.7011	-23.6577
																				194.9	-13.8739	-24.7011	-23.6486
																				195	-13.8649	-24.6897	-23.6306
																				195.1	-13.8649	-24.6897	-23.6306
																				195.2	-13.8649	-24.6782	-23.6306
																				195.3	-13.8649	-24.6667	-23.6306
																				195.4	-13.8649	-24.6552	-23.6126
																				195.5	-13.8649	-24.6552	-23.6036
																				195.6	-13.8649	-24.6667	-23.6036
																				195.7	-13.8649	-24.6552	-23.6036
																				195.8	-13.8649	-24.6437	-23.6036
																				195.9	-13.8649	-24.6322	-23.5946
																				196	-13.8649	-24.6322	-23.6036
																				196.1	-13.8649	-24.6207	-23.6036
																				196.2	-13.8649	-24.6207	-23.6126
																				196.3	-13.8649	-24.6207	-23.6216
																				196.4	-13.8559	-24.6207	-23.6216
																				196.5	-13.8649	-24.6092	-23.6036
																				196.6	-13.8649	-24.6207	-23.6036
																				196.7	-13.8649	-24.6092	-23.5946
																				196.8	-13.8649	-24.6207	-23.5946
																				196.9	-13.8649	-24.6092	-23.5766
																				197	-13.8649	-24.6092	-23.5586
																				197.1	-13.8649	-24.5977	-23.5495
																				197.2	-13.8559	-24.6207	-23.5405
																				197.3	-13.8559	-24.6092	-23.5315
																				197.4	-13.8559	-24.5977	-23.5405
																				197.5	-13.8559	-24.5977	-23.5586
																				197.6	-13.8559	-24.5862	-23.5495
																				197.7	-13.8559	-24.5747	-23.5495
																				197.8	-13.8559	-24.5632	-23.5405
																				197.9	-13.8559	-24.5632	-23.5495
																				198	-13.8559	-24.5517	-23.5225
																				198.1	-13.8559	-24.5632	-23.5225
																				198.2	-13.8559	-24.6322	-23.5315
																				198.3	-13.8559	-24.6207	-23.5315
																				198.4	-13.8649	-24.6207	-23.5225
																				198.5	-13.8649	-24.6092	-23.5315
																				198.6	-13.8649	-24.6092	-23.5586
																				198.7	-13.8649	-24.6322	-23.5405
																				198.8	-13.8649	-24.6322	-23.5315
																				198.9	-13.8649	-24.6207	-23.5225
																				199	-13.8649	-24.6092	-23.5225
																				199.1	-13.8649	-24.6092	-23.5315
																				199.2	-13.8649	-24.6092	-23.5225
																				199.3	-13.8649	-24.6092	-23.5225
																				199.4	-13.8649	-24.6092	-23.5586
																				199.5	-13.8649	-24.5977	-23.5946
																				199.6	-13.8649	-24.5862	-23.5856
[truncated: 1,004 more rows]

## Sheet: Fig3
Fig3(a-c)						Fig3(d-f) Electron generation rate																									Fig3(d-f) Hole generation rate
NC	Potential	FE(CO)	FE(CO)	FE(CO)		496nm						516nm						539nm						563nm							496nm						516nm						539nm						563nm
	VRHE	%	%	%		cube		octa		rhombic		cube		octa		rhombic		cube		octa		rhombic		cube		octa		rhombic			cube		octa		rhombic		cube		octa		rhombic		cube		octa		rhombic		cube
		RT	30°C	40°C		energy	gen rate	energy	gen rate	energy	gen rate	energy	gen rate	energy	gen rate	energy	gen rate	energy	gen rate	energy	gen rate	energy	gen rate	energy	gen rate	energy	gen rate	energy	gen rate		energy	gen rate	energy	gen rate	energy	gen rate	energy	gen rate	energy	gen rate	energy	gen rate	energy	gen rate	energy	gen rate	energy	gen rate	energy
	-0.53	76.2222	81.2222	70.2222		-20.7	0	-20.7	0	-20.7	0	-20.7	0	-20.7	0	-20.7	0	-20.7	0	-20.7	0	-20.7	0	-20.7	0	-20.7	0	-20.7	0		-23.2	0	-23.2	0	-23.2	0	-23.1	0	-23.1	0	-23.1	0	-23	0	-23	0	-23	0	-22.9
	-0.6	75.5	79	55.7778		-20.6	0	-20.6	0	-20.6	0	-20.6	0	-20.6	0	-20.6	0	-20.6	0	-20.6	0	-20.6	0	-20.6	0	-20.6	0	-20.6	0		-23.1	0	-23.1	0	-23.1	0	-23	0	-23	0	-23	0	-22.9	0	-22.9	0	-22.9	0	-22.8
	-0.67	68.3889	66.3333	48.3333		-20.6	0	-20.6	0	-20.6	0	-20.6	0	-20.6	0	-20.6	0	-20.6	0	-20.6	0	-20.6	0	-20.6	0	-20.6	0	-20.6	0		-23.1	0	-23.1	0	-23.1	0	-23	0	-23	0	-23	0	-22.9	0	-22.9	0	-22.9	0	-22.8
	-0.74	63.0556	63	41.1111		-20.6	0	-20.6	0	-20.6	0	-20.6	0	-20.6	0	-20.6	0	-20.6	0	-20.6	0	-20.6	0	-20.6	0	-20.6	0	-20.6	0		-23.1	0	-23.1	0	-23.1	0	-23	0	-23	0	-23	0	-22.9	0	-22.9	0	-22.9	0	-22.8
	-0.81	59.1111	57.6667	36.4444		-20.5	0	-20.5	0	-20.5	0	-20.5	0	-20.5	0	-20.5	0	-20.5	0	-20.5	0	-20.5	0	-20.5	0	-20.5	0	-20.5	0		-23	0	-23	0	-23	0	-22.9	0	-22.9	0	-22.9	0	-22.8	0	-22.8	0	-22.8	0	-22.7
	-0.88	59.7778	49.1111	29.6667		-20.5	0	-20.5	0	-20.5	0	-20.5	0	-20.5	0	-20.5	0	-20.5	0	-20.5	0	-20.5	0	-20.5	0	-20.5	0	-20.5	0		-23	0	-23	0	-23	0	-22.9	0	-22.9	0	-22.9	0	-22.8	0	-22.8	0	-22.8	0	-22.7
RD	-0.53	94.2222	64.2222	42.4444		-20.5	0	-20.5	0	-20.5	0	-20.5	0	-20.5	0	-20.5	0	-20.5	0	-20.5	0	-20.5	0	-20.5	0	-20.5	0	-20.5	0		-23	0	-23	0	-23	0	-22.9	0	-22.9	0	-22.9	0	-22.8	0	-22.8	0	-22.8	0	-22.7
	-0.6	96.8333	58.2222	18.4444		-20.5	0	-20.5	0	-20.5	0	-20.5	0	-20.5	0	-20.5	0	-20.5	0	-20.5	0	-20.5	0	-20.5	0	-20.5	0	-20.5	0		-23	0	-23	0	-23	0	-22.9	0	-22.9	0	-22.9	0	-22.8	0	-22.8	0	-22.8	0	-22.7
	-0.67	96.9444	50.6667	13.4444		-20.4	0	-20.4	0	-20.4	0	-20.4	0	-20.4	0	-20.4	0	-20.4	0	-20.4	0	-20.4	0	-20.4	0	-20.4	0	-20.4	0		-22.9	0	-22.9	0	-22.9	0	-22.8	0	-22.8	0	-22.8	0	-22.7	0	-22.7	0	-22.7	0	-22.6
	-0.74	94.6944	46.8889	11.1111		-20.4	0	-20.4	0	-20.4	0	-20.4	0	-20.4	0	-20.4	0	-20.4	0	-20.4	0	-20.4	0	-20.4	0	-20.4	0	-20.4	0		-22.9	0	-22.9	0	-22.9	0	-22.8	0	-22.8	0	-22.8	0	-22.7	0	-22.7	0	-22.7	0	-22.6
	-0.81	92.4833	43	9.22222		-20.4	0	-20.4	0	-20.4	0	-20.4	0	-20.4	0	-20.4	0	-20.4	0	-20.4	0	-20.4	0	-20.4	0	-20.4	0	-20.4	0		-22.9	0	-22.9	0	-22.9	0	-22.8	0	-22.8	0	-22.8	0	-22.7	0	-22.7	0	-22.7	0	-22.6
	-0.88	84.45	36.2222	9.22222		-20.4	0	-20.4	0	-20.4	0	-20.4	0	-20.4	0	-20.4	0	-20.4	0	-20.4	0	-20.4	0	-20.4	0	-20.4	0	-20.4	0		-22.9	0	-22.9	0	-22.9	0	-22.8	0	-22.8	0	-22.8	0	-22.7	0	-22.7	0	-22.7	0	-22.6
OC	-0.53	66.5556	75.8889	46.2222		-20.3	0	-20.3	0	-20.3	0	-20.3	0	-20.3	0	-20.3	0	-20.3	0	-20.3	0	-20.3	0	-20.3	0	-20.3	0	-20.3	0		-22.8	0	-22.8	0	-22.8	0	-22.7	0	-22.7	0	-22.7	0	-22.6	0	-22.6	0	-22.6	0	-22.5
	-0.6	67.9167	49.6667	35.8889		-20.3	0	-20.3	0	-20.3	0	-20.3	0	-20.3	0	-20.3	0	-20.3	0	-20.3	0	-20.3	0	-20.3	0	-20.3	0	-20.3	0		-22.8	0	-22.8	0	-22.8	0	-22.7	0	-22.7	0	-22.7	0	-22.6	0	-22.6	0	-22.6	0	-22.5
	-0.67	51.3333	42.7778	29.2222		-20.3	0	-20.3	0	-20.3	0	-20.3	0	-20.3	0	-20.3	0	-20.3	0	-20.3	0	-20.3	0	-20.3	0	-20.3	0	-20.3	0		-22.8	0	-22.8	0	-22.8	0	-22.7	0	-22.7	0	-22.7	0	-22.6	0	-22.6	0	-22.6	0	-22.5
	-0.74	44.3556	34.3333	26		-20.2	0	-20.2	0	-20.2	0	-20.2	0	-20.2	0	-20.2	0	-20.2	0	-20.2	0	-20.2	0	-20.2	0	-20.2	0	-20.2	0		-22.7	0	-22.7	0	-22.7	0	-22.6	0	-22.6	0	-22.6	0	-22.5	0	-22.5	0	-22.5	0	-22.4
	-0.81	39.4444	31.5556	26.5556		-20.2	0	-20.2	0	-20.2	0	-20.2	0	-20.2	0	-20.2	0	-20.2	0	-20.2	0	-20.2	0	-20.2	0	-20.2	0	-20.2	0		-22.7	0	-22.7	0	-22.7	0	-22.6	0	-22.6	0	-22.6	0	-22.5	0	-22.5	0	-22.5	0	-22.4
	-0.88	47.3778	27.4444	24.6667		-20.2	0	-20.2	0	-20.2	0	-20.2	0	-20.2	0	-20.2	0	-20.2	0	-20.2	0	-20.2	0	-20.2	0	-20.2	0	-20.2	0		-22.7	0	-22.7	0	-22.7	0	-22.6	0	-22.6	0	-22.6	0	-22.5	0	-22.5	0	-22.5	0	-22.4
						-20.2	0	-20.2	0	-20.2	0	-20.2	0	-20.2	0	-20.2	0	-20.2	0	-20.2	0	-20.2	0	-20.2	0	-20.2	0	-20.2	0		-22.7	0	-22.7	0	-22.7	0	-22.6	0	-22.6	0	-22.6	0	-22.5	0	-22.5	0	-22.5	0	-22.4
						-20.1	0	-20.1	0	-20.1	0	-20.1	0	-20.1	0	-20.1	0	-20.1	0	-20.1	0	-20.1	0	-20.1	0	-20.1	0	-20.1	0		-22.6	0	-22.6	0	-22.6	0	-22.5	0	-22.5	0	-22.5	0	-22.4	0	-22.4	0	-22.4	0	-22.3
						-20.1	0	-20.1	0	-20.1	0	-20.1	0	-20.1	0	-20.1	0	-20.1	0	-20.1	0	-20.1	0	-20.1	0	-20.1	0	-20.1	0		-22.6	0	-22.6	0	-22.6	0	-22.5	0	-22.5	0	-22.5	0	-22.4	0	-22.4	0	-22.4	0	-22.3
						-20.1	0	-20.1	0	-20.1	0	-20.1	0	-20.1	0	-20.1	0	-20.1	0	-20.1	0	-20.1	0	-20.1	0	-20.1	0	-20.1	0		-22.6	0	-22.6	0	-22.6	0	-22.5	0	-22.5	0	-22.5	0	-22.4	0	-22.4	0	-22.4	0	-22.3
						-20.1	0	-20.1	0	-20.1	0	-20.1	0	-20.1	0	-20.1	0	-20.1	0	-20.1	0	-20.1	0	-20.1	0	-20.1	0	-20.1	0		-22.6	0	-22.6	0	-22.6	0	-22.5	0	-22.5	0	-22.5	0	-22.4	0	-22.4	0	-22.4	0	-22.3
						-20	0	-20	0	-20	0	-20	0	-20	0	-20	0	-20	0	-20	0	-20	0	-20	0	-20	0	-20	0		-22.5	0	-22.5	0	-22.5	0	-22.4	0	-22.4	0	-22.4	0	-22.3	0	-22.3	0	-22.3	0	-22.2
						-20	0	-20	0	-20	0	-20	0	-20	0	-20	0	-20	0	-20	0	-20	0	-20	0	-20	0	-20	0		-22.5	0	-22.5	0	-22.5	0	-22.4	0	-22.4	0	-22.4	0	-22.3	0	-22.3	0	-22.3	0	-22.2
						-20	0	-20	0	-20	0	-20	0	-20	0	-20	0	-20	0	-20	0	-20	0	-20	0	-20	0	-20	0		-22.5	0	-22.5	0	-22.5	0	-22.4	0	-22.4	0	-22.4	0	-22.3	0	-22.3	0	-22.3	0	-22.2
						-20	0	-20	0	-20	0	-20	0	-20	0	-20	0	-20	0	-20	0	-20	0	-20	0	-20	0	-20	0		-22.5	0	-22.5	0	-22.5	0	-22.4	0	-22.4	0	-22.4	0	-22.3	0	-22.3	0	-22.3	0	-22.2
						-19.9	0	-19.9	0	-19.9	0	-19.9	0	-19.9	0	-19.9	0	-19.9	0	-19.9	0	-19.9	0	-19.9	0	-19.9	0	-19.9	0		-22.4	0	-22.4	0	-22.4	0	-22.3	0	-22.3	0	-22.3	0	-22.2	0	-22.2	0	-22.2	0	-22.1
						-19.9	0	-19.9	0	-19.9	0	-19.9	0	-19.9	0	-19.9	0	-19.9	0	-19.9	0	-19.9	0	-19.9	0	-19.9	0	-19.9	0		-22.4	0	-22.4	0	-22.4	0	-22.3	0	-22.3	0	-22.3	0	-22.2	0	-22.2	0	-22.2	0	-22.1
						-19.9	0	-19.9	0	-19.9	0	-19.9	0	-19.9	0	-19.9	0	-19.9	0	-19.9	0	-19.9	0	-19.9	0	-19.9	0	-19.9	0		-22.4	0	-22.4	0	-22.4	0	-22.3	0	-22.3	0	-22.3	0	-22.2	0	-22.2	0	-22.2	0	-22.1
						-19.8	0	-19.8	0	-19.8	0	-19.8	0	-19.8	0	-19.8	0	-19.8	0	-19.8	0	-19.8	0	-19.8	0	-19.8	0	-19.8	0		-22.3	0	-22.3	0	-22.3	0	-22.2	0	-22.2	0	-22.2	0	-22.1	0	-22.1	0	-22.1	0	-22
						-19.8	0	-19.8	0	-19.8	0	-19.8	0	-19.8	0	-19.8	0	-19.8	0	-19.8	0	-19.8	0	-19.8	0	-19.8	0	-19.8	0		-22.3	0	-22.3	0	-22.3	0	-22.2	0	-22.2	0	-22.2	0	-22.1	0	-22.1	0	-22.1	0	-22
						-19.8	0	-19.8	0	-19.8	0	-19.8	0	-19.8	0	-19.8	0	-19.8	0	-19.8	0	-19.8	0	-19.8	0	-19.8	0	-19.8	0		-22.3	0	-22.3	0	-22.3	0	-22.2	0	-22.2	0	-22.2	0	-22.1	0	-22.1	0	-22.1	0	-22
						-19.8	0	-19.8	0	-19.8	0	-19.8	0	-19.8	0	-19.8	0	-19.8	0	-19.8	0	-19.8	0	-19.8	0	-19.8	0	-19.8	0		-22.3	0	-22.3	0	-22.3	0	-22.2	0	-22.2	0	-22.2	0	-22.1	0	-22.1	0	-22.1	0	-22
						-19.7	0	-19.7	0	-19.7	0	-19.7	0	-19.7	0	-19.7	0	-19.7	0	-19.7	0	-19.7	0	-19.7	0	-19.7	0	-19.7	0		-22.2	0	-22.2	0	-22.2	0	-22.1	0	-22.1	0	-22.1	0	-22	0	-22	0	-22	0	-21.9
						-19.7	0	-19.7	0	-19.7	0	-19.7	0	-19.7	0	-19.7	0	-19.7	0	-19.7	0	-19.7	0	-19.7	0	-19.7	0	-19.7	0		-22.2	0	-22.2	0	-22.2	0	-22.1	0	-22.1	0	-22.1	0	-22	0	-22	0	-22	0	-21.9
						-19.7	0	-19.7	0	-19.7	0	-19.7	0	-19.7	0	-19.7	0	-19.7	0	-19.7	0	-19.7	0	-19.7	0	-19.7	0	-19.7	0		-22.2	0	-22.2	0	-22.2	0	-22.1	0	-22.1	0	-22.1	0	-22	0	-22	0	-22	0	-21.9
						-19.7	0	-19.7	0	-19.7	0	-19.7	0	-19.7	0	-19.7	0	-19.7	0	-19.7	0	-19.7	0	-19.7	0	-19.7	0	-19.7	0		-22.2	0	-22.2	0	-22.2	0	-22.1	0	-22.1	0	-22.1	0	-22	0	-22	0	-22	0	-21.9
						-19.6	0	-19.6	0	-19.6	0	-19.6	0	-19.6	0	-19.6	0	-19.6	0	-19.6	0	-19.6	0	-19.6	0	-19.6	0	-19.6	0		-22.1	0	-22.1	0	-22.1	0	-22	0	-22	0	-22	0	-21.9	0	-21.9	0	-21.9	0	-21.8
						-19.6	0	-19.6	0	-19.6	0	-19.6	0	-19.6	0	-19.6	0	-19.6	0	-19.6	0	-19.6	0	-19.6	0	-19.6	0	-19.6	0		-22.1	0	-22.1	0	-22.1	0	-22	0	-22	0	-22	0	-21.9	0	-21.9	0	-21.9	0	-21.8
						-19.6	0	-19.6	0	-19.6	0	-19.6	0	-19.6	0	-19.6	0	-19.6	0	-19.6	0	-19.6	0	-19.6	0	-19.6	0	-19.6	0		-22.1	0	-22.1	0	-22.1	0	-22	0	-22	0	-22	0	-21.9	0	-21.9	0	-21.9	0	-21.8
						-19.5	0	-19.5	0	-19.5	0	-19.5	0	-19.5	0	-19.5	0	-19.5	0	-19.5	0	-19.5	0	-19.5	0	-19.5	0	-19.5	0		-22	0	-22	0	-22	0	-21.9	0	-21.9	0	-21.9	0	-21.8	0	-21.8	0	-21.8	0	-21.7
						-19.5	0	-19.5	0	-19.5	0	-19.5	0	-19.5	0	-19.5	0	-19.5	0	-19.5	0	-19.5	0	-19.5	0	-19.5	0	-19.5	0		-22	0	-22	0	-22	0	-21.9	0	-21.9	0	-21.9	0	-21.8	0	-21.8	0	-21.8	0	-21.7
						-19.5	0	-19.5	0	-19.5	0	-19.5	0	-19.5	0	-19.5	0	-19.5	0	-19.5	0	-19.5	0	-19.5	0	-19.5	0	-19.5	0		-22	0	-22	0	-22	0	-21.9	0	-21.9	0	-21.9	0	-21.8	0	-21.8	0	-21.8	0	-21.7
						-19.5	0	-19.5	0	-19.5	0	-19.5	0	-19.5	0	-19.5	0	-19.5	0	-19.5	0	-19.5	0	-19.5	0	-19.5	0	-19.5	0		-22	0	-22	0	-22	0	-21.9	0	-21.9	0	-21.9	0	-21.8	0	-21.8	0	-21.8	0	-21.7
						-19.4	0	-19.4	0	-19.4	0	-19.4	0	-19.4	0	-19.4	0	-19.4	0	-19.4	0	-19.4	0	-19.4	0	-19.4	0	-19.4	0		-21.9	0	-21.9	0	-21.9	0	-21.8	0	-21.8	0	-21.8	0	-21.7	0	-21.7	0	-21.7	0	-21.6
						-19.4	0	-19.4	0	-19.4	0	-19.4	0	-19.4	0	-19.4	0	-19.4	0	-19.4	0	-19.4	0	-19.4	0	-19.4	0	-19.4	0		-21.9	0	-21.9	0	-21.9	0	-21.8	0	-21.8	0	-21.8	0	-21.7	0	-21.7	0	-21.7	0	-21.6
						-19.4	0	-19.4	0	-19.4	0	-19.4	0	-19.4	0	-19.4	0	-19.4	0	-19.4	0	-19.4	0	-19.4	0	-19.4	0	-19.4	0		-21.9	0	-21.9	0	-21.9	0	-21.8	0	-21.8	0	-21.8	0	-21.7	0	-21.7	0	-21.7	0	-21.6
						-19.4	0	-19.4	0	-19.4	0	-19.4	0	-19.4	0	-19.4	0	-19.4	0	-19.4	0	-19.4	0	-19.4	0	-19.4	0	-19.4	0		-21.9	0	-21.9	0	-21.9	0	-21.8	0	-21.8	0	-21.8	0	-21.7	0	-21.7	0	-21.7	0	-21.6
						-19.3	0	-19.3	0	-19.3	0	-19.3	0	-19.3	0	-19.3	0	-19.3	0	-19.3	0	-19.3	0	-19.3	0	-19.3	0	-19.3	0		-21.8	0	-21.8	0	-21.8	0	-21.7	0	-21.7	0	-21.7	0	-21.6	0	-21.6	0	-21.6	0	-21.5
						-19.3	0	-19.3	0	-19.3	0	-19.3	0	-19.3	0	-19.3	0	-19.3	0	-19.3	0	-19.3	0	-19.3	0	-19.3	0	-19.3	0		-21.8	0	-21.8	0	-21.8	0	-21.7	0	-21.7	0	-21.7	0	-21.6	0	-21.6	0	-21.6	0	-21.5
						-19.3	0	-19.3	0	-19.3	0	-19.3	0	-19.3	0	-19.3	0	-19.3	0	-19.3	0	-19.3	0	-19.3	0	-19.3	0	-19.3	0		-21.8	0	-21.8	0	-21.8	0	-21.7	0	-21.7	0	-21.7	0	-21.6	0	-21.6	0	-21.6	0	-21.5
						-19.3	0	-19.3	0	-19.3	0	-19.3	0	-19.3	0	-19.3	0	-19.3	0	-19.3	0	-19.3	0	-19.3	0	-19.3	0	-19.3	0		-21.8	0	-21.8	0	-21.8	0	-21.7	0	-21.7	0	-21.7	0	-21.6	0	-21.6	0	-21.6	0	-21.5
						-19.2	0	-19.2	0	-19.2	0	-19.2	0	-19.2	0	-19.2	0	-19.2	0	-19.2	0	-19.2	0	-19.2	0	-19.2	0	-19.2	0		-21.7	0	-21.7	0	-21.7	0	-21.6	0	-21.6	0	-21.6	0	-21.5	0	-21.5	0	-21.5	0	-21.4
						-19.2	0	-19.2	0	-19.2	0	-19.2	0	-19.2	0	-19.2	0	-19.2	0	-19.2	0	-19.2	0	-19.2	0	-19.2	0	-19.2	0		-21.7	0	-21.7	0	-21.7	0	-21.6	0	-21.6	0	-21.6	0	-21.5	0	-21.5	0	-21.5	0	-21.4
						-19.2	0	-19.2	0	-19.2	0	-19.2	0	-19.2	0	-19.2	0	-19.2	0	-19.2	0	-19.2	0	-19.2	0	-19.2	0	-19.2	0		-21.7	0	-21.7	0	-21.7	0	-21.6	0	-21.6	0	-21.6	0	-21.5	0	-21.5	0	-21.5	0	-21.4
						-19.1	0	-19.1	0	-19.1	0	-19.1	0	-19.1	0	-19.1	0	-19.1	0	-19.1	0	-19.1	0	-19.1	0	-19.1	0	-19.1	0		-21.6	0	-21.6	0	-21.6	0	-21.5	0	-21.5	0	-21.5	0	-21.4	0	-21.4	0	-21.4	0	-21.3
						-19.1	0	-19.1	0	-19.1	0	-19.1	0	-19.1	0	-19.1	0	-19.1	0	-19.1	0	-19.1	0	-19.1	0	-19.1	0	-19.1	0		-21.6	0	-21.6	0	-21.6	0	-21.5	0	-21.5	0	-21.5	0	-21.4	0	-21.4	0	-21.4	0	-21.3
						-19.1	0	-19.1	0	-19.1	0	-19.1	0	-19.1	0	-19.1	0	-19.1	0	-19.1	0	-19.1	0	-19.1	0	-19.1	0	-19.1	0		-21.6	0	-21.6	0	-21.6	0	-21.5	0	-21.5	0	-21.5	0	-21.4	0	-21.4	0	-21.4	0	-21.3
						-19.1	0	-19.1	0	-19.1	0	-19.1	0	-19.1	0	-19.1	0	-19.1	0	-19.1	0	-19.1	0	-19.1	0	-19.1	0	-19.1	0		-21.6	0	-21.6	0	-21.6	0	-21.5	0	-21.5	0	-21.5	0	-21.4	0	-21.4	0	-21.4	0	-21.3
						-19	0	-19	0	-19	0	-19	0	-19	0	-19	0	-19	0	-19	0	-19	0	-19	0	-19	0	-19	0		-21.5	0	-21.5	0	-21.5	0	-21.4	0	-21.4	0	-21.4	0	-21.3	0	-21.3	0	-21.3	0	-21.2
						-19	0	-19	0	-19	0	-19	0	-19	0	-19	0	-19	0	-19	0	-19	0	-19	0	-19	0	-19	0		-21.5	0	-21.5	0	-21.5	0	-21.4	0	-21.4	0	-21.4	0	-21.3	0	-21.3	0	-21.3	0	-21.2
						-19	0	-19	0	-19	0	-19	0	-19	0	-19	0	-19	0	-19	0	-19	0	-19	0	-19	0	-19	0		-21.5	0	-21.5	0	-21.5	0	-21.4	0	-21.4	0	-21.4	0	-21.3	0	-21.3	0	-21.3	0	-21.2
						-19	0	-19	0	-19	0	-19	0	-19	0	-19	0	-19	0	-19	0	-19	0	-19	0	-19	0	-19	0		-21.5	0	-21.5	0	-21.5	0	-21.4	0	-21.4	0	-21.4	0	-21.3	0	-21.3	0	-21.3	0	-21.2
						-18.9	0	-18.9	0	-18.9	0	-18.9	0	-18.9	0	-18.9	0	-18.9	0	-18.9	0	-18.9	0	-18.9	0	-18.9	0	-18.9	0		-21.4	0	-21.4	0	-21.4	0	-21.3	0	-21.3	0	-21.3	0	-21.2	0	-21.2	0	-21.2	0	-21.1
						-18.9	0	-18.9	0	-18.9	0	-18.9	0	-18.9	0	-18.9	0	-18.9	0	-18.9	0	-18.9	0	-18.9	0	-18.9	0	-18.9	0		-21.4	0	-21.4	0	-21.4	0	-21.3	0	-21.3	0	-21.3	0	-21.2	0	-21.2	0	-21.2	0	-21.1
						-18.9	0	-18.9	0	-18.9	0	-18.9	0	-18.9	0	-18.9	0	-18.9	0	-18.9	0	-18.9	0	-18.9	0	-18.9	0	-18.9	0		-21.4	0	-21.4	0	-21.4	0	-21.3	0	-21.3	0	-21.3	0	-21.2	0	-21.2	0	-21.2	0	-21.1
						-18.8	0	-18.8	0	-18.8	0	-18.8	0	-18.8	0	-18.8	0	-18.8	0	-18.8	0	-18.8	0	-18.8	0	-18.8	0	-18.8	0		-21.3	0	-21.3	0	-21.3	0	-21.2	0	-21.2	0	-21.2	0	-21.1	0	-21.1	0	-21.1	0	-21
						-18.8	0	-18.8	0	-18.8	0	-18.8	0	-18.8	0	-18.8	0	-18.8	0	-18.8	0	-18.8	0	-18.8	0	-18.8	0	-18.8	0		-21.3	0	-21.3	0	-21.3	0	-21.2	0	-21.2	0	-21.2	0	-21.1	0	-21.1	0	-21.1	0	-21
						-18.8	0	-18.8	0	-18.8	0	-18.8	0	-18.8	0	-18.8	0	-18.8	0	-18.8	0	-18.8	0	-18.8	0	-18.8	0	-18.8	0		-21.3	0	-21.3	0	-21.3	0	-21.2	0	-21.2	0	-21.2	0	-21.1	0	-21.1	0	-21.1	0	-21
						-18.8	0	-18.8	0	-18.8	0	-18.8	0	-18.8	0	-18.8	0	-18.8	0	-18.8	0	-18.8	0	-18.8	0	-18.8	0	-18.8	0		-21.3	0	-21.3	0	-21.3	0	-21.2	0	-21.2	0	-21.2	0	-21.1	0	-21.1	0	-21.1	0	-21
						-18.7	0	-18.7	0	-18.7	0	-18.7	0	-18.7	0	-18.7	0	-18.7	0	-18.7	0	-18.7	0	-18.7	0	-18.7	0	-18.7	0		-21.2	0	-21.2	0	-21.2	0	-21.1	0	-21.1	0	-21.1	0	-21	0	-21	0	-21	0	-20.9
						-18.7	0	-18.7	0	-18.7	0	-18.7	0	-18.7	0	-18.7	0	-18.7	0	-18.7	0	-18.7	0	-18.7	0	-18.7	0	-18.7	0		-21.2	0	-21.2	0	-21.2	0	-21.1	0	-21.1	0	-21.1	0	-21	0	-21	0	-21	0	-20.9
						-18.7	0	-18.7	0	-18.7	0	-18.7	0	-18.7	0	-18.7	0	-18.7	0	-18.7	0	-18.7	0	-18.7	0	-18.7	0	-18.7	0		-21.2	0	-21.2	0	-21.2	0	-21.1	0	-21.1	0	-21.1	0	-21	0	-21	0	-21	0	-20.9
						-18.7	0	-18.7	0	-18.7	0	-18.7	0	-18.7	0	-18.7	0	-18.7	0	-18.7	0	-18.7	0	-18.7	0	-18.7	0	-18.7	0		-21.2	0	-21.2	0	-21.2	0	-21.1	0	-21.1	0	-21.1	0	-21	0	-21	0	-21	0	-20.9
						-18.6	0	-18.6	0	-18.6	0	-18.6	0	-18.6	0	-18.6	0	-18.6	0	-18.6	0	-18.6	0	-18.6	0	-18.6	0	-18.6	0		-21.1	0	-21.1	0	-21.1	0	-21	0	-21	0	-21	0	-20.9	0	-20.9	0	-20.9	0	-20.8
						-18.6	0	-18.6	0	-18.6	0	-18.6	0	-18.6	0	-18.6	0	-18.6	0	-18.6	0	-18.6	0	-18.6	0	-18.6	0	-18.6	0		-21.1	0	-21.1	0	-21.1	0	-21	0	-21	0	-21	0	-20.9	0	-20.9	0	-20.9	0	-20.8
						-18.6	0	-18.6	0	-18.6	0	-18.6	0	-18.6	0	-18.6	0	-18.6	0	-18.6	0	-18.6	0	-18.6	0	-18.6	0	-18.6	0		-21.1	0	-21.1	0	-21.1	0	-21	0	-21	0	-21	0	-20.9	0	-20.9	0	-20.9	0	-20.8
						-18.6	0	-18.6	0	-18.6	0	-18.6	0	-18.6	0	-18.6	0	-18.6	0	-18.6	0	-18.6	0	-18.6	0	-18.6	0	-18.6	0		-21.1	0	-21.1	0	-21.1	0	-21	0	-21	0	-21	0	-20.9	0	-20.9	0	-20.9	0	-20.8
						-18.5	0	-18.5	0	-18.5	0	-18.5	0	-18.5	0	-18.5	0	-18.5	0	-18.5	0	-18.5	0	-18.5	0	-18.5	0	-18.5	0		-21	0	-21	0	-21	0	-20.9	0	-20.9	0	-20.9	0	-20.8	0	-20.8	0	-20.8	0	-20.7
						-18.5	0	-18.5	0	-18.5	0	-18.5	0	-18.5	0	-18.5	0	-18.5	0	-18.5	0	-18.5	0	-18.5	0	-18.5	0	-18.5	0		-21	0	-21	0	-21	0	-20.9	0	-20.9	0	-20.9	0	-20.8	0	-20.8	0	-20.8	0	-20.7
						-18.5	0	-18.5	0	-18.5	0	-18.5	0	-18.5	0	-18.5	0	-18.5	0	-18.5	0	-18.5	0	-18.5	0	-18.5	0	-18.5	0		-21	0	-21	0	-21	0	-20.9	0	-20.9	0	-20.9	0	-20.8	0	-20.8	0	-20.8	0	-20.7
						-18.4	0	-18.4	0	-18.4	0	-18.4	0	-18.4	0	-18.4	0	-18.4	0	-18.4	0	-18.4	0	-18.4	0	-18.4	0	-18.4	0		-20.9	0	-20.9	0	-20.9	0	-20.8	0	-20.8	0	-20.8	0	-20.7	0	-20.7	0	-20.7	0	-20.6
						-18.4	0	-18.4	0	-18.4	0	-18.4	0	-18.4	0	-18.4	0	-18.4	0	-18.4	0	-18.4	0	-18.4	0	-18.4	0	-18.4	0		-20.9	0	-20.9	0	-20.9	0	-20.8	0	-20.8	0	-20.8	0	-20.7	0	-20.7	0	-20.7	0	-20.6
						-18.4	0	-18.4	0	-18.4	0	-18.4	0	-18.4	0	-18.4	0	-18.4	0	-18.4	0	-18.4	0	-18.4	0	-18.4	0	-18.4	0		-20.9	0	-20.9	0	-20.9	0	-20.8	0	-20.8	0	-20.8	0	-20.7	0	-20.7	0	-20.7	0	-20.6
						-18.4	0	-18.4	0	-18.4	0	-18.4	0	-18.4	0	-18.4	0	-18.4	0	-18.4	0	-18.4	0	-18.4	0	-18.4	0	-18.4	0		-20.9	0	-20.9	0	-20.9	0	-20.8	0	-20.8	0	-20.8	0	-20.7	0	-20.7	0	-20.7	0	-20.6
						-18.3	0	-18.3	0	-18.3	0	-18.3	0	-18.3	0	-18.3	0	-18.3	0	-18.3	0	-18.3	0	-18.3	0	-18.3	0	-18.3	0		-20.8	0	-20.8	0	-20.8	0	-20.7	0	-20.7	0	-20.7	0	-20.6	0	-20.6	0	-20.6	0	-20.5
						-18.3	0	-18.3	0	-18.3	0	-18.3	0	-18.3	0	-18.3	0	-18.3	0	-18.3	0	-18.3	0	-18.3	0	-18.3	0	-18.3	0		-20.8	0	-20.8	0	-20.8	0	-20.7	0	-20.7	0	-20.7	0	-20.6	0	-20.6	0	-20.6	0	-20.5
						-18.3	0	-18.3	0	-18.3	0	-18.3	0	-18.3	0	-18.3	0	-18.3	0	-18.3	0	-18.3	0	-18.3	0	-18.3	0	-18.3	0		-20.8	0	-20.8	0	-20.8	0	-20.7	0	-20.7	0	-20.7	0	-20.6	0	-20.6	0	-20.6	0	-20.5
						-18.3	0	-18.3	0	-18.3	0	-18.3	0	-18.3	0	-18.3	0	-18.3	0	-18.3	0	-18.3	0	-18.3	0	-18.3	0	-18.3	0		-20.8	0	-20.8	0	-20.8	0	-20.7	0	-20.7	0	-20.7	0	-20.6	0	-20.6	0	-20.6	0	-20.5
						-18.2	0	-18.2	0	-18.2	0	-18.2	0	-18.2	0	-18.2	0	-18.2	0	-18.2	0	-18.2	0	-18.2	0	-18.2	0	-18.2	0		-20.7	0	-20.7	0	-20.7	0	-20.6	0	-20.6	0	-20.6	0	-20.5	0	-20.5	0	-20.5	0	-20.4
						-18.2	0	-18.2	0	-18.2	0	-18.2	0	-18.2	0	-18.2	0	-18.2	0	-18.2	0	-18.2	0	-18.2	0	-18.2	0	-18.2	0		-20.7	0	-20.7	0	-20.7	0	-20.6	0	-20.6	0	-20.6	0	-20.5	0	-20.5	0	-20.5	0	-20.4
						-18.2	0	-18.2	0	-18.2	0	-18.2	0	-18.2	0	-18.2	0	-18.2	0	-18.2	0	-18.2	0	-18.2	0	-18.2	0	-18.2	0		-20.7	0	-20.7	0	-20.7	0	-20.6	0	-20.6	0	-20.6	0	-20.5	0	-20.5	0	-20.5	0	-20.4
						-18.1	0	-18.1	0	-18.1	0	-18.1	0	-18.1	0	-18.1	0	-18.1	0	-18.1	0	-18.1	0	-18.1	0	-18.1	0	-18.1	0		-20.6	0	-20.6	0	-20.6	0	-20.5	0	-20.5	0	-20.5	0	-20.4	0	-20.4	0	-20.4	0	-20.3
						-18.1	0	-18.1	0	-18.1	0	-18.1	0	-18.1	0	-18.1	0	-18.1	0	-18.1	0	-18.1	0	-18.1	0	-18.1	0	-18.1	0		-20.6	0	-20.6	0	-20.6	0	-20.5	0	-20.5	0	-20.5	0	-20.4	0	-20.4	0	-20.4	0	-20.3
						-18.1	0	-18.1	0	-18.1	0	-18.1	0	-18.1	0	-18.1	0	-18.1	0	-18.1	0	-18.1	0	-18.1	0	-18.1	0	-18.1	0		-20.6	0	-20.6	0	-20.6	0	-20.5	0	-20.5	0	-20.5	0	-20.4	0	-20.4	0	-20.4	0	-20.3
						-18.1	0	-18.1	0	-18.1	0	-18.1	0	-18.1	0	-18.1	0	-18.1	0	-18.1	0	-18.1	0	-18.1	0	-18.1	0	-18.1	0		-20.6	0	-20.6	0	-20.6	0	-20.5	0	-20.5	0	-20.5	0	-20.4	0	-20.4	0	-20.4	0	-20.3
						-18	0	-18	0	-18	0	-18	0	-18	0	-18	0	-18	0	-18	0	-18	0	-18	0	-18	0	-18	0		-20.5	0	-20.5	0	-20.5	0	-20.4	0	-20.4	0	-20.4	0	-20.3	0	-20.3	0	-20.3	0	-20.2
						-18	0	-18	0	-18	0	-18	0	-18	0	-18	0	-18	0	-18	0	-18	0	-18	0	-18	0	-18	0		-20.5	0	-20.5	0	-20.5	0	-20.4	0	-20.4	0	-20.4	0	-20.3	0	-20.3	0	-20.3	0	-20.2
						-18	0	-18	0	-18	0	-18	0	-18	0	-18	0	-18	0	-18	0	-18	0	-18	0	-18	0	-18	0		-20.5	0	-20.5	0	-20.5	0	-20.4	0	-20.4	0	-20.4	0	-20.3	0	-20.3	0	-20.3	0	-20.2
						-18	0	-18	0	-18	0	-18	0	-18	0	-18	0	-18	0	-18	0	-18	0	-18	0	-18	0	-18	0		-20.5	0	-20.5	0	-20.5	0	-20.4	0	-20.4	0	-20.4	0	-20.3	0	-20.3	0	-20.3	0	-20.2
						-17.9	0	-17.9	0	-17.9	0	-17.9	0	-17.9	0	-17.9	0	-17.9	0	-17.9	0	-17.9	0	-17.9	0	-17.9	0	-17.9	0		-20.4	0	-20.4	0	-20.4	0	-20.3	0	-20.3	0	-20.3	0	-20.2	0	-20.2	0	-20.2	0	-20.1
						-17.9	0	-17.9	0	-17.9	0	-17.9	0	-17.9	0	-17.9	0	-17.9	0	-17.9	0	-17.9	0	-17.9	0	-17.9	0	-17.9	0		-20.4	0	-20.4	0	-20.4	0	-20.3	0	-20.3	0	-20.3	0	-20.2	0	-20.2	0	-20.2	0	-20.1
						-17.9	0	-17.9	0	-17.9	0	-17.9	0	-17.9	0	-17.9	0	-17.9	0	-17.9	0	-17.9	0	-17.9	0	-17.9	0	-17.9	0		-20.4	0	-20.4	0	-20.4	0	-20.3	0	-20.3	0	-20.3	0	-20.2	0	-20.2	0	-20.2	0	-20.1
						-17.9	0	-17.9	0	-17.9	0	-17.9	0	-17.9	0	-17.9	0	-17.9	0	-17.9	0	-17.9	0	-17.9	0	-17.9	0	-17.9	0		-20.4	0	-20.4	0	-20.4	0	-20.3	0	-20.3	0	-20.3	0	-20.2	0	-20.2	0	-20.2	0	-20.1
						-17.8	0	-17.8	0	-17.8	0	-17.8	0	-17.8	0	-17.8	0	-17.8	0	-17.8	0	-17.8	0	-17.8	0	-17.8	0	-17.8	0		-20.3	0	-20.3	0	-20.3	0	-20.2	0	-20.2	0	-20.2	0	-20.1	0	-20.1	0	-20.1	0	-20
						-17.8	0	-17.8	0	-17.8	0	-17.8	0	-17.8	0	-17.8	0	-17.8	0	-17.8	0	-17.8	0	-17.8	0	-17.8	0	-17.8	0		-20.3	0	-20.3	0	-20.3	0	-20.2	0	-20.2	0	-20.2	0	-20.1	0	-20.1	0	-20.1	0	-20
						-17.8	0	-17.8	0	-17.8	0	-17.8	0	-17.8	0	-17.8	0	-17.8	0	-17.8	0	-17.8	0	-17.8	0	-17.8	0	-17.8	0		-20.3	0	-20.3	0	-20.3	0	-20.2	0	-20.2	0	-20.2	0	-20.1	0	-20.1	0	-20.1	0	-20
						-17.7	0	-17.7	0	-17.7	0	-17.7	0	-17.7	0	-17.7	0	-17.7	0	-17.7	0	-17.7	0	-17.7	0	-17.7	0	-17.7	0		-20.2	0	-20.2	0	-20.2	0	-20.1	0	-20.1	0	-20.1	0	-20	0	-20	0	-20	0	-19.9
						-17.7	0	-17.7	0	-17.7	0	-17.7	0	-17.7	0	-17.7	0	-17.7	0	-17.7	0	-17.7	0	-17.7	0	-17.7	0	-17.7	0		-20.2	0	-20.2	0	-20.2	0	-20.1	0	-20.1	0	-20.1	0	-20	0	-20	0	-20	0	-19.9
						-17.7	0	-17.7	0	-17.7	0	-17.7	0	-17.7	0	-17.7	0	-17.7	0	-17.7	0	-17.7	0	-17.7	0	-17.7	0	-17.7	0		-20.2	0	-20.2	0	-20.2	0	-20.1	0	-20.1	0	-20.1	0	-20	0	-20	0	-20	0	-19.9
						-17.7	0	-17.7	0	-17.7	0	-17.7	0	-17.7	0	-17.7	0	-17.7	0	-17.7	0	-17.7	0	-17.7	0	-17.7	0	-17.7	0		-20.2	0	-20.2	0	-20.2	0	-20.1	0	-20.1	0	-20.1	0	-20	0	-20	0	-20	0	-19.9
						-17.6	0	-17.6	0	-17.6	0	-17.6	0	-17.6	0	-17.6	0	-17.6	0	-17.6	0	-17.6	0	-17.6	0	-17.6	0	-17.6	0		-20.1	0	-20.1	0	-20.1	0	-20	0	-20	0	-20	0	-19.9	0	-19.9	0	-19.9	0	-19.8
						-17.6	0	-17.6	0	-17.6	0	-17.6	0	-17.6	0	-17.6	0	-17.6	0	-17.6	0	-17.6	0	-17.6	0	-17.6	0	-17.6	0		-20.1	0	-20.1	0	-20.1	0	-20	0	-20	0	-20	0	-19.9	0	-19.9	0	-19.9	0	-19.8
						-17.6	0	-17.6	0	-17.6	0	-17.6	0	-17.6	0	-17.6	0	-17.6	0	-17.6	0	-17.6	0	-17.6	0	-17.6	0	-17.6	0		-20.1	0	-20.1	0	-20.1	0	-20	0	-20	0	-20	0	-19.9	0	-19.9	0	-19.9	0	-19.8
						-17.6	0	-17.6	0	-17.6	0	-17.6	0	-17.6	0	-17.6	0	-17.6	0	-17.6	0	-17.6	0	-17.6	0	-17.6	0	-17.6	0		-20.1	0	-20.1	0	-20.1	0	-20	0	-20	0	-20	0	-19.9	0	-19.9	0	-19.9	0	-19.8
						-17.5	0	-17.5	0	-17.5	0	-17.5	0	-17.5	0	-17.5	0	-17.5	0	-17.5	0	-17.5	0	-17.5	0	-17.5	0	-17.5	0		-20	0	-20	0	-20	0	-19.9	0	-19.9	0	-19.9	0	-19.8	0	-19.8	0	-19.8	0	-19.7
						-17.5	0	-17.5	0	-17.5	0	-17.5	0	-17.5	0	-17.5	0	-17.5	0	-17.5	0	-17.5	0	-17.5	0	-17.5	0	-17.5	0		-20	0	-20	0	-20	0	-19.9	0	-19.9	0	-19.9	0	-19.8	0	-19.8	0	-19.8	0	-19.7
						-17.5	0	-17.5	0	-17.5	0	-17.5	0	-17.5	0	-17.5	0	-17.5	0	-17.5	0	-17.5	0	-17.5	0	-17.5	0	-17.5	0		-20	0	-20	0	-20	0	-19.9	0	-19.9	0	-19.9	0	-19.8	0	-19.8	0	-19.8	0	-19.7
						-17.4	0	-17.4	0	-17.4	0	-17.4	0	-17.4	0	-17.4	0	-17.4	0	-17.4	0	-17.4	0	-17.4	0	-17.4	0	-17.4	0		-19.9	0	-19.9	0	-19.9	0	-19.8	0	-19.8	0	-19.8	0	-19.7	0	-19.7	0	-19.7	0	-19.6
						-17.4	0	-17.4	0	-17.4	0	-17.4	0	-17.4	0	-17.4	0	-17.4	0	-17.4	0	-17.4	0	-17.4	0	-17.4	0	-17.4	0		-19.9	0	-19.9	0	-19.9	0	-19.8	0	-19.8	0	-19.8	0	-19.7	0	-19.7	0	-19.7	0	-19.6
						-17.4	0	-17.4	0	-17.4	0	-17.4	0	-17.4	0	-17.4	0	-17.4	0	-17.4	0	-17.4	0	-17.4	0	-17.4	0	-17.4	0		-19.9	0	-19.9	0	-19.9	0	-19.8	0	-19.8	0	-19.8	0	-19.7	0	-19.7	0	-19.7	0	-19.6
						-17.4	0	-17.4	0	-17.4	0	-17.4	0	-17.4	0	-17.4	0	-17.4	0	-17.4	0	-17.4	0	-17.4	0	-17.4	0	-17.4	0		-19.9	0	-19.9	0	-19.9	0	-19.8	0	-19.8	0	-19.8	0	-19.7	0	-19.7	0	-19.7	0	-19.6
						-17.3	0	-17.3	0	-17.3	0	-17.3	0	-17.3	0	-17.3	0	-17.3	0	-17.3	0	-17.3	0	-17.3	0	-17.3	0	-17.3	0		-19.8	0	-19.8	0	-19.8	0	-19.7	0	-19.7	0	-19.7	0	-19.6	0	-19.6	0	-19.6	0	-19.5
						-17.3	0	-17.3	0	-17.3	0	-17.3	0	-17.3	0	-17.3	0	-17.3	0	-17.3	0	-17.3	0	-17.3	0	-17.3	0	-17.3	0		-19.8	0	-19.8	0	-19.8	0	-19.7	0	-19.7	0	-19.7	0	-19.6	0	-19.6	0	-19.6	0	-19.5
						-17.3	0	-17.3	0	-17.3	0	-17.3	0	-17.3	0	-17.3	0	-17.3	0	-17.3	0	-17.3	0	-17.3	0	-17.3	0	-17.3	0		-19.8	0	-19.8	0	-19.8	0	-19.7	0	-19.7	0	-19.7	0	-19.6	0	-19.6	0	-19.6	0	-19.5
						-17.3	0	-17.3	0	-17.3	0	-17.3	0	-17.3	0	-17.3	0	-17.3	0	-17.3	0	-17.3	0	-17.3	0	-17.3	0	-17.3	0		-19.8	0	-19.8	0	-19.8	0	-19.7	0	-19.7	0	-19.7	0	-19.6	0	-19.6	0	-19.6	0	-19.5
						-17.2	0	-17.2	0	-17.2	0	-17.2	0	-17.2	0	-17.2	0	-17.2	0	-17.2	0	-17.2	0	-17.2	0	-17.2	0	-17.2	0		-19.7	0	-19.7	0	-19.7	0	-19.6	0	-19.6	0	-19.6	0	-19.5	0	-19.5	0	-19.5	0	-19.4
						-17.2	0	-17.2	0	-17.2	0	-17.2	0	-17.2	0	-17.2	0	-17.2	0	-17.2	0	-17.2	0	-17.2	0	-17.2	0	-17.2	0		-19.7	0	-19.7	0	-19.7	0	-19.6	0	-19.6	0	-19.6	0	-19.5	0	-19.5	0	-19.5	0	-19.4
						-17.2	0	-17.2	0	-17.2	0	-17.2	0	-17.2	0	-17.2	0	-17.2	0	-17.2	0	-17.2	0	-17.2	0	-17.2	0	-17.2	0		-19.7	0	-19.7	0	-19.7	0	-19.6	0	-19.6	0	-19.6	0	-19.5	0	-19.5	0	-19.5	0	-19.4
						-17.1	0	-17.1	0	-17.1	0	-17.1	0	-17.1	0	-17.1	0	-17.1	0	-17.1	0	-17.1	0	-17.1	0	-17.1	0	-17.1	0		-19.6	0	-19.6	0	-19.6	0	-19.5	0	-19.5	0	-19.5	0	-19.4	0	-19.4	0	-19.4	0	-19.3
						-17.1	0	-17.1	0	-17.1	0	-17.1	0	-17.1	0	-17.1	0	-17.1	0	-17.1	0	-17.1	0	-17.1	0	-17.1	0	-17.1	0		-19.6	0	-19.6	0	-19.6	0	-19.5	0	-19.5	0	-19.5	0	-19.4	0	-19.4	0	-19.4	0	-19.3
						-17.1	0	-17.1	0	-17.1	0	-17.1	0	-17.1	0	-17.1	0	-17.1	0	-17.1	0	-17.1	0	-17.1	0	-17.1	0	-17.1	0		-19.6	0	-19.6	0	-19.6	0	-19.5	0	-19.5	0	-19.5	0	-19.4	0	-19.4	0	-19.4	0	-19.3
						-17.1	0	-17.1	0	-17.1	0	-17.1	0	-17.1	0	-17.1	0	-17.1	0	-17.1	0	-17.1	0	-17.1	0	-17.1	0	-17.1	0		-19.6	0	-19.6	0	-19.6	0	-19.5	0	-19.5	0	-19.5	0	-19.4	0	-19.4	0	-19.4	0	-19.3
						-17	0	-17	0	-17	0	-17	0	-17	0	-17	0	-17	0	-17	0	-17	0	-17	0	-17	0	-17	0		-19.5	0	-19.5	0	-19.5	0	-19.4	0	-19.4	0	-19.4	0	-19.3	0	-19.3	0	-19.3	0	-19.2
						-17	0	-17	0	-17	0	-17	0	-17	0	-17	0	-17	0	-17	0	-17	0	-17	0	-17	0	-17	0		-19.5	0	-19.5	0	-19.5	0	-19.4	0	-19.4	0	-19.4	0	-19.3	0	-19.3	0	-19.3	0	-19.2
						-17	0	-17	0	-17	0	-17	0	-17	0	-17	0	-17	0	-17	0	-17	0	-17	0	-17	0	-17	0		-19.5	0	-19.5	0	-19.5	0	-19.4	0	-19.4	0	-19.4	0	-19.3	0	-19.3	0	-19.3	0	-19.2
						-17	0	-17	0	-17	0	-17	0	-17	0	-17	0	-17	0	-17	0	-17	0	-17	0	-17	0	-17	0		-19.5	0	-19.5	0	-19.5	0	-19.4	0	-19.4	0	-19.4	0	-19.3	0	-19.3	0	-19.3	0	-19.2
						-16.9	0	-16.9	0	-16.9	0	-16.9	0	-16.9	0	-16.9	0	-16.9	0	-16.9	0	-16.9	0	-16.9	0	-16.9	0	-16.9	0		-19.4	0	-19.4	0	-19.4	0	-19.3	0	-19.3	0	-19.3	0	-19.2	0	-19.2	0	-19.2	0	-19.1
						-16.9	0	-16.9	0	-16.9	0	-16.9	0	-16.9	0	-16.9	0	-16.9	0	-16.9	0	-16.9	0	-16.9	0	-16.9	0	-16.9	0		-19.4	0	-19.4	0	-19.4	0	-19.3	0	-19.3	0	-19.3	0	-19.2	0	-19.2	0	-19.2	0	-19.1
						-16.9	0	-16.9	0	-16.9	0	-16.9	0	-16.9	0	-16.9	0	-16.9	0	-16.9	0	-16.9	0	-16.9	0	-16.9	0	-16.9	0		-19.4	0	-19.4	0	-19.4	0	-19.3	0	-19.3	0	-19.3	0	-19.2	0	-19.2	0	-19.2	0	-19.1
						-16.9	0	-16.9	0	-16.9	0	-16.9	0	-16.9	0	-16.9	0	-16.9	0	-16.9	0	-16.9	0	-16.9	0	-16.9	0	-16.9	0		-19.4	0	-19.4	0	-19.4	0	-19.3	0	-19.3	0	-19.3	0	-19.2	0	-19.2	0	-19.2	0	-19.1
						-16.8	0	-16.8	0	-16.8	0	-16.8	0	-16.8	0	-16.8	0	-16.8	0	-16.8	0	-16.8	0	-16.8	0	-16.8	0	-16.8	0		-19.3	0	-19.3	0	-19.3	0	-19.2	0	-19.2	0	-19.2	0	-19.1	0	-19.1	0	-19.1	0	-19
						-16.8	0	-16.8	0	-16.8	0	-16.8	0	-16.8	0	-16.8	0	-16.8	0	-16.8	0	-16.8	0	-16.8	0	-16.8	0	-16.8	0		-19.3	0	-19.3	0	-19.3	0	-19.2	0	-19.2	0	-19.2	0	-19.1	0	-19.1	0	-19.1	0	-19
						-16.8	0	-16.8	0	-16.8	0	-16.8	0	-16.8	0	-16.8	0	-16.8	0	-16.8	0	-16.8	0	-16.8	0	-16.8	0	-16.8	0		-19.3	0	-19.3	0	-19.3	0	-19.2	0	-19.2	0	-19.2	0	-19.1	0	-19.1	0	-19.1	0	-19
						-16.7	0	-16.7	0	-16.7	0	-16.7	0	-16.7	0	-16.7	0	-16.7	0	-16.7	0	-16.7	0	-16.7	0	-16.7	0	-16.7	0		-19.2	0	-19.2	0	-19.2	0	-19.1	0	-19.1	0	-19.1	0	-19	0	-19	0	-19	0	-18.9
						-16.7	0	-16.7	0	-16.7	0	-16.7	0	-16.7	0	-16.7	0	-16.7	0	-16.7	0	-16.7	0	-16.7	0	-16.7	0	-16.7	0		-19.2	0	-19.2	0	-19.2	0	-19.1	0	-19.1	0	-19.1	0	-19	0	-19	0	-19	0	-18.9
						-16.7	0	-16.7	0	-16.7	0	-16.7	0	-16.7	0	-16.7	0	-16.7	0	-16.7	0	-16.7	0	-16.7	0	-16.7	0	-16.7	0		-19.2	0	-19.2	0	-19.2	0	-19.1	0	-19.1	0	-19.1	0	-19	0	-19	0	-19	0	-18.9
						-16.7	0	-16.7	0	-16.7	0	-16.7	0	-16.7	0	-16.7	0	-16.7	0	-16.7	0	-16.7	0	-16.7	0	-16.7	0	-16.7	0		-19.2	0	-19.2	0	-19.2	0	-19.1	0	-19.1	0	-19.1	0	-19	0	-19	0	-19	0	-18.9
						-16.6	0	-16.6	0	-16.6	0	-16.6	0	-16.6	0	-16.6	0	-16.6	0	-16.6	0	-16.6	0	-16.6	0	-16.6	0	-16.6	0		-19.1	0	-19.1	0	-19.1	0	-19	0	-19	0	-19	0	-18.9	0	-18.9	0	-18.9	0	-18.8
						-16.6	0	-16.6	0	-16.6	0	-16.6	0	-16.6	0	-16.6	0	-16.6	0	-16.6	0	-16.6	0	-16.6	0	-16.6	0	-16.6	0		-19.1	0	-19.1	0	-19.1	0	-19	0	-19	0	-19	0	-18.9	0	-18.9	0	-18.9	0	-18.8
						-16.6	0	-16.6	0	-16.6	0	-16.6	0	-16.6	0	-16.6	0	-16.6	0	-16.6	0	-16.6	0	-16.6	0	-16.6	0	-16.6	0		-19.1	0	-19.1	0	-19.1	0	-19	0	-19	0	-19	0	-18.9	0	-18.9	0	-18.9	0	-18.8
						-16.6	0	-16.6	0	-16.6	0	-16.6	0	-16.6	0	-16.6	0	-16.6	0	-16.6	0	-16.6	0	-16.6	0	-16.6	0	-16.6	0		-19.1	0	-19.1	0	-19.1	0	-19	0	-19	0	-19	0	-18.9	0	-18.9	0	-18.9	0	-18.8
						-16.5	0	-16.5	0	-16.5	0	-16.5	0	-16.5	0	-16.5	0	-16.5	0	-16.5	0	-16.5	0	-16.5	0	-16.5	0	-16.5	0		-19	0	-19	0	-19	0	-18.9	0	-18.9	0	-18.9	0	-18.8	0	-18.8	0	-18.8	0	-18.7
						-16.5	0	-16.5	0	-16.5	0	-16.5	0	-16.5	0	-16.5	0	-16.5	0	-16.5	0	-16.5	0	-16.5	0	-16.5	0	-16.5	0		-19	0	-19	0	-19	0	-18.9	0	-18.9	0	-18.9	0	-18.8	0	-18.8	0	-18.8	0	-18.7
						-16.5	0	-16.5	0	-16.5	0	-16.5	0	-16.5	0	-16.5	0	-16.5	0	-16.5	0	-16.5	0	-16.5	0	-16.5	0	-16.5	0		-19	0	-19	0	-19	0	-18.9	0	-18.9	0	-18.9	0	-18.8	0	-18.8	0	-18.8	0	-18.7
						-16.4	0	-16.4	0	-16.4	0	-16.4	0	-16.4	0	-16.4	0	-16.4	0	-16.4	0	-16.4	0	-16.4	0	-16.4	0	-16.4	0		-18.9	0	-18.9	0	-18.9	0	-18.8	0	-18.8	0	-18.8	0	-18.7	0	-18.7	0	-18.7	0	-18.6
						-16.4	0	-16.4	0	-16.4	0	-16.4	0	-16.4	0	-16.4	0	-16.4	0	-16.4	0	-16.4	0	-16.4	0	-16.4	0	-16.4	0		-18.9	0	-18.9	0	-18.9	0	-18.8	0	-18.8	0	-18.8	0	-18.7	0	-18.7	0	-18.7	0	-18.6
						-16.4	0	-16.4	0	-16.4	0	-16.4	0	-16.4	0	-16.4	0	-16.4	0	-16.4	0	-16.4	0	-16.4	0	-16.4	0	-16.4	0		-18.9	0	-18.9	0	-18.9	0	-18.8	0	-18.8	0	-18.8	0	-18.7	0	-18.7	0	-18.7	0	-18.6
						-16.4	0	-16.4	0	-16.4	0	-16.4	0	-16.4	0	-16.4	0	-16.4	0	-16.4	0	-16.4	0	-16.4	0	-16.4	0	-16.4	0		-18.9	0	-18.9	0	-18.9	0	-18.8	0	-18.8	0	-18.8	0	-18.7	0	-18.7	0	-18.7	0	-18.6
						-16.3	0	-16.3	0	-16.3	0	-16.3	0	-16.3	0	-16.3	0	-16.3	0	-16.3	0	-16.3	0	-16.3	0	-16.3	0	-16.3	0		-18.8	0	-18.8	0	-18.8	0	-18.7	0	-18.7	0	-18.7	0	-18.6	0	-18.6	0	-18.6	0	-18.5
						-16.3	0	-16.3	0	-16.3	0	-16.3	0	-16.3	0	-16.3	0	-16.3	0	-16.3	0	-16.3	0	-16.3	0	-16.3	0	-16.3	0		-18.8	0	-18.8	0	-18.8	0	-18.7	0	-18.7	0	-18.7	0	-18.6	0	-18.6	0	-18.6	0	-18.5
						-16.3	0	-16.3	0	-16.3	0	-16.3	0	-16.3	0	-16.3	0	-16.3	0	-16.3	0	-16.3	0	-16.3	0	-16.3	0	-16.3	0		-18.8	0	-18.8	0	-18.8	0	-18.7	0	-18.7	0	-18.7	0	-18.6	0	-18.6	0	-18.6	0	-18.5
						-16.3	0	-16.3	0	-16.3	0	-16.3	0	-16.3	0	-16.3	0	-16.3	0	-16.3	0	-16.3	0	-16.3	0	-16.3	0	-16.3	0		-18.8	0	-18.8	0	-18.8	0	-18.7	0	-18.7	0	-18.7	0	-18.6	0	-18.6	0	-18.6	0	-18.5
						-16.2	0	-16.2	0	-16.2	0	-16.2	0	-16.2	0	-16.2	0	-16.2	0	-16.2	0	-16.2	0	-16.2	0	-16.2	0	-16.2	0		-18.7	0	-18.7	0	-18.7	0	-18.6	0	-18.6	0	-18.6	0	-18.5	0	-18.5	0	-18.5	0	-18.4
						-16.2	0	-16.2	0	-16.2	0	-16.2	0	-16.2	0	-16.2	0	-16.2	0	-16.2	0	-16.2	0	-16.2	0	-16.2	0	-16.2	0		-18.7	0	-18.7	0	-18.7	0	-18.6	0	-18.6	0	-18.6	0	-18.5	0	-18.5	0	-18.5	0	-18.4
						-16.2	0	-16.2	0	-16.2	0	-16.2	0	-16.2	0	-16.2	0	-16.2	0	-16.2	0	-16.2	0	-16.2	0	-16.2	0	-16.2	0		-18.7	0	-18.7	0	-18.7	0	-18.6	0	-18.6	0	-18.6	0	-18.5	0	-18.5	0	-18.5	0	-18.4
						-16.2	0	-16.2	0	-16.2	0	-16.2	0	-16.2	0	-16.2	0	-16.2	0	-16.2	0	-16.2	0	-16.2	0	-16.2	0	-16.2	0		-18.7	0	-18.7	0	-18.7	0	-18.6	0	-18.6	0	-18.6	0	-18.5	0	-18.5	0	-18.5	0	-18.4
						-16.1	0	-16.1	0	-16.1	0	-16.1	0	-16.1	0	-16.1	0	-16.1	0	-16.1	0	-16.1	0	-16.1	0	-16.1	0	-16.1	0		-18.6	0	-18.6	0	-18.6	0	-18.5	0	-18.5	0	-18.5	0	-18.4	0	-18.4	0	-18.4	0	-18.3
						-16.1	0	-16.1	0	-16.1	0	-16.1	0	-16.1	0	-16.1	0	-16.1	0	-16.1	0	-16.1	0	-16.1	0	-16.1	0	-16.1	0		-18.6	0	-18.6	0	-18.6	0	-18.5	0	-18.5	0	-18.5	0	-18.4	0	-18.4	0	-18.4	0	-18.3
						-16.1	0	-16.1	0	-16.1	0	-16.1	0	-16.1	0	-16.1	0	-16.1	0	-16.1	0	-16.1	0	-16.1	0	-16.1	0	-16.1	0		-18.6	0	-18.6	0	-18.6	0	-18.5	0	-18.5	0	-18.5	0	-18.4	0	-18.4	0	-18.4	0	-18.3
						-16	0	-16	0	-16	0	-16	0	-16	0	-16	0	-16	0	-16	0	-16	0	-16	0	-16	0	-16	0		-18.5	0	-18.5	0	-18.5	0	-18.4	0	-18.4	0	-18.4	0	-18.3	0	-18.3	0	-18.3	0	-18.2
						-16	0	-16	0	-16	0	-16	0	-16	0	-16	0	-16	0	-16	0	-16	0	-16	0	-16	0	-16	0		-18.5	0	-18.5	0	-18.5	0	-18.4	0	-18.4	0	-18.4	0	-18.3	0	-18.3	0	-18.3	0	-18.2
						-16	0	-16	0	-16	0	-16	0	-16	0	-16	0	-16	0	-16	0	-16	0	-16	0	-16	0	-16	0		-18.5	0	-18.5	0	-18.5	0	-18.4	0	-18.4	0	-18.4	0	-18.3	0	-18.3	0	-18.3	0	-18.2
						-16	0	-16	0	-16	0	-16	0	-16	0	-16	0	-16	0	-16	0	-16	0	-16	0	-16	0	-16	0		-18.5	0	-18.5	0	-18.5	0	-18.4	0	-18.4	0	-18.4	0	-18.3	0	-18.3	0	-18.3	0	-18.2
						-15.9	0	-15.9	0	-15.9	0	-15.9	0	-15.9	0	-15.9	0	-15.9	0	-15.9	0	-15.9	0	-15.9	0	-15.9	0	-15.9	0		-18.4	0	-18.4	0	-18.4	0	-18.3	0	-18.3	0	-18.3	0	-18.2	0	-18.2	0	-18.2	0	-18.1
						-15.9	0	-15.9	0	-15.9	0	-15.9	0	-15.9	0	-15.9	0	-15.9	0	-15.9	0	-15.9	0	-15.9	0	-15.9	0	-15.9	0		-18.4	0	-18.4	0	-18.4	0	-18.3	0	-18.3	0	-18.3	0	-18.2	0	-18.2	0	-18.2	0	-18.1
						-15.9	0	-15.9	0	-15.9	0	-15.9	0	-15.9	0	-15.9	0	-15.9	0	-15.9	0	-15.9	0	-15.9	0	-15.9	0	-15.9	0		-18.4	0	-18.4	0	-18.4	0	-18.3	0	-18.3	0	-18.3	0	-18.2	0	-18.2	0	-18.2	0	-18.1
						-15.9	0	-15.9	0	-15.9	0	-15.9	0	-15.9	0	-15.9	0	-15.9	0	-15.9	0	-15.9	0	-15.9	0	-15.9	0	-15.9	0		-18.4	0	-18.4	0	-18.4	0	-18.3	0	-18.3	0	-18.3	0	-18.2	0	-18.2	0	-18.2	0	-18.1
						-15.8	0	-15.8	0	-15.8	0	-15.8	0	-15.8	0	-15.8	0	-15.8	0	-15.8	0	-15.8	0	-15.8	0	-15.8	0	-15.8	0		-18.3	0	-18.3	0	-18.3	0	-18.2	0	-18.2	0	-18.2	0	-18.1	0	-18.1	0	-18.1	0	-18
						-15.8	0	-15.8	0	-15.8	0	-15.8	0	-15.8	0	-15.8	0	-15.8	0	-15.8	0	-15.8	0	-15.8	0	-15.8	0	-15.8	0		-18.3	0	-18.3	0	-18.3	0	-18.2	0	-18.2	0	-18.2	0	-18.1	0	-18.1	0	-18.1	0	-18
						-15.8	0	-15.8	0	-15.8	0	-15.8	0	-15.8	0	-15.8	0	-15.8	0	-15.8	0	-15.8	0	-15.8	0	-15.8	0	-15.8	0		-18.3	0	-18.3	0	-18.3	0	-18.2	0	-18.2	0	-18.2	0	-18.1	0	-18.1	0	-18.1	0	-18
						-15.7	0	-15.7	0	-15.7	0	-15.7	0	-15.7	0	-15.7	0	-15.7	0	-15.7	0	-15.7	0	-15.7	0	-15.7	0	-15.7	0		-18.2	0	-18.2	0	-18.2	0	-18.1	0	-18.1	0	-18.1	0	-18	0	-18	0	-18	0	-17.9
						-15.7	0	-15.7	0	-15.7	0	-15.7	0	-15.7	0	-15.7	0	-15.7	0	-15.7	0	-15.7	0	-15.7	0	-15.7	0	-15.7	0		-18.2	0	-18.2	0	-18.2	0	-18.1	0	-18.1	0	-18.1	0	-18	0	-18	0	-18	0	-17.9
						-15.7	0	-15.7	0	-15.7	0	-15.7	0	-15.7	0	-15.7	0	-15.7	0	-15.7	0	-15.7	0	-15.7	0	-15.7	0	-15.7	0		-18.2	0	-18.2	0	-18.2	0	-18.1	0	-18.1	0	-18.1	0	-18	0	-18	0	-18	0	-17.9
						-15.7	0	-15.7	0	-15.7	0	-15.7	0	-15.7	0	-15.7	0	-15.7	0	-15.7	0	-15.7	0	-15.7	0	-15.7	0	-15.7	0		-18.2	0	-18.2	0	-18.2	0	-18.1	0	-18.1	0	-18.1	0	-18	0	-18	0	-18	0	-17.9
						-15.6	0	-15.6	0	-15.6	0	-15.6	0	-15.6	0	-15.6	0	-15.6	0	-15.6	0	-15.6	0	-15.6	0	-15.6	0	-15.6	0		-18.1	0	-18.1	0	-18.1	0	-18	0	-18	0	-18	0	-17.9	0	-17.9	0	-17.9	0	-17.8
						-15.6	0	-15.6	0	-15.6	0	-15.6	0	-15.6	0	-15.6	0	-15.6	0	-15.6	0	-15.6	0	-15.6	0	-15.6	0	-15.6	0		-18.1	0	-18.1	0	-18.1	0	-18	0	-18	0	-18	0	-17.9	0	-17.9	0	-17.9	0	-17.8
						-15.6	0	-15.6	0	-15.6	0	-15.6	0	-15.6	0	-15.6	0	-15.6	0	-15.6	0	-15.6	0	-15.6	0	-15.6	0	-15.6	0		-18.1	0	-18.1	0	-18.1	0	-18	0	-18	0	-18	0	-17.9	0	-17.9	0	-17.9	0	-17.8
						-15.6	0	-15.6	0	-15.6	0	-15.6	0	-15.6	0	-15.6	0	-15.6	0	-15.6	0	-15.6	0	-15.6	0	-15.6	0	-15.6	0		-18.1	0	-18.1	0	-18.1	0	-18	0	-18	0	-18	0	-17.9	0	-17.9	0	-17.9	0	-17.8
						-15.5	0	-15.5	0	-15.5	0	-15.5	0	-15.5	0	-15.5	0	-15.5	0	-15.5	0	-15.5	0	-15.5	0	-15.5	0	-15.5	0		-18	0	-18	0	-18	0	-17.9	0	-17.9	0	-17.9	0	-17.8	0	-17.8	0	-17.8	0	-17.7
						-15.5	0	-15.5	0	-15.5	0	-15.5	0	-15.5	0	-15.5	0	-15.5	0	-15.5	0	-15.5	0	-15.5	0	-15.5	0	-15.5	0		-18	0	-18	0	-18	0	-17.9	0	-17.9	0	-17.9	0	-17.8	0	-17.8	0	-17.8	0	-17.7
						-15.5	0	-15.5	0	-15.5	0	-15.5	0	-15.5	0	-15.5	0	-15.5	0	-15.5	0	-15.5	0	-15.5	0	-15.5	0	-15.5	0		-18	0	-18	0	-18	0	-17.9	0	-17.9	0	-17.9	0	-17.8	0	-17.8	0	-17.8	0	-17.7
						-15.5	0	-15.5	0	-15.5	0	-15.5	0	-15.5	0	-15.5	0	-15.5	0	-15.5	0	-15.5	0	-15.5	0	-15.5	0	-15.5	0		-18	0	-18	0	-18	0	-17.9	0	-17.9	0	-17.9	0	-17.8	0	-17.8	0	-17.8	0	-17.7
						-15.4	0	-15.4	0	-15.4	0	-15.4	0	-15.4	0	-15.4	0	-15.4	0	-15.4	0	-15.4	0	-15.4	0	-15.4	0	-15.4	0		-17.9	0	-17.9	0	-17.9	0	-17.8	0	-17.8	0	-17.8	0	-17.7	0	-17.7	0	-17.7	0	-17.6
						-15.4	0	-15.4	0	-15.4	0	-15.4	0	-15.4	0	-15.4	0	-15.4	0	-15.4	0	-15.4	0	-15.4	0	-15.4	0	-15.4	0		-17.9	0	-17.9	0	-17.9	0	-17.8	0	-17.8	0	-17.8	0	-17.7	0	-17.7	0	-17.7	0	-17.6
						-15.4	0	-15.4	0	-15.4	0	-15.4	0	-15.4	0	-15.4	0	-15.4	0	-15.4	0	-15.4	0	-15.4	0	-15.4	0	-15.4	0		-17.9	0	-17.9	0	-17.9	0	-17.8	0	-17.8	0	-17.8	0	-17.7	0	-17.7	0	-17.7	0	-17.6
						-15.3	0	-15.3	0	-15.3	0	-15.3	0	-15.3	0	-15.3	0	-15.3	0	-15.3	0	-15.3	0	-15.3	0	-15.3	0	-15.3	0		-17.8	0	-17.8	0	-17.8	0	-17.7	0	-17.7	0	-17.7	0	-17.6	0	-17.6	0	-17.6	0	-17.5
						-15.3	0	-15.3	0	-15.3	0	-15.3	0	-15.3	0	-15.3	0	-15.3	0	-15.3	0	-15.3	0	-15.3	0	-15.3	0	-15.3	0		-17.8	0	-17.8	0	-17.8	0	-17.7	0	-17.7	0	-17.7	0	-17.6	0	-17.6	0	-17.6	0	-17.5
						-15.3	0	-15.3	0	-15.3	0	-15.3	0	-15.3	0	-15.3	0	-15.3	0	-15.3	0	-15.3	0	-15.3	0	-15.3	0	-15.3	0		-17.8	0	-17.8	0	-17.8	0	-17.7	0	-17.7	0	-17.7	0	-17.6	0	-17.6	0	-17.6	0	-17.5
						-15.3	0	-15.3	0	-15.3	0	-15.3	0	-15.3	0	-15.3	0	-15.3	0	-15.3	0	-15.3	0	-15.3	0	-15.3	0	-15.3	0		-17.8	0	-17.8	0	-17.8	0	-17.7	0	-17.7	0	-17.7	0	-17.6	0	-17.6	0	-17.6	0	-17.5
						-15.2	0	-15.2	0	-15.2	0	-15.2	0	-15.2	0	-15.2	0	-15.2	0	-15.2	0	-15.2	0	-15.2	0	-15.2	0	-15.2	0		-17.7	0	-17.7	0	-17.7	0	-17.6	0	-17.6	0	-17.6	0	-17.5	0	-17.5	0	-17.5	0	-17.4
						-15.2	0	-15.2	0	-15.2	0	-15.2	0	-15.2	0	-15.2	0	-15.2	0	-15.2	0	-15.2	0	-15.2	0	-15.2	0	-15.2	0		-17.7	0	-17.7	0	-17.7	0	-17.6	0	-17.6	0	-17.6	0	-17.5	0	-17.5	0	-17.5	0	-17.4
						-15.2	0	-15.2	0	-15.2	0	-15.2	0	-15.2	0	-15.2	0	-15.2	0	-15.2	0	-15.2	0	-15.2	0	-15.2	0	-15.2	0		-17.7	0	-17.7	0	-17.7	0	-17.6	0	-17.6	0	-17.6	0	-17.5	0	-17.5	0	-17.5	0	-17.4
						-15.2	0	-15.2	0	-15.2	0	-15.2	0	-15.2	0	-15.2	0	-15.2	0	-15.2	0	-15.2	0	-15.2	0	-15.2	0	-15.2	0		-17.7	0	-17.7	0	-17.7	0	-17.6	0	-17.6	0	-17.6	0	-17.5	0	-17.5	0	-17.5	0	-17.4
						-15.1	0	-15.1	0	-15.1	0	-15.1	0	-15.1	0	-15.1	0	-15.1	0	-15.1	0	-15.1	0	-15.1	0	-15.1	0	-15.1	0		-17.6	0	-17.6	0	-17.6	0	-17.5	0	-17.5	0	-17.5	0	-17.4	0	-17.4	0	-17.4	0	-17.3
						-15.1	0	-15.1	0	-15.1	0	-15.1	0	-15.1	0	-15.1	0	-15.1	0	-15.1	0	-15.1	0	-15.1	0	-15.1	0	-15.1	0		-17.6	0	-17.6	0	-17.6	0	-17.5	0	-17.5	0	-17.5	0	-17.4	0	-17.4	0	-17.4	0	-17.3
						-15.1	0	-15.1	0	-15.1	0	-15.1	0	-15.1	0	-15.1	0	-15.1	0	-15.1	0	-15.1	0	-15.1	0	-15.1	0	-15.1	0		-17.6	0	-17.6	0	-17.6	0	-17.5	0	-17.5	0	-17.5	0	-17.4	0	-17.4	0	-17.4	0	-17.3
						-15	0	-15	0	-15	0	-15	0	-15	0	-15	0	-15	0	-15	0	-15	0	-15	0	-15	0	-15	0		-17.5	0	-17.5	0	-17.5	0	-17.4	0	-17.4	0	-17.4	0	-17.3	0	-17.3	0	-17.3	0	-17.2
						-15	0	-15	0	-15	0	-15	0	-15	0	-15	0	-15	0	-15	0	-15	0	-15	0	-15	0	-15	0		-17.5	0	-17.5	0	-17.5	0	-17.4	0	-17.4	0	-17.4	0	-17.3	0	-17.3	0	-17.3	0	-17.2
						-15	0	-15	0	-15	0	-15	0	-15	0	-15	0	-15	0	-15	0	-15	0	-15	0	-15	0	-15	0		-17.5	0	-17.5	0	-17.5	0	-17.4	0	-17.4	0	-17.4	0	-17.3	0	-17.3	0	-17.3	0	-17.2
						-15	0	-15	0	-15	0	-15	0	-15	0	-15	0	-15	0	-15	0	-15	0	-15	0	-15	0	-15	0		-17.5	0	-17.5	0	-17.5	0	-17.4	0	-17.4	0	-17.4	0	-17.3	0	-17.3	0	-17.3	0	-17.2
						-14.9	0	-14.9	0	-14.9	0	-14.9	0	-14.9	0	-14.9	0	-14.9	0	-14.9	0	-14.9	0	-14.9	0	-14.9	0	-14.9	0		-17.4	0	-17.4	0	-17.4	0	-17.3	0	-17.3	0	-17.3	0	-17.2	0	-17.2	0	-17.2	0	-17.1
						-14.9	0	-14.9	0	-14.9	0	-14.9	0	-14.9	0	-14.9	0	-14.9	0	-14.9	0	-14.9	0	-14.9	0	-14.9	0	-14.9	0		-17.4	0	-17.4	0	-17.4	0	-17.3	0	-17.3	0	-17.3	0	-17.2	0	-17.2	0	-17.2	0	-17.1
						-14.9	0	-14.9	0	-14.9	0	-14.9	0	-14.9	0	-14.9	0	-14.9	0	-14.9	0	-14.9	0	-14.9	0	-14.9	0	-14.9	0		-17.4	0	-17.4	0	-17.4	0	-17.3	0	-17.3	0	-17.3	0	-17.2	0	-17.2	0	-17.2	0	-17.1
						-14.9	0	-14.9	0	-14.9	0	-14.9	0	-14.9	0	-14.9	0	-14.9	0	-14.9	0	-14.9	0	-14.9	0	-14.9	0	-14.9	0		-17.4	0	-17.4	0	-17.4	0	-17.3	0	-17.3	0	-17.3	0	-17.2	0	-17.2	0	-17.2	0	-17.1
						-14.8	0	-14.8	0	-14.8	0	-14.8	0	-14.8	0	-14.8	0	-14.8	0	-14.8	0	-14.8	0	-14.8	0	-14.8	0	-14.8	0		-17.3	0	-17.3	0	-17.3	0	-17.2	0	-17.2	0	-17.2	0	-17.1	0	-17.1	0	-17.1	0	-17
						-14.8	0	-14.8	0	-14.8	0	-14.8	0	-14.8	0	-14.8	0	-14.8	0	-14.8	0	-14.8	0	-14.8	0	-14.8	0	-14.8	0		-17.3	0	-17.3	0	-17.3	0	-17.2	0	-17.2	0	-17.2	0	-17.1	0	-17.1	0	-17.1	0	-17
						-14.8	0	-14.8	0	-14.8	0	-14.8	0	-14.8	0	-14.8	0	-14.8	0	-14.8	0	-14.8	0	-14.8	0	-14.8	0	-14.8	0		-17.3	0	-17.3	0	-17.3	0	-17.2	0	-17.2	0	-17.2	0	-17.1	0	-17.1	0	-17.1	0	-17
						-14.8	0	-14.8	0	-14.8	0	-14.8	0	-14.8	0	-14.8	0	-14.8	0	-14.8	0	-14.8	0	-14.8	0	-14.8	0	-14.8	0		-17.3	0	-17.3	0	-17.3	0	-17.2	0	-17.2	0	-17.2	0	-17.1	0	-17.1	0	-17.1	0	-17
						-14.7	0	-14.7	0	-14.7	0	-14.7	0	-14.7	0	-14.7	0	-14.7	0	-14.7	0	-14.7	0	-14.7	0	-14.7	0	-14.7	0		-17.2	0	-17.2	0	-17.2	0	-17.1	0	-17.1	0	-17.1	0	-17	0	-17	0	-17	0	-16.9
						-14.7	0	-14.7	0	-14.7	0	-14.7	0	-14.7	0	-14.7	0	-14.7	0	-14.7	0	-14.7	0	-14.7	0	-14.7	0	-14.7	0		-17.2	0	-17.2	0	-17.2	0	-17.1	0	-17.1	0	-17.1	0	-17	0	-17	0	-17	0	-16.9
						-14.7	0	-14.7	0	-14.7	0	-14.7	0	-14.7	0	-14.7	0	-14.7	0	-14.7	0	-14.7	0	-14.7	0	-14.7	0	-14.7	0		-17.2	0	-17.2	0	-17.2	0	-17.1	0	-17.1	0	-17.1	0	-17	0	-17	0	-17	0	-16.9
						-14.6	0	-14.6	0	-14.6	0	-14.6	0	-14.6	0	-14.6	0	-14.6	0	-14.6	0	-14.6	0	-14.6	0	-14.6	0	-14.6	0		-17.1	0	-17.1	0	-17.1	0	-17	0	-17	0	-17	0	-16.9	0	-16.9	0	-16.9	0	-16.8
						-14.6	0	-14.6	0	-14.6	0	-14.6	0	-14.6	0	-14.6	0	-14.6	0	-14.6	0	-14.6	0	-14.6	0	-14.6	0	-14.6	0		-17.1	0	-17.1	0	-17.1	0	-17	0	-17	0	-17	0	-16.9	0	-16.9	0	-16.9	0	-16.8
						-14.6	0	-14.6	0	-14.6	0	-14.6	0	-14.6	0	-14.6	0	-14.6	0	-14.6	0	-14.6	0	-14.6	0	-14.6	0	-14.6	0		-17.1	0	-17.1	0	-17.1	0	-17	0	-17	0	-17	0	-16.9	0	-16.9	0	-16.9	0	-16.8
						-14.6	0	-14.6	0	-14.6	0	-14.6	0	-14.6	0	-14.6	0	-14.6	0	-14.6	0	-14.6	0	-14.6	0	-14.6	0	-14.6	0		-17.1	0	-17.1	0	-17.1	0	-17	0	-17	0	-17	0	-16.9	0	-16.9	0	-16.9	0	-16.8
						-14.5	0	-14.5	0	-14.5	0	-14.5	0	-14.5	0	-14.5	0	-14.5	0	-14.5	0	-14.5	0	-14.5	0	-14.5	0	-14.5	0		-17	0	-17	0	-17	0	-16.9	0	-16.9	0	-16.9	0	-16.8	0	-16.8	0	-16.8	0	-16.7
						-14.5	0	-14.5	0	-14.5	0	-14.5	0	-14.5	0	-14.5	0	-14.5	0	-14.5	0	-14.5	0	-14.5	0	-14.5	0	-14.5	0		-17	0	-17	0	-17	0	-16.9	0	-16.9	0	-16.9	0	-16.8	0	-16.8	0	-16.8	0	-16.7
						-14.5	0	-14.5	0	-14.5	0	-14.5	0	-14.5	0	-14.5	0	-14.5	0	-14.5	0	-14.5	0	-14.5	0	-14.5	0	-14.5	0		-17	0	-17	0	-17	0	-16.9	0	-16.9	0	-16.9	0	-16.8	0	-16.8	0	-16.8	0	-16.7
						-14.5	0	-14.5	0	-14.5	0	-14.5	0	-14.5	0	-14.5	0	-14.5	0	-14.5	0	-14.5	0	-14.5	0	-14.5	0	-14.5	0		-17	0	-17	0	-17	0	-16.9	0	-16.9	0	-16.9	0	-16.8	0	-16.8	0	-16.8	0	-16.7
						-14.4	0	-14.4	0	-14.4	0	-14.4	0	-14.4	0	-14.4	0	-14.4	0	-14.4	0	-14.4	0	-14.4	0	-14.4	0	-14.4	0		-16.9	0	-16.9	0	-16.9	0	-16.8	0	-16.8	0	-16.8	0	-16.7	0	-16.7	0	-16.7	0	-16.6
						-14.4	0	-14.4	0	-14.4	0	-14.4	0	-14.4	0	-14.4	0	-14.4	0	-14.4	0	-14.4	0	-14.4	0	-14.4	0	-14.4	0		-16.9	0	-16.9	0	-16.9	0	-16.8	0	-16.8	0	-16.8	0	-16.7	0	-16.7	0	-16.7	0	-16.6
						-14.4	0	-14.4	0	-14.4	0	-14.4	0	-14.4	0	-14.4	0	-14.4	0	-14.4	0	-14.4	0	-14.4	0	-14.4	0	-14.4	0		-16.9	0	-16.9	0	-16.9	0	-16.8	0	-16.8	0	-16.8	0	-16.7	0	-16.7	0	-16.7	0	-16.6
						-14.3	0	-14.3	0	-14.3	0	-14.3	0	-14.3	0	-14.3	0	-14.3	0	-14.3	0	-14.3	0	-14.3	0	-14.3	0	-14.3	0		-16.8	0	-16.8	0	-16.8	0	-16.7	0	-16.7	0	-16.7	0	-16.6	0	-16.6	0	-16.6	0	-16.5
						-14.3	0	-14.3	0	-14.3	0	-14.3	0	-14.3	0	-14.3	0	-14.3	0	-14.3	0	-14.3	0	-14.3	0	-14.3	0	-14.3	0		-16.8	0	-16.8	0	-16.8	0	-16.7	0	-16.7	0	-16.7	0	-16.6	0	-16.6	0	-16.6	0	-16.5
						-14.3	0	-14.3	0	-14.3	0	-14.3	0	-14.3	0	-14.3	0	-14.3	0	-14.3	0	-14.3	0	-14.3	0	-14.3	0	-14.3	0		-16.8	0	-16.8	0	-16.8	0	-16.7	0	-16.7	0	-16.7	0	-16.6	0	-16.6	0	-16.6	0	-16.5
						-14.3	0	-14.3	0	-14.3	0	-14.3	0	-14.3	0	-14.3	0	-14.3	0	-14.3	0	-14.3	0	-14.3	0	-14.3	0	-14.3	0		-16.8	0	-16.8	0	-16.8	0	-16.7	0	-16.7	0	-16.7	0	-16.6	0	-16.6	0	-16.6	0	-16.5
						-14.2	0	-14.2	0	-14.2	0	-14.2	0	-14.2	0	-14.2	0	-14.2	0	-14.2	0	-14.2	0	-14.2	0	-14.2	0	-14.2	0		-16.7	0	-16.7	0	-16.7	0	-16.6	0	-16.6	0	-16.6	0	-16.5	0	-16.5	0	-16.5	0	-16.4
						-14.2	0	-14.2	0	-14.2	0	-14.2	0	-14.2	0	-14.2	0	-14.2	0	-14.2	0	-14.2	0	-14.2	0	-14.2	0	-14.2	0		-16.7	0	-16.7	0	-16.7	0	-16.6	0	-16.6	0	-16.6	0	-16.5	0	-16.5	0	-16.5	0	-16.4
						-14.2	0	-14.2	0	-14.2	0	-14.2	0	-14.2	0	-14.2	0	-14.2	0	-14.2	0	-14.2	0	-14.2	0	-14.2	0	-14.2	0		-16.7	0	-16.7	0	-16.7	0	-16.6	0	-16.6	0	-16.6	0	-16.5	0	-16.5	0	-16.5	0	-16.4
						-14.2	0	-14.2	0	-14.2	0	-14.2	0	-14.2	0	-14.2	0	-14.2	0	-14.2	0	-14.2	0	-14.2	0	-14.2	0	-14.2	0		-16.7	0	-16.7	0	-16.7	0	-16.6	0	-16.6	0	-16.6	0	-16.5	0	-16.5	0	-16.5	0	-16.4
						-14.1	0	-14.1	0	-14.1	0	-14.1	0	-14.1	0	-14.1	0	-14.1	0	-14.1	0	-14.1	0	-14.1	0	-14.1	0	-14.1	0		-16.6	0	-16.6	0	-16.6	0	-16.5	0	-16.5	0	-16.5	0	-16.4	0	-16.4	0	-16.4	0	-16.3
						-14.1	0	-14.1	0	-14.1	0	-14.1	0	-14.1	0	-14.1	0	-14.1	0	-14.1	0	-14.1	0	-14.1	0	-14.1	0	-14.1	0		-16.6	0	-16.6	0	-16.6	0	-16.5	0	-16.5	0	-16.5	0	-16.4	0	-16.4	0	-16.4	0	-16.3
						-14.1	0	-14.1	0	-14.1	0	-14.1	0	-14.1	0	-14.1	0	-14.1	0	-14.1	0	-14.1	0	-14.1	0	-14.1	0	-14.1	0		-16.6	0	-16.6	0	-16.6	0	-16.5	0	-16.5	0	-16.5	0	-16.4	0	-16.4	0	-16.4	0	-16.3
						-14.1	0	-14.1	0	-14.1	0	-14.1	0	-14.1	0	-14.1	0	-14.1	0	-14.1	0	-14.1	0	-14.1	0	-14.1	0	-14.1	0		-16.6	0	-16.6	0	-16.6	0	-16.5	0	-16.5	0	-16.5	0	-16.4	0	-16.4	0	-16.4	0	-16.3
						-14	0	-14	0	-14	0	-14	0	-14	0	-14	0	-14	0	-14	0	-14	0	-14	0	-14	0	-14	0		-16.5	0	-16.5	0	-16.5	0	-16.4	0	-16.4	0	-16.4	0	-16.3	0	-16.3	0	-16.3	0	-16.2
						-14	0	-14	0	-14	0	-14	0	-14	0	-14	0	-14	0	-14	0	-14	0	-14	0	-14	0	-14	0		-16.5	0	-16.5	0	-16.5	0	-16.4	0	-16.4	0	-16.4	0	-16.3	0	-16.3	0	-16.3	0	-16.2
						-14	0	-14	0	-14	0	-14	0	-14	0	-14	0	-14	0	-14	0	-14	0	-14	0	-14	0	-14	0		-16.5	0	-16.5	0	-16.5	0	-16.4	0	-16.4	0	-16.4	0	-16.3	0	-16.3	0	-16.3	0	-16.2
						-13.9	0	-13.9	0	-13.9	0	-13.9	0	-13.9	0	-13.9	0	-13.9	0	-13.9	0	-13.9	0	-13.9	0	-13.9	0	-13.9	0		-16.4	0	-16.4	0	-16.4	0	-16.3	0	-16.3	0	-16.3	0	-16.2	0	-16.2	0	-16.2	0	-16.1
						-13.9	0	-13.9	0	-13.9	0	-13.9	0	-13.9	0	-13.9	0	-13.9	0	-13.9	0	-13.9	0	-13.9	0	-13.9	0	-13.9	0		-16.4	0	-16.4	0	-16.4	0	-16.3	0	-16.3	0	-16.3	0	-16.2	0	-16.2	0	-16.2	0	-16.1
						-13.9	0	-13.9	0	-13.9	0	-13.9	0	-13.9	0	-13.9	0	-13.9	0	-13.9	0	-13.9	0	-13.9	0	-13.9	0	-13.9	0		-16.4	0	-16.4	0	-16.4	0	-16.3	0	-16.3	0	-16.3	0	-16.2	0	-16.2	0	-16.2	0	-16.1
						-13.9	0	-13.9	0	-13.9	0	-13.9	0	-13.9	0	-13.9	0	-13.9	0	-13.9	0	-13.9	0	-13.9	0	-13.9	0	-13.9	0		-16.4	0	-16.4	0	-16.4	0	-16.3	0	-16.3	0	-16.3	0	-16.2	0	-16.2	0	-16.2	0	-16.1
						-13.8	0	-13.8	0	-13.8	0	-13.8	0	-13.8	0	-13.8	0	-13.8	0	-13.8	0	-13.8	0	-13.8	0	-13.8	0	-13.8	0		-16.3	0	-16.3	0	-16.3	0	-16.2	0	-16.2	0	-16.2	0	-16.1	0	-16.1	0	-16.1	0	-16
						-13.8	0	-13.8	0	-13.8	0	-13.8	0	-13.8	0	-13.8	0	-13.8	0	-13.8	0	-13.8	0	-13.8	0	-13.8	0	-13.8	0		-16.3	0	-16.3	0	-16.3	0	-16.2	0	-16.2	0	-16.2	0	-16.1	0	-16.1	0	-16.1	0	-16
						-13.8	0	-13.8	0	-13.8	0	-13.8	0	-13.8	0	-13.8	0	-13.8	0	-13.8	0	-13.8	0	-13.8	0	-13.8	0	-13.8	0		-16.3	0	-16.3	0	-16.3	0	-16.2	0	-16.2	0	-16.2	0	-16.1	0	-16.1	0	-16.1	0	-16
						-13.8	0	-13.8	0	-13.8	0	-13.8	0	-13.8	0	-13.8	0	-13.8	0	-13.8	0	-13.8	0	-13.8	0	-13.8	0	-13.8	0		-16.3	0	-16.3	0	-16.3	0	-16.2	0	-16.2	0	-16.2	0	-16.1	0	-16.1	0	-16.1	0	-16
						-13.7	0	-13.7	0	-13.7	0	-13.7	0	-13.7	0	-13.7	0	-13.7	0	-13.7	0	-13.7	0	-13.7	0	-13.7	0	-13.7	0		-16.2	0	-16.2	0	-16.2	0	-16.1	0	-16.1	0	-16.1	0	-16	0	-16	0	-16	0	-15.9
						-13.7	0	-13.7	0	-13.7	0	-13.7	0	-13.7	0	-13.7	0	-13.7	0	-13.7	0	-13.7	0	-13.7	0	-13.7	0	-13.7	0		-16.2	0	-16.2	0	-16.2	0	-16.1	0	-16.1	0	-16.1	0	-16	0	-16	0	-16	0	-15.9
						-13.7	0	-13.7	0	-13.7	0	-13.7	0	-13.7	0	-13.7	0	-13.7	0	-13.7	0	-13.7	0	-13.7	0	-13.7	0	-13.7	0		-16.2	0	-16.2	0	-16.2	0	-16.1	0	-16.1	0	-16.1	0	-16	0	-16	0	-16	0	-15.9
						-13.6	0	-13.6	0	-13.6	0	-13.6	0	-13.6	0	-13.6	0	-13.6	0	-13.6	0	-13.6	0	-13.6	0	-13.6	0	-13.6	0		-16.1	0	-16.1	0	-16.1	0	-16	0	-16	0	-16	0	-15.9	0	-15.9	0	-15.9	0	-15.8
						-13.6	0	-13.6	0	-13.6	0	-13.6	0	-13.6	0	-13.6	0	-13.6	0	-13.6	0	-13.6	0	-13.6	0	-13.6	0	-13.6	0		-16.1	0	-16.1	0	-16.1	0	-16	0	-16	0	-16	0	-15.9	0	-15.9	0	-15.9	0	-15.8
						-13.6	0	-13.6	0	-13.6	0	-13.6	0	-13.6	0	-13.6	0	-13.6	0	-13.6	0	-13.6	0	-13.6	0	-13.6	0	-13.6	0		-16.1	0	-16.1	0	-16.1	0	-16	0	-16	0	-16	0	-15.9	0	-15.9	0	-15.9	0	-15.8
						-13.6	0	-13.6	0	-13.6	0	-13.6	0	-13.6	0	-13.6	0	-13.6	0	-13.6	0	-13.6	0	-13.6	0	-13.6	0	-13.6	0		-16.1	0	-16.1	0	-16.1	0	-16	0	-16	0	-16	0	-15.9	0	-15.9	0	-15.9	0	-15.8
						-13.5	0	-13.5	0	-13.5	0	-13.5	0	-13.5	0	-13.5	0	-13.5	0	-13.5	0	-13.5	0	-13.5	0	-13.5	0	-13.5	0		-16	0	-16	0	-16	0	-15.9	0	-15.9	0	-15.9	0	-15.8	0	-15.8	0	-15.8	0	-15.7
						-13.5	0	-13.5	0	-13.5	0	-13.5	0	-13.5	0	-13.5	0	-13.5	0	-13.5	0	-13.5	0	-13.5	0	-13.5	0	-13.5	0		-16	0	-16	0	-16	0	-15.9	0	-15.9	0	-15.9	0	-15.8	0	-15.8	0	-15.8	0	-15.7
						-13.5	0	-13.5	0	-13.5	0	-13.5	0	-13.5	0	-13.5	0	-13.5	0	-13.5	0	-13.5	0	-13.5	0	-13.5	0	-13.5	0		-16	0	-16	0	-16	0	-15.9	0	-15.9	0	-15.9	0	-15.8	0	-15.8	0	-15.8	0	-15.7
						-13.5	0	-13.5	0	-13.5	0	-13.5	0	-13.5	0	-13.5	0	-13.5	0	-13.5	0	-13.5	0	-13.5	0	-13.5	0	-13.5	0		-16	0	-16	0	-16	0	-15.9	0	-15.9	0	-15.9	0	-15.8	0	-15.8	0	-15.8	0	-15.7
						-13.4	0	-13.4	0	-13.4	0	-13.4	0	-13.4	0	-13.4	0	-13.4	0	-13.4	0	-13.4	0	-13.4	0	-13.4	0	-13.4	0		-15.9	0	-15.9	0	-15.9	0	-15.8	0	-15.8	0	-15.8	0	-15.7	0	-15.7	0	-15.7	0	-15.6
						-13.4	0	-13.4	0	-13.4	0	-13.4	0	-13.4	0	-13.4	0	-13.4	0	-13.4	0	-13.4	0	-13.4	0	-13.4	0	-13.4	0		-15.9	0	-15.9	0	-15.9	0	-15.8	0	-15.8	0	-15.8	0	-15.7	0	-15.7	0	-15.7	0	-15.6
						-13.4	0	-13.4	0	-13.4	0	-13.4	0	-13.4	0	-13.4	0	-13.4	0	-13.4	0	-13.4	0	-13.4	0	-13.4	0	-13.4	0		-15.9	0	-15.9	0	-15.9	0	-15.8	0	-15.8	0	-15.8	0	-15.7	0	-15.7	0	-15.7	0	-15.6
						-13.3	0	-13.3	0	-13.3	0	-13.3	0	-13.3	0	-13.3	0	-13.3	0	-13.3	0	-13.3	0	-13.3	0	-13.3	0	-13.3	0		-15.8	0	-15.8	0	-15.8	0	-15.7	0	-15.7	0	-15.7	0	-15.6	0	-15.6	0	-15.6	0	-15.5
						-13.3	0	-13.3	0	-13.3	0	-13.3	0	-13.3	0	-13.3	0	-13.3	0	-13.3	0	-13.3	0	-13.3	0	-13.3	0	-13.3	0		-15.8	0	-15.8	0	-15.8	0	-15.7	0	-15.7	0	-15.7	0	-15.6	0	-15.6	0	-15.6	0	-15.5
						-13.3	0	-13.3	0	-13.3	0	-13.3	0	-13.3	0	-13.3	0	-13.3	0	-13.3	0	-13.3	0	-13.3	0	-13.3	0	-13.3	0		-15.8	0	-15.8	0	-15.8	0	-15.7	0	-15.7	0	-15.7	0	-15.6	0	-15.6	0	-15.6	0	-15.5
						-13.3	0	-13.3	0	-13.3	0	-13.3	0	-13.3	0	-13.3	0	-13.3	0	-13.3	0	-13.3	0	-13.3	0	-13.3	0	-13.3	0		-15.8	0	-15.8	0	-15.8	0	-15.7	0	-15.7	0	-15.7	0	-15.6	0	-15.6	0	-15.6	0	-15.5
						-13.2	0	-13.2	0	-13.2	0	-13.2	0	-13.2	0	-13.2	0	-13.2	0	-13.2	0	-13.2	0	-13.2	0	-13.2	0	-13.2	0		-15.7	0	-15.7	0	-15.7	0	-15.6	0	-15.6	0	-15.6	0	-15.5	0	-15.5	0	-15.5	0	-15.4
						-13.2	0	-13.2	0	-13.2	0	-13.2	0	-13.2	0	-13.2	0	-13.2	0	-13.2	0	-13.2	0	-13.2	0	-13.2	0	-13.2	0		-15.7	0	-15.7	0	-15.7	0	-15.6	0	-15.6	0	-15.6	0	-15.5	0	-15.5	0	-15.5	0	-15.4
						-13.2	0	-13.2	0	-13.2	0	-13.2	0	-13.2	0	-13.2	0	-13.2	0	-13.2	0	-13.2	0	-13.2	0	-13.2	0	-13.2	0		-15.7	0	-15.7	0	-15.7	0	-15.6	0	-15.6	0	-15.6	0	-15.5	0	-15.5	0	-15.5	0	-15.4
						-13.2	0	-13.2	0	-13.2	0	-13.2	0	-13.2	0	-13.2	0	-13.2	0	-13.2	0	-13.2	0	-13.2	0	-13.2	0	-13.2	0		-15.7	0	-15.7	0	-15.7	0	-15.6	0	-15.6	0	-15.6	0	-15.5	0	-15.5	0	-15.5	0	-15.4
						-13.1	0	-13.1	0	-13.1	0	-13.1	0	-13.1	0	-13.1	0	-13.1	0	-13.1	0	-13.1	0	-13.1	0	-13.1	0	-13.1	0		-15.6	0	-15.6	0	-15.6	0	-15.5	0	-15.5	0	-15.5	0	-15.4	0	-15.4	0	-15.4	0	-15.3
						-13.1	0	-13.1	0	-13.1	0	-13.1	0	-13.1	0	-13.1	0	-13.1	0	-13.1	0	-13.1	0	-13.1	0	-13.1	0	-13.1	0		-15.6	0	-15.6	0	-15.6	0	-15.5	0	-15.5	0	-15.5	0	-15.4	0	-15.4	0	-15.4	0	-15.3
						-13.1	0	-13.1	0	-13.1	0	-13.1	0	-13.1	0	-13.1	0	-13.1	0	-13.1	0	-13.1	0	-13.1	0	-13.1	0	-13.1	0		-15.6	0	-15.6	0	-15.6	0	-15.5	0	-15.5	0	-15.5	0	-15.4	0	-15.4	0	-15.4	0	-15.3
						-13.1	0	-13.1	0	-13.1	0	-13.1	0	-13.1	0	-13.1	0	-13.1	0	-13.1	0	-13.1	0	-13.1	0	-13.1	0	-13.1	0		-15.6	0	-15.6	0	-15.6	0	-15.5	0	-15.5	0	-15.5	0	-15.4	0	-15.4	0	-15.4	0	-15.3
						-13	0	-13	0	-13	0	-13	0	-13	0	-13	0	-13	0	-13	0	-13	0	-13	0	-13	0	-13	0		-15.5	0	-15.5	0	-15.5	0	-15.4	0	-15.4	0	-15.4	0	-15.3	0	-15.3	0	-15.3	0	-15.2
						-13	0	-13	0	-13	0	-13	0	-13	0	-13	0	-13	0	-13	0	-13	0	-13	0	-13	0	-13	0		-15.5	0	-15.5	0	-15.5	0	-15.4	0	-15.4	0	-15.4	0	-15.3	0	-15.3	0	-15.3	0	-15.2
						-13	0	-13	0	-13	0	-13	0	-13	0	-13	0	-13	0	-13	0	-13	0	-13	0	-13	0	-13	0		-15.5	0	-15.5	0	-15.5	0	-15.4	0	-15.4	0	-15.4	0	-15.3	0	-15.3	0	-15.3	0	-15.2
						-12.9	0	-12.9	0	-12.9	0	-12.9	0	-12.9	0	-12.9	0	-12.9	0	-12.9	0	-12.9	0	-12.9	0	-12.9	0	-12.9	0		-15.4	0	-15.4	0	-15.4	0	-15.3	0	-15.3	0	-15.3	0	-15.2	0	-15.2	0	-15.2	0	-15.1
						-12.9	0	-12.9	0	-12.9	0	-12.9	0	-12.9	0	-12.9	0	-12.9	0	-12.9	0	-12.9	0	-12.9	0	-12.9	0	-12.9	0		-15.4	0	-15.4	0	-15.4	0	-15.3	0	-15.3	0	-15.3	0	-15.2	0	-15.2	0	-15.2	0	-15.1
						-12.9	0	-12.9	0	-12.9	0	-12.9	0	-12.9	0	-12.9	0	-12.9	0	-12.9	0	-12.9	0	-12.9	0	-12.9	0	-12.9	0		-15.4	0	-15.4	0	-15.4	0	-15.3	0	-15.3	0	-15.3	0	-15.2	0	-15.2	0	-15.2	0	-15.1
						-12.9	0	-12.9	0	-12.9	0	-12.9	0	-12.9	0	-12.9	0	-12.9	0	-12.9	0	-12.9	0	-12.9	0	-12.9	0	-12.9	0		-15.4	0	-15.4	0	-15.4	0	-15.3	0	-15.3	0	-15.3	0	-15.2	0	-15.2	0	-15.2	0	-15.1
						-12.8	0	-12.8	0	-12.8	0	-12.8	0	-12.8	0	-12.8	0	-12.8	0	-12.8	0	-12.8	0	-12.8	0	-12.8	0	-12.8	0		-15.3	0	-15.3	0	-15.3	0	-15.2	0	-15.2	0	-15.2	0	-15.1	0	-15.1	0	-15.1	0	-15
						-12.8	0	-12.8	0	-12.8	0	-12.8	0	-12.8	0	-12.8	0	-12.8	0	-12.8	0	-12.8	0	-12.8	0	-12.8	0	-12.8	0		-15.3	0	-15.3	0	-15.3	0	-15.2	0	-15.2	0	-15.2	0	-15.1	0	-15.1	0	-15.1	0	-15
						-12.8	0	-12.8	0	-12.8	0	-12.8	0	-12.8	0	-12.8	0	-12.8	0	-12.8	0	-12.8	0	-12.8	0	-12.8	0	-12.8	0		-15.3	0	-15.3	0	-15.3	0	-15.2	0	-15.2	0	-15.2	0	-15.1	0	-15.1	0	-15.1	0	-15
						-12.8	0	-12.8	0	-12.8	0	-12.8	0	-12.8	0	-12.8	0	-12.8	0	-12.8	0	-12.8	0	-12.8	0	-12.8	0	-12.8	0		-15.3	0	-15.3	0	-15.3	0	-15.2	0	-15.2	0	-15.2	0	-15.1	0	-15.1	0	-15.1	0	-15
						-12.7	0	-12.7	0	-12.7	0	-12.7	0	-12.7	0	-12.7	0	-12.7	0	-12.7	0	-12.7	0	-12.7	0	-12.7	0	-12.7	0		-15.2	0	-15.2	0	-15.2	0	-15.1	0	-15.1	0	-15.1	0	-15	0	-15	0	-15	0	-14.9
						-12.7	0	-12.7	0	-12.7	0	-12.7	0	-12.7	0	-12.7	0	-12.7	0	-12.7	0	-12.7	0	-12.7	0	-12.7	0	-12.7	0		-15.2	0	-15.2	0	-15.2	0	-15.1	0	-15.1	0	-15.1	0	-15	0	-15	0	-15	0	-14.9
						-12.7	0	-12.7	0	-12.7	0	-12.7	0	-12.7	0	-12.7	0	-12.7	0	-12.7	0	-12.7	0	-12.7	0	-12.7	0	-12.7	0		-15.2	0	-15.2	0	-15.2	0	-15.1	0	-15.1	0	-15.1	0	-15	0	-15	0	-15	0	-14.9
						-12.6	0	-12.6	0	-12.6	0	-12.6	0	-12.6	0	-12.6	0	-12.6	0	-12.6	0	-12.6	0	-12.6	0	-12.6	0	-12.6	0		-15.1	0	-15.1	0	-15.1	0	-15	0	-15	0	-15	0	-14.9	0	-14.9	0	-14.9	0	-14.8
						-12.6	0	-12.6	0	-12.6	0	-12.6	0	-12.6	0	-12.6	0	-12.6	0	-12.6	0	-12.6	0	-12.6	0	-12.6	0	-12.6	0		-15.1	0	-15.1	0	-15.1	0	-15	0	-15	0	-15	0	-14.9	0	-14.9	0	-14.9	0	-14.8
						-12.6	0	-12.6	0	-12.6	0	-12.6	0	-12.6	0	-12.6	0	-12.6	0	-12.6	0	-12.6	0	-12.6	0	-12.6	0	-12.6	0		-15.1	0	-15.1	0	-15.1	0	-15	0	-15	0	-15	0	-14.9	0	-14.9	0	-14.9	0	-14.8
						-12.6	0	-12.6	0	-12.6	0	-12.6	0	-12.6	0	-12.6	0	-12.6	0	-12.6	0	-12.6	0	-12.6	0	-12.6	0	-12.6	0		-15.1	0	-15.1	0	-15.1	0	-15	0	-15	0	-15	0	-14.9	0	-14.9	0	-14.9	0	-14.8
						-12.5	0	-12.5	0	-12.5	0	-12.5	0	-12.5	0	-12.5	0	-12.5	0	-12.5	0	-12.5	0	-12.5	0	-12.5	0	-12.5	0		-15	0	-15	0	-15	0	-14.9	0	-14.9	0	-14.9	0	-14.8	0	-14.8	0	-14.8	0	-14.7
						-12.5	0	-12.5	0	-12.5	0	-12.5	0	-12.5	0	-12.5	0	-12.5	0	-12.5	0	-12.5	0	-12.5	0	-12.5	0	-12.5	0		-15	0	-15	0	-15	0	-14.9	0	-14.9	0	-14.9	0	-14.8	0	-14.8	0	-14.8	0	-14.7
						-12.5	0	-12.5	0	-12.5	0	-12.5	0	-12.5	0	-12.5	0	-12.5	0	-12.5	0	-12.5	0	-12.5	0	-12.5	0	-12.5	0		-15	0	-15	0	-15	0	-14.9	0	-14.9	0	-14.9	0	-14.8	0	-14.8	0	-14.8	0	-14.7
						-12.5	0	-12.5	0	-12.5	0	-12.5	0	-12.5	0	-12.5	0	-12.5	0	-12.5	0	-12.5	0	-12.5	0	-12.5	0	-12.5	0		-15	0	-15	0	-15	0	-14.9	0	-14.9	0	-14.9	0	-14.8	0	-14.8	0	-14.8	0	-14.7
						-12.4	0	-12.4	0	-12.4	0	-12.4	0	-12.4	0	-12.4	0	-12.4	0	-12.4	0	-12.4	0	-12.4	0	-12.4	0	-12.4	0		-14.9	0	-14.9	0	-14.9	0	-14.8	0	-14.8	0	-14.8	0	-14.7	0	-14.7	0	-14.7	0	-14.6
						-12.4	0	-12.4	0	-12.4	0	-12.4	0	-12.4	0	-12.4	0	-12.4	0	-12.4	0	-12.4	0	-12.4	0	-12.4	0	-12.4	0		-14.9	0	-14.9	0	-14.9	0	-14.8	0	-14.8	0	-14.8	0	-14.7	0	-14.7	0	-14.7	0	-14.6
						-12.4	0	-12.4	0	-12.4	0	-12.4	0	-12.4	0	-12.4	0	-12.4	0	-12.4	0	-12.4	0	-12.4	0	-12.4	0	-12.4	0		-14.9	0	-14.9	0	-14.9	0	-14.8	0	-14.8	0	-14.8	0	-14.7	0	-14.7	0	-14.7	0	-14.6
						-12.4	0	-12.4	0	-12.4	0	-12.4	0	-12.4	0	-12.4	0	-12.4	0	-12.4	0	-12.4	0	-12.4	0	-12.4	0	-12.4	0		-14.9	0	-14.9	0	-14.9	0	-14.8	0	-14.8	0	-14.8	0	-14.7	0	-14.7	0	-14.7	0	-14.6
						-12.3	0	-12.3	0	-12.3	0	-12.3	0	-12.3	0	-12.3	0	-12.3	0	-12.3	0	-12.3	0	-12.3	0	-12.3	0	-12.3	0		-14.8	0	-14.8	0	-14.8	0	-14.7	0	-14.7	0	-14.7	0	-14.6	0	-14.6	0	-14.6	0	-14.5
						-12.3	0	-12.3	0	-12.3	0	-12.3	0	-12.3	0	-12.3	0	-12.3	0	-12.3	0	-12.3	0	-12.3	0	-12.3	0	-12.3	0		-14.8	0	-14.8	0	-14.8	0	-14.7	0	-14.7	0	-14.7	0	-14.6	0	-14.6	0	-14.6	0	-14.5
						-12.3	0	-12.3	0	-12.3	0	-12.3	0	-12.3	0	-12.3	0	-12.3	0	-12.3	0	-12.3	0	-12.3	0	-12.3	0	-12.3	0		-14.8	0	-14.8	0	-14.8	0	-14.7	0	-14.7	0	-14.7	0	-14.6	0	-14.6	0	-14.6	0	-14.5
						-12.2	0	-12.2	0	-12.2	0	-12.2	0	-12.2	0	-12.2	0	-12.2	0	-12.2	0	-12.2	0	-12.2	0	-12.2	0	-12.2	0		-14.7	0	-14.7	0	-14.7	0	-14.6	0	-14.6	0	-14.6	0	-14.5	0	-14.5	0	-14.5	0	-14.4
						-12.2	0	-12.2	0	-12.2	0	-12.2	0	-12.2	0	-12.2	0	-12.2	0	-12.2	0	-12.2	0	-12.2	0	-12.2	0	-12.2	0		-14.7	0	-14.7	0	-14.7	0	-14.6	0	-14.6	0	-14.6	0	-14.5	0	-14.5	0	-14.5	0	-14.4
						-12.2	0	-12.2	0	-12.2	0	-12.2	0	-12.2	0	-12.2	0	-12.2	0	-12.2	0	-12.2	0	-12.2	0	-12.2	0	-12.2	0		-14.7	0	-14.7	0	-14.7	0	-14.6	0	-14.6	0	-14.6	0	-14.5	0	-14.5	0	-14.5	0	-14.4
						-12.2	0	-12.2	0	-12.2	0	-12.2	0	-12.2	0	-12.2	0	-12.2	0	-12.2	0	-12.2	0	-12.2	0	-12.2	0	-12.2	0		-14.7	0	-14.7	0	-14.7	0	-14.6	0	-14.6	0	-14.6	0	-14.5	0	-14.5	0	-14.5	0	-14.4
						-12.1	0	-12.1	0	-12.1	0	-12.1	0	-12.1	0	-12.1	0	-12.1	0	-12.1	0	-12.1	0	-12.1	0	-12.1	0	-12.1	0		-14.6	0	-14.6	0	-14.6	0	-14.5	0	-14.5	0	-14.5	0	-14.4	0	-14.4	0	-14.4	0	-14.3
						-12.1	0	-12.1	0	-12.1	0	-12.1	0	-12.1	0	-12.1	0	-12.1	0	-12.1	0	-12.1	0	-12.1	0	-12.1	0	-12.1	0		-14.6	0	-14.6	0	-14.6	0	-14.5	0	-14.5	0	-14.5	0	-14.4	0	-14.4	0	-14.4	0	-14.3
						-12.1	0	-12.1	0	-12.1	0	-12.1	0	-12.1	0	-12.1	0	-12.1	0	-12.1	0	-12.1	0	-12.1	0	-12.1	0	-12.1	0		-14.6	0	-14.6	0	-14.6	0	-14.5	0	-14.5	0	-14.5	0	-14.4	0	-14.4	0	-14.4	0	-14.3
						-12.1	0	-12.1	0	-12.1	0	-12.1	0	-12.1	0	-12.1	0	-12.1	0	-12.1	0	-12.1	0	-12.1	0	-12.1	0	-12.1	0		-14.6	0	-14.6	0	-14.6	0	-14.5	0	-14.5	0	-14.5	0	-14.4	0	-14.4	0	-14.4	0	-14.3
						-12	0	-12	0	-12	0	-12	0	-12	0	-12	0	-12	0	-12	0	-12	0	-12	0	-12	0	-12	0		-14.5	0	-14.5	0	-14.5	0	-14.4	0	-14.4	0	-14.4	0	-14.3	0	-14.3	0	-14.3	0	-14.2
						-12	0	-12	0	-12	0	-12	0	-12	0	-12	0	-12	0	-12	0	-12	0	-12	0	-12	0	-12	0		-14.5	0	-14.5	0	-14.5	0	-14.4	0	-14.4	0	-14.4	0	-14.3	0	-14.3	0	-14.3	0	-14.2
						-12	0	-12	0	-12	0	-12	0	-12	0	-12	0	-12	0	-12	0	-12	0	-12	0	-12	0	-12	0		-14.5	0	-14.5	0	-14.5	0	-14.4	0	-14.4	0	-14.4	0	-14.3	0	-14.3	0	-14.3	0	-14.2
						-11.9	0	-11.9	0	-11.9	0	-11.9	0	-11.9	0	-11.9	0	-11.9	0	-11.9	0	-11.9	0	-11.9	0	-11.9	0	-11.9	0		-14.4	0	-14.4	0	-14.4	0	-14.3	0	-14.3	0	-14.3	0	-14.2	0	-14.2	0	-14.2	0	-14.1
						-11.9	0	-11.9	0	-11.9	0	-11.9	0	-11.9	0	-11.9	0	-11.9	0	-11.9	0	-11.9	0	-11.9	0	-11.9	0	-11.9	0		-14.4	0	-14.4	0	-14.4	0	-14.3	0	-14.3	0	-14.3	0	-14.2	0	-14.2	0	-14.2	0	-14.1
						-11.9	0	-11.9	0	-11.9	0	-11.9	0	-11.9	0	-11.9	0	-11.9	0	-11.9	0	-11.9	0	-11.9	0	-11.9	0	-11.9	0		-14.4	0	-14.4	0	-14.4	0	-14.3	0	-14.3	0	-14.3	0	-14.2	0	-14.2	0	-14.2	0	-14.1
						-11.9	0	-11.9	0	-11.9	0	-11.9	0	-11.9	0	-11.9	0	-11.9	0	-11.9	0	-11.9	0	-11.9	0	-11.9	0	-11.9	0		-14.4	0	-14.4	0	-14.4	0	-14.3	0	-14.3	0	-14.3	0	-14.2	0	-14.2	0	-14.2	0	-14.1
						-11.8	0	-11.8	0	-11.8	0	-11.8	0	-11.8	0	-11.8	0	-11.8	0	-11.8	0	-11.8	0	-11.8	0	-11.8	0	-11.8	0		-14.3	0	-14.3	0	-14.3	0	-14.2	0	-14.2	0	-14.2	0	-14.1	0	-14.1	0	-14.1	0	-14
						-11.8	0	-11.8	0	-11.8	0	-11.8	0	-11.8	0	-11.8	0	-11.8	0	-11.8	0	-11.8	0	-11.8	0	-11.8	0	-11.8	0		-14.3	0	-14.3	0	-14.3	0	-14.2	0	-14.2	0	-14.2	0	-14.1	0	-14.1	0	-14.1	0	-14
						-11.8	0	-11.8	0	-11.8	0	-11.8	0	-11.8	0	-11.8	0	-11.8	0	-11.8	0	-11.8	0	-11.8	0	-11.8	0	-11.8	0		-14.3	0	-14.3	0	-14.3	0	-14.2	0	-14.2	0	-14.2	0	-14.1	0	-14.1	0	-14.1	0	-14
						-11.8	0	-11.8	0	-11.8	0	-11.8	0	-11.8	0	-11.8	0	-11.8	0	-11.8	0	-11.8	0	-11.8	0	-11.8	0	-11.8	0		-14.3	0	-14.3	0	-14.3	0	-14.2	0	-14.2	0	-14.2	0	-14.1	0	-14.1	0	-14.1	0	-14
						-11.7	0	-11.7	0	-11.7	0	-11.7	0	-11.7	0	-11.7	0	-11.7	0	-11.7	0	-11.7	0	-11.7	0	-11.7	0	-11.7	0		-14.2	0	-14.2	0	-14.2	0	-14.1	0	-14.1	0	-14.1	0	-14	0	-14	0	-14	0	-13.9
						-11.7	0	-11.7	0	-11.7	0	-11.7	0	-11.7	0	-11.7	0	-11.7	0	-11.7	0	-11.7	0	-11.7	0	-11.7	0	-11.7	0		-14.2	0	-14.2	0	-14.2	0	-14.1	0	-14.1	0	-14.1	0	-14	0	-14	0	-14	0	-13.9
						-11.7	0	-11.7	0	-11.7	0	-11.7	0	-11.7	0	-11.7	0	-11.7	0	-11.7	0	-11.7	0	-11.7	0	-11.7	0	-11.7	0		-14.2	0	-14.2	0	-14.2	0	-14.1	0	-14.1	0	-14.1	0	-14	0	-14	0	-14	0	-13.9
						-11.7	0	-11.7	0	-11.7	0	-11.7	0	-11.7	0	-11.7	0	-11.7	0	-11.7	0	-11.7	0	-11.7	0	-11.7	0	-11.7	0		-14.2	0	-14.2	0	-14.2	0	-14.1	0	-14.1	0	-14.1	0	-14	0	-14	0	-14	0	-13.9
						-11.6	0	-11.6	0	-11.6	0	-11.6	0	-11.6	0	-11.6	0	-11.6	0	-11.6	0	-11.6	0	-11.6	0	-11.6	0	-11.6	0		-14.1	0	-14.1	0	-14.1	0	-14	0	-14	0	-14	0	-13.9	0	-13.9	0	-13.9	0	-13.8
						-11.6	0	-11.6	0	-11.6	0	-11.6	0	-11.6	0	-11.6	0	-11.6	0	-11.6	0	-11.6	0	-11.6	0	-11.6	0	-11.6	0		-14.1	0	-14.1	0	-14.1	0	-14	0	-14	0	-14	0	-13.9	0	-13.9	0	-13.9	0	-13.8
						-11.6	0	-11.6	0	-11.6	0	-11.6	0	-11.6	0	-11.6	0	-11.6	0	-11.6	0	-11.6	0	-11.6	0	-11.6	0	-11.6	0		-14.1	0	-14.1	0	-14.1	0	-14	0	-14	0	-14	0	-13.9	0	-13.9	0	-13.9	0	-13.8
						-11.5	0	-11.5	0	-11.5	0	-11.5	0	-11.5	0	-11.5	0	-11.5	0	-11.5	0	-11.5	0	-11.5	0	-11.5	0	-11.5	0		-14	0	-14	0	-14	0	-13.9	0	-13.9	0	-13.9	0	-13.8	0	-13.8	0	-13.8	0	-13.7
						-11.5	0	-11.5	0	-11.5	0	-11.5	0	-11.5	0	-11.5	0	-11.5	0	-11.5	0	-11.5	0	-11.5	0	-11.5	0	-11.5	0		-14	0	-14	0	-14	0	-13.9	0	-13.9	0	-13.9	0	-13.8	0	-13.8	0	-13.8	0	-13.7
						-11.5	0	-11.5	0	-11.5	0	-11.5	0	-11.5	0	-11.5	0	-11.5	0	-11.5	0	-11.5	0	-11.5	0	-11.5	0	-11.5	0		-14	0	-14	0	-14	0	-13.9	0	-13.9	0	-13.9	0	-13.8	0	-13.8	0	-13.8	0	-13.7
						-11.5	0	-11.5	0	-11.5	0	-11.5	0	-11.5	0	-11.5	0	-11.5	0	-11.5	0	-11.5	0	-11.5	0	-11.5	0	-11.5	0		-14	0	-14	0	-14	0	-13.9	0	-13.9	0	-13.9	0	-13.8	0	-13.8	0	-13.8	0	-13.7
						-11.4	0	-11.4	0	-11.4	0	-11.4	0	-11.4	0	-11.4	0	-11.4	0	-11.4	0	-11.4	0	-11.4	0	-11.4	0	-11.4	0		-13.9	0	-13.9	0	-13.9	0	-13.8	0	-13.8	0	-13.8	0	-13.7	0	-13.7	0	-13.7	0	-13.6
						-11.4	0	-11.4	0	-11.4	0	-11.4	0	-11.4	0	-11.4	0	-11.4	0	-11.4	0	-11.4	0	-11.4	0	-11.4	0	-11.4	0		-13.9	0	-13.9	0	-13.9	0	-13.8	0	-13.8	0	-13.8	0	-13.7	0	-13.7	0	-13.7	0	-13.6
						-11.4	0	-11.4	0	-11.4	0	-11.4	0	-11.4	0	-11.4	0	-11.4	0	-11.4	0	-11.4	0	-11.4	0	-11.4	0	-11.4	0		-13.9	0	-13.9	0	-13.9	0	-13.8	0	-13.8	0	-13.8	0	-13.7	0	-13.7	0	-13.7	0	-13.6
						-11.4	0	-11.4	0	-11.4	0	-11.4	0	-11.4	0	-11.4	0	-11.4	0	-11.4	0	-11.4	0	-11.4	0	-11.4	0	-11.4	0		-13.9	0	-13.9	0	-13.9	0	-13.8	0	-13.8	0	-13.8	0	-13.7	0	-13.7	0	-13.7	0	-13.6
						-11.3	0	-11.3	0	-11.3	0	-11.3	0	-11.3	0	-11.3	0	-11.3	0	-11.3	0	-11.3	0	-11.3	0	-11.3	0	-11.3	0		-13.8	0	-13.8	0	-13.8	0	-13.7	0	-13.7	0	-13.7	0	-13.6	0	-13.6	0	-13.6	0	-13.5
						-11.3	0	-11.3	0	-11.3	0	-11.3	0	-11.3	0	-11.3	0	-11.3	0	-11.3	0	-11.3	0	-11.3	0	-11.3	0	-11.3	0		-13.8	0	-13.8	0	-13.8	0	-13.7	0	-13.7	0	-13.7	0	-13.6	0	-13.6	0	-13.6	0	-13.5
						-11.3	0	-11.3	0	-11.3	0	-11.3	0	-11.3	0	-11.3	0	-11.3	0	-11.3	0	-11.3	0	-11.3	0	-11.3	0	-11.3	0		-13.8	0	-13.8	0	-13.8	0	-13.7	0	-13.7	0	-13.7	0	-13.6	0	-13.6	0	-13.6	0	-13.5
						-11.2	0	-11.2	0	-11.2	0	-11.2	0	-11.2	0	-11.2	0	-11.2	0	-11.2	0	-11.2	0	-11.2	0	-11.2	0	-11.2	0		-13.7	0	-13.7	0	-13.7	0	-13.6	0	-13.6	0	-13.6	0	-13.5	0	-13.5	0	-13.5	0	-13.4
						-11.2	0	-11.2	0	-11.2	0	-11.2	0	-11.2	0	-11.2	0	-11.2	0	-11.2	0	-11.2	0	-11.2	0	-11.2	0	-11.2	0		-13.7	0	-13.7	0	-13.7	0	-13.6	0	-13.6	0	-13.6	0	-13.5	0	-13.5	0	-13.5	0	-13.4
						-11.2	0	-11.2	0	-11.2	0	-11.2	0	-11.2	0	-11.2	0	-11.2	0	-11.2	0	-11.2	0	-11.2	0	-11.2	0	-11.2	0		-13.7	0	-13.7	0	-13.7	0	-13.6	0	-13.6	0	-13.6	0	-13.5	0	-13.5	0	-13.5	0	-13.4
						-11.2	0	-11.2	0	-11.2	0	-11.2	0	-11.2	0	-11.2	0	-11.2	0	-11.2	0	-11.2	0	-11.2	0	-11.2	0	-11.2	0		-13.7	0	-13.7	0	-13.7	0	-13.6	0	-13.6	0	-13.6	0	-13.5	0	-13.5	0	-13.5	0	-13.4
						-11.1	0	-11.1	0	-11.1	0	-11.1	0	-11.1	0	-11.1	0	-11.1	0	-11.1	0	-11.1	0	-11.1	0	-11.1	0	-11.1	0		-13.6	0	-13.6	0	-13.6	0	-13.5	0	-13.5	0	-13.5	0	-13.4	0	-13.4	0	-13.4	0	-13.3
						-11.1	0	-11.1	0	-11.1	0	-11.1	0	-11.1	0	-11.1	0	-11.1	0	-11.1	0	-11.1	0	-11.1	0	-11.1	0	-11.1	0		-13.6	0	-13.6	0	-13.6	0	-13.5	0	-13.5	0	-13.5	0	-13.4	0	-13.4	0	-13.4	0	-13.3
						-11.1	0	-11.1	0	-11.1	0	-11.1	0	-11.1	0	-11.1	0	-11.1	0	-11.1	0	-11.1	0	-11.1	0	-11.1	0	-11.1	0		-13.6	0	-13.6	0	-13.6	0	-13.5	0	-13.5	0	-13.5	0	-13.4	0	-13.4	0	-13.4	0	-13.3
						-11.1	0	-11.1	0	-11.1	0	-11.1	0	-11.1	0	-11.1	0	-11.1	0	-11.1	0	-11.1	0	-11.1	0	-11.1	0	-11.1	0		-13.6	0	-13.6	0	-13.6	0	-13.5	0	-13.5	0	-13.5	0	-13.4	0	-13.4	0	-13.4	0	-13.3
						-11	0	-11	0	-11	0	-11	0	-11	0	-11	0	-11	0	-11	0	-11	0	-11	0	-11	0	-11	0		-13.5	0	-13.5	0	-13.5	0	-13.4	0	-13.4	0	-13.4	0	-13.3	0	-13.3	0	-13.3	0	-13.2
						-11	0	-11	0	-11	0	-11	0	-11	0	-11	0	-11	0	-11	0	-11	0	-11	0	-11	0	-11	0		-13.5	0	-13.5	0	-13.5	0	-13.4	0	-13.4	0	-13.4	0	-13.3	0	-13.3	0	-13.3	0	-13.2
						-11	0	-11	0	-11	0	-11	0	-11	0	-11	0	-11	0	-11	0	-11	0	-11	0	-11	0	-11	0		-13.5	0	-13.5	0	-13.5	0	-13.4	0	-13.4	0	-13.4	0	-13.3	0	-13.3	0	-13.3	0	-13.2
						-11	0	-11	0	-11	0	-11	0	-11	0	-11	0	-11	0	-11	0	-11	0	-11	0	-11	0	-11	0		-13.5	0	-13.5	0	-13.5	0	-13.4	0	-13.4	0	-13.4	0	-13.3	0	-13.3	0	-13.3	0	-13.2
						-10.9	0	-10.9	0	-10.9	0	-10.9	0	-10.9	0	-10.9	0	-10.9	0	-10.9	0	-10.9	0	-10.9	0	-10.9	0	-10.9	0		-13.4	0	-13.4	0	-13.4	0	-13.3	0	-13.3	0	-13.3	0	-13.2	0	-13.2	0	-13.2	0	-13.1
						-10.9	0	-10.9	0	-10.9	0	-10.9	0	-10.9	0	-10.9	0	-10.9	0	-10.9	0	-10.9	0	-10.9	0	-10.9	0	-10.9	0		-13.4	0	-13.4	0	-13.4	0	-13.3	0	-13.3	0	-13.3	0	-13.2	0	-13.2	0	-13.2	0	-13.1
						-10.9	0	-10.9	0	-10.9	0	-10.9	0	-10.9	0	-10.9	0	-10.9	0	-10.9	0	-10.9	0	-10.9	0	-10.9	0	-10.9	0		-13.4	0	-13.4	0	-13.4	0	-13.3	0	-13.3	0	-13.3	0	-13.2	0	-13.2	0	-13.2	0	-13.1
						-10.8	0	-10.8	0	-10.8	0	-10.8	0	-10.8	0	-10.8	0	-10.8	0	-10.8	0	-10.8	0	-10.8	0	-10.8	0	-10.8	0		-13.3	0	-13.3	0	-13.3	0	-13.2	0	-13.2	0	-13.2	0	-13.1	0	-13.1	0	-13.1	0	-13
						-10.8	0	-10.8	0	-10.8	0	-10.8	0	-10.8	0	-10.8	0	-10.8	0	-10.8	0	-10.8	0	-10.8	0	-10.8	0	-10.8	0		-13.3	0	-13.3	0	-13.3	0	-13.2	0	-13.2	0	-13.2	0	-13.1	0	-13.1	0	-13.1	0	-13
						-10.8	0	-10.8	0	-10.8	0	-10.8	0	-10.8	0	-10.8	0	-10.8	0	-10.8	0	-10.8	0	-10.8	0	-10.8	0	-10.8	0		-13.3	0	-13.3	0	-13.3	0	-13.2	0	-13.2	0	-13.2	0	-13.1	0	-13.1	0	-13.1	0	-13
						-10.8	0	-10.8	0	-10.8	0	-10.8	0	-10.8	0	-10.8	0	-10.8	0	-10.8	0	-10.8	0	-10.8	0	-10.8	0	-10.8	0		-13.3	0	-13.3	0	-13.3	0	-13.2	0	-13.2	0	-13.2	0	-13.1	0	-13.1	0	-13.1	0	-13
						-10.7	0	-10.7	0	-10.7	0	-10.7	0	-10.7	0	-10.7	0	-10.7	0	-10.7	0	-10.7	0	-10.7	0	-10.7	0	-10.7	0		-13.2	0	-13.2	0	-13.2	0	-13.1	0	-13.1	0	-13.1	0	-13	0	-13	0	-13	0	-12.9
						-10.7	0	-10.7	0	-10.7	0	-10.7	0	-10.7	0	-10.7	0	-10.7	0	-10.7	0	-10.7	0	-10.7	0	-10.7	0	-10.7	0		-13.2	0	-13.2	0	-13.2	0	-13.1	0	-13.1	0	-13.1	0	-13	0	-13	0	-13	0	-12.9
						-10.7	0	-10.7	0	-10.7	0	-10.7	0	-10.7	0	-10.7	0	-10.7	0	-10.7	0	-10.7	0	-10.7	0	-10.7	0	-10.7	0		-13.2	0	-13.2	0	-13.2	0	-13.1	0	-13.1	0	-13.1	0	-13	0	-13	0	-13	0	-12.9
						-10.7	0	-10.7	0	-10.7	0	-10.7	0	-10.7	0	-10.7	0	-10.7	0	-10.7	0	-10.7	0	-10.7	0	-10.7	0	-10.7	0		-13.2	0	-13.2	0	-13.2	0	-13.1	0	-13.1	0	-13.1	0	-13	0	-13	0	-13	0	-12.9
						-10.6	0	-10.6	0	-10.6	0	-10.6	0	-10.6	0	-10.6	0	-10.6	0	-10.6	0	-10.6	0	-10.6	0	-10.6	0	-10.6	0		-13.1	0	-13.1	0	-13.1	0	-13	0	-13	0	-13	0	-12.9	0	-12.9	0	-12.9	0	-12.8
						-10.6	0	-10.6	0	-10.6	0	-10.6	0	-10.6	0	-10.6	0	-10.6	0	-10.6	0	-10.6	0	-10.6	0	-10.6	0	-10.6	0		-13.1	0	-13.1	0	-13.1	0	-13	0	-13	0	-13	0	-12.9	0	-12.9	0	-12.9	0	-12.8
						-10.6	0	-10.6	0	-10.6	0	-10.6	0	-10.6	0	-10.6	0	-10.6	0	-10.6	0	-10.6	0	-10.6	0	-10.6	0	-10.6	0		-13.1	0	-13.1	0	-13.1	0	-13	0	-13	0	-13	0	-12.9	0	-12.9	0	-12.9	0	-12.8
						-10.5	0	-10.5	0	-10.5	0	-10.5	0	-10.5	0	-10.5	0	-10.5	0	-10.5	0	-10.5	0	-10.5	0	-10.5	0	-10.5	0		-13	0	-13	0	-13	0	-12.9	0	-12.9	0	-12.9	0	-12.8	0	-12.8	0	-12.8	0	-12.7
						-10.5	0	-10.5	0	-10.5	0	-10.5	0	-10.5	0	-10.5	0	-10.5	0	-10.5	0	-10.5	0	-10.5	0	-10.5	0	-10.5	0		-13	0	-13	0	-13	0	-12.9	0	-12.9	0	-12.9	0	-12.8	0	-12.8	0	-12.8	0	-12.7
						-10.5	0	-10.5	0	-10.5	0	-10.5	0	-10.5	0	-10.5	0	-10.5	0	-10.5	0	-10.5	0	-10.5	0	-10.5	0	-10.5	0		-13	0	-13	0	-13	0	-12.9	0	-12.9	0	-12.9	0	-12.8	0	-12.8	0	-12.8	0	-12.7
						-10.5	0	-10.5	0	-10.5	0	-10.5	0	-10.5	0	-10.5	0	-10.5	0	-10.5	0	-10.5	0	-10.5	0	-10.5	0	-10.5	0		-13	0	-13	0	-13	0	-12.9	0	-12.9	0	-12.9	0	-12.8	0	-12.8	0	-12.8	0	-12.7
						-10.4	0	-10.4	0	-10.4	0	-10.4	0	-10.4	0	-10.4	0	-10.4	0	-10.4	0	-10.4	0	-10.4	0	-10.4	0	-10.4	0		-12.9	0	-12.9	0	-12.9	0	-12.8	0	-12.8	0	-12.8	0	-12.7	0	-12.7	0	-12.7	0	-12.6
						-10.4	0	-10.4	0	-10.4	0	-10.4	0	-10.4	0	-10.4	0	-10.4	0	-10.4	0	-10.4	0	-10.4	0	-10.4	0	-10.4	0		-12.9	0	-12.9	0	-12.9	0	-12.8	0	-12.8	0	-12.8	0	-12.7	0	-12.7	0	-12.7	0	-12.6
						-10.4	0	-10.4	0	-10.4	0	-10.4	0	-10.4	0	-10.4	0	-10.4	0	-10.4	0	-10.4	0	-10.4	0	-10.4	0	-10.4	0		-12.9	0	-12.9	0	-12.9	0	-12.8	0	-12.8	0	-12.8	0	-12.7	0	-12.7	0	-12.7	0	-12.6
						-10.4	0	-10.4	0	-10.4	0	-10.4	0	-10.4	0	-10.4	0	-10.4	0	-10.4	0	-10.4	0	-10.4	0	-10.4	0	-10.4	0		-12.9	0	-12.9	0	-12.9	0	-12.8	0	-12.8	0	-12.8	0	-12.7	0	-12.7	0	-12.7	0	-12.6
						-10.3	0	-10.3	0	-10.3	0	-10.3	0	-10.3	0	-10.3	0	-10.3	0	-10.3	0	-10.3	0	-10.3	0	-10.3	0	-10.3	0		-12.8	0	-12.8	0	-12.8	0	-12.7	0	-12.7	0	-12.7	0	-12.6	0	-12.6	0	-12.6	0	-12.5
						-10.3	0	-10.3	0	-10.3	0	-10.3	0	-10.3	0	-10.3	0	-10.3	0	-10.3	0	-10.3	0	-10.3	0	-10.3	0	-10.3	0		-12.8	0	-12.8	0	-12.8	0	-12.7	0	-12.7	0	-12.7	0	-12.6	0	-12.6	0	-12.6	0	-12.5
						-10.3	0	-10.3	0	-10.3	0	-10.3	0	-10.3	0	-10.3	0	-10.3	0	-10.3	0	-10.3	0	-10.3	0	-10.3	0	-10.3	0		-12.8	0	-12.8	0	-12.8	0	-12.7	0	-12.7	0	-12.7	0	-12.6	0	-12.6	0	-12.6	0	-12.5
						-10.2	0	-10.2	0	-10.2	0	-10.2	0	-10.2	0	-10.2	0	-10.2	0	-10.2	0	-10.2	0	-10.2	0	-10.2	0	-10.2	0		-12.7	0	-12.7	0	-12.7	0	-12.6	0	-12.6	0	-12.6	0	-12.5	0	-12.5	0	-12.5	0	-12.4
						-10.2	0	-10.2	0	-10.2	0	-10.2	0	-10.2	0	-10.2	0	-10.2	0	-10.2	0	-10.2	0	-10.2	0	-10.2	0	-10.2	0		-12.7	0	-12.7	0	-12.7	0	-12.6	0	-12.6	0	-12.6	0	-12.5	0	-12.5	0	-12.5	0	-12.4
						-10.2	0	-10.2	0	-10.2	0	-10.2	0	-10.2	0	-10.2	0	-10.2	0	-10.2	0	-10.2	0	-10.2	0	-10.2	0	-10.2	0		-12.7	0	-12.7	0	-12.7	0	-12.6	0	-12.6	0	-12.6	0	-12.5	0	-12.5	0	-12.5	0	-12.4
						-10.2	0	-10.2	0	-10.2	0	-10.2	0	-10.2	0	-10.2	0	-10.2	0	-10.2	0	-10.2	0	-10.2	0	-10.2	0	-10.2	0		-12.7	0	-12.7	0	-12.7	0	-12.6	0	-12.6	0	-12.6	0	-12.5	0	-12.5	0	-12.5	0	-12.4
						-10.1	0	-10.1	0	-10.1	0	-10.1	0	-10.1	0	-10.1	0	-10.1	0	-10.1	0	-10.1	0	-10.1	0	-10.1	0	-10.1	0		-12.6	0	-12.6	0	-12.6	0	-12.5	0	-12.5	0	-12.5	0	-12.4	0	-12.4	0	-12.4	0	-12.3
						-10.1	0	-10.1	0	-10.1	0	-10.1	0	-10.1	0	-10.1	0	-10.1	0	-10.1	0	-10.1	0	-10.1	0	-10.1	0	-10.1	0		-12.6	0	-12.6	0	-12.6	0	-12.5	0	-12.5	0	-12.5	0	-12.4	0	-12.4	0	-12.4	0	-12.3
						-10.1	0	-10.1	0	-10.1	0	-10.1	0	-10.1	0	-10.1	0	-10.1	0	-10.1	0	-10.1	0	-10.1	0	-10.1	0	-10.1	0		-12.6	0	-12.6	0	-12.6	0	-12.5	0	-12.5	0	-12.5	0	-12.4	0	-12.4	0	-12.4	0	-12.3
						-10.1	0	-10.1	0	-10.1	0	-10.1	0	-10.1	0	-10.1	0	-10.1	0	-10.1	0	-10.1	0	-10.1	0	-10.1	0	-10.1	0		-12.6	0	-12.6	0	-12.6	0	-12.5	0	-12.5	0	-12.5	0	-12.4	0	-12.4	0	-12.4	0	-12.3
						-10	0	-10	0	-10	0	-10	0	-10	0	-10	0	-10	0	-10	0	-10	0	-10	0	-10	0	-10	0		-12.5	0	-12.5	0	-12.5	0	-12.4	0	-12.4	0	-12.4	0	-12.3	0	-12.3	0	-12.3	0	-12.2
						-10	0	-10	0	-10	0	-10	0	-10	0	-10	0	-10	0	-10	0	-10	0	-10	0	-10	0	-10	0		-12.5	0	-12.5	0	-12.5	0	-12.4	0	-12.4	0	-12.4	0	-12.3	0	-12.3	0	-12.3	0	-12.2
						-9.98	0	-9.98	0	-9.98	0	-9.98	0	-9.98	0	-9.98	0	-9.98	0	-9.98	0	-9.98	0	-9.98	0	-9.98	0	-9.98	0		-12.5	0	-12.5	0	-12.5	0	-12.4	0	-12.4	0	-12.4	0	-12.3	0	-12.3	0	-12.3	0	-12.2
						-9.95	0	-9.95	0	-9.95	0	-9.95	0	-9.95	0	-9.95	0	-9.95	0	-9.95	0	-9.95	0	-9.95	0	-9.95	0	-9.95	0		-12.5	0	-12.5	0	-12.5	0	-12.4	0	-12.4	0	-12.4	0	-12.3	0	-12.3	0	-12.3	0	-12.2
						-9.93	0	-9.93	0	-9.93	0	-9.93	0	-9.93	0	-9.93	0	-9.93	0	-9.93	0	-9.93	0	-9.93	0	-9.93	0	-9.93	0		-12.4	0	-12.4	0	-12.4	0	-12.3	0	-12.3	0	-12.3	0	-12.2	0	-12.2	0	-12.2	0	-12.1
						-9.9	0	-9.9	0	-9.9	0	-9.9	0	-9.9	0	-9.9	0	-9.9	0	-9.9	0	-9.9	0	-9.9	0	-9.9	0	-9.9	0		-12.4	0	-12.4	0	-12.4	0	-12.3	0	-12.3	0	-12.3	0	-12.2	0	-12.2	0	-12.2	0	-12.1
						-9.87	0	-9.87	0	-9.87	0	-9.87	0	-9.87	0	-9.87	0	-9.87	0	-9.87	0	-9.87	0	-9.87	0	-9.87	0	-9.87	0		-12.4	0	-12.4	0	-12.4	0	-12.3	0	-12.3	0	-12.3	0	-12.2	0	-12.2	0	-12.2	0	-12.1
						-9.85	0	-9.85	0	-9.85	0	-9.85	0	-9.85	0	-9.85	0	-9.85	0	-9.85	0	-9.85	0	-9.85	0	-9.85	0	-9.85	0		-12.3	0	-12.3	0	-12.3	0	-12.2	0	-12.2	0	-12.2	0	-12.1	0	-12.1	0	-12.1	0	-12
						-9.82	0	-9.82	0	-9.82	0	-9.82	0	-9.82	0	-9.82	0	-9.82	0	-9.82	0	-9.82	0	-9.82	0	-9.82	0	-9.82	0		-12.3	0	-12.3	0	-12.3	0	-12.2	0	-12.2	0	-12.2	0	-12.1	0	-12.1	0	-12.1	0	-12
						-9.79	0	-9.79	0	-9.79	0	-9.79	0	-9.79	0	-9.79	0	-9.79	0	-9.79	0	-9.79	0	-9.79	0	-9.79	0	-9.79	0		-12.3	0	-12.3	0	-12.3	0	-12.2	0	-12.2	0	-12.2	0	-12.1	0	-12.1	0	-12.1	0	-12
						-9.76	0	-9.76	0	-9.76	0	-9.76	0	-9.76	0	-9.76	0	-9.76	0	-9.76	0	-9.76	0	-9.76	0	-9.76	0	-9.76	0		-12.3	0	-12.3	0	-12.3	0	-12.2	0	-12.2	0	-12.2	0	-12.1	0	-12.1	0	-12.1	0	-12
						-9.74	0	-9.74	0	-9.74	0	-9.74	0	-9.74	0	-9.74	0	-9.74	0	-9.74	0	-9.74	0	-9.74	0	-9.74	0	-9.74	0		-12.2	0	-12.2	0	-12.2	0	-12.1	0	-12.1	0	-12.1	0	-12	0	-12	0	-12	0	-11.9
						-9.71	0	-9.71	0	-9.71	0	-9.71	0	-9.71	0	-9.71	0	-9.71	0	-9.71	0	-9.71	0	-9.71	0	-9.71	0	-9.71	0		-12.2	0	-12.2	0	-12.2	0	-12.1	0	-12.1	0	-12.1	0	-12	0	-12	0	-12	0	-11.9
						-9.68	0	-9.68	0	-9.68	0	-9.68	0	-9.68	0	-9.68	0	-9.68	0	-9.68	0	-9.68	0	-9.68	0	-9.68	0	-9.68	0		-12.2	0	-12.2	0	-12.2	0	-12.1	0	-12.1	0	-12.1	0	-12	0	-12	0	-12	0	-11.9
						-9.66	0	-9.66	0	-9.66	0	-9.66	0	-9.66	0	-9.66	0	-9.66	0	-9.66	0	-9.66	0	-9.66	0	-9.66	0	-9.66	0		-12.2	0	-12.2	0	-12.2	0	-12.1	0	-12.1	0	-12.1	0	-12	0	-12	0	-12	0	-11.9
						-9.63	0	-9.63	0	-9.63	0	-9.63	0	-9.63	0	-9.63	0	-9.63	0	-9.63	0	-9.63	0	-9.63	0	-9.63	0	-9.63	0		-12.1	0	-12.1	0	-12.1	0	-12	0	-12	0	-12	0	-11.9	0	-11.9	0	-11.9	0	-11.8
						-9.6	0	-9.6	0	-9.6	0	-9.6	0	-9.6	0	-9.6	0	-9.6	0	-9.6	0	-9.6	0	-9.6	0	-9.6	0	-9.6	0		-12.1	0	-12.1	0	-12.1	0	-12	0	-12	0	-12	0	-11.9	0	-11.9	0	-11.9	0	-11.8
						-9.58	0	-9.58	0	-9.58	0	-9.58	0	-9.58	0	-9.58	0	-9.58	0	-9.58	0	-9.58	0	-9.58	0	-9.58	0	-9.58	0		-12.1	0	-12.1	0	-12.1	0	-12	0	-12	0	-12	0	-11.9	0	-11.9	0	-11.9	0	-11.8
						-9.55	0	-9.55	0	-9.55	0	-9.55	0	-9.55	0	-9.55	0	-9.55	0	-9.55	0	-9.55	0	-9.55	0	-9.55	0	-9.55	0		-12	0	-12	0	-12	0	-11.9	0	-11.9	0	-11.9	0	-11.8	0	-11.8	0	-11.8	0	-11.7
						-9.52	0	-9.52	0	-9.52	0	-9.52	0	-9.52	0	-9.52	0	-9.52	0	-9.52	0	-9.52	0	-9.52	0	-9.52	0	-9.52	0		-12	0	-12	0	-12	0	-11.9	0	-11.9	0	-11.9	0	-11.8	0	-11.8	0	-11.8	0	-11.7
						-9.5	0	-9.5	0	-9.5	0	-9.5	0	-9.5	0	-9.5	0	-9.5	0	-9.5	0	-9.5	0	-9.5	0	-9.5	0	-9.5	0		-12	0	-12	0	-12	0	-11.9	0	-11.9	0	-11.9	0	-11.8	0	-11.8	0	-11.8	0	-11.7
						-9.47	0	-9.47	0	-9.47	0	-9.47	0	-9.47	0	-9.47	0	-9.47	0	-9.47	0	-9.47	0	-9.47	0	-9.47	0	-9.47	0		-12	0	-12	0	-12	0	-11.9	0	-11.9	0	-11.9	0	-11.8	0	-11.8	0	-11.8	0	-11.7
						-9.44	0	-9.44	0	-9.44	0	-9.44	0	-9.44	0	-9.44	0	-9.44	0	-9.44	0	-9.44	0	-9.44	0	-9.44	0	-9.44	0		-11.9	0	-11.9	0	-11.9	0	-11.8	0	-11.8	0	-11.8	0	-11.7	0	-11.7	0	-11.7	0	-11.6
						-9.41	0	-9.41	0	-9.41	0	-9.41	0	-9.41	0	-9.41	0	-9.41	0	-9.41	0	-9.41	0	-9.41	0	-9.41	0	-9.41	0		-11.9	0	-11.9	0	-11.9	0	-11.8	0	-11.8	0	-11.8	0	-11.7	0	-11.7	0	-11.7	0	-11.6
						-9.39	0	-9.39	0	-9.39	0	-9.39	0	-9.39	0	-9.39	0	-9.39	0	-9.39	0	-9.39	0	-9.39	0	-9.39	0	-9.39	0		-11.9	0	-11.9	0	-11.9	0	-11.8	0	-11.8	0	-11.8	0	-11.7	0	-11.7	0	-11.7	0	-11.6
						-9.36	0	-9.36	0	-9.36	0	-9.36	0	-9.36	0	-9.36	0	-9.36	0	-9.36	0	-9.36	0	-9.36	0	-9.36	0	-9.36	0		-11.9	0	-11.9	0	-11.9	0	-11.8	0	-11.8	0	-11.8	0	-11.7	0	-11.7	0	-11.7	0	-11.6
						-9.33	0	-9.33	0	-9.33	0	-9.33	0	-9.33	0	-9.33	0	-9.33	0	-9.33	0	-9.33	0	-9.33	0	-9.33	0	-9.33	0		-11.8	0	-11.8	0	-11.8	0	-11.7	0	-11.7	0	-11.7	0	-11.6	0	-11.6	0	-11.6	0	-11.5
						-9.31	0	-9.31	0	-9.31	0	-9.31	0	-9.31	0	-9.31	0	-9.31	0	-9.31	0	-9.31	0	-9.31	0	-9.31	0	-9.31	0		-11.8	0	-11.8	0	-11.8	0	-11.7	0	-11.7	0	-11.7	0	-11.6	0	-11.6	0	-11.6	0	-11.5
						-9.28	0	-9.28	0	-9.28	0	-9.28	0	-9.28	0	-9.28	0	-9.28	0	-9.28	0	-9.28	0	-9.28	0	-9.28	0	-9.28	0		-11.8	0	-11.8	0	-11.8	0	-11.7	0	-11.7	0	-11.7	0	-11.6	0	-11.6	0	-11.6	0	-11.5
						-9.25	0	-9.25	0	-9.25	0	-9.25	0	-9.25	0	-9.25	0	-9.25	0	-9.25	0	-9.25	0	-9.25	0	-9.25	0	-9.25	0		-11.8	0	-11.8	0	-11.8	0	-11.7	0	-11.7	0	-11.7	0	-11.6	0	-11.6	0	-11.6	0	-11.5
						-9.23	0	-9.23	0	-9.23	0	-9.23	0	-9.23	0	-9.23	0	-9.23	0	-9.23	0	-9.23	0	-9.23	0	-9.23	0	-9.23	0		-11.7	0	-11.7	0	-11.7	0	-11.6	0	-11.6	0	-11.6	0	-11.5	0	-11.5	0	-11.5	0	-11.4
						-9.2	0	-9.2	0	-9.2	0	-9.2	0	-9.2	0	-9.2	0	-9.2	0	-9.2	0	-9.2	0	-9.2	0	-9.2	0	-9.2	0		-11.7	0	-11.7	0	-11.7	0	-11.6	0	-11.6	0	-11.6	0	-11.5	0	-11.5	0	-11.5	0	-11.4
						-9.17	0	-9.17	0	-9.17	0	-9.17	0	-9.17	0	-9.17	0	-9.17	0	-9.17	0	-9.17	0	-9.17	0	-9.17	0	-9.17	0		-11.7	0	-11.7	0	-11.7	0	-11.6	0	-11.6	0	-11.6	0	-11.5	0	-11.5	0	-11.5	0	-11.4
						-9.14	0	-9.14	0	-9.14	0	-9.14	0	-9.14	0	-9.14	0	-9.14	0	-9.14	0	-9.14	0	-9.14	0	-9.14	0	-9.14	0		-11.6	0	-11.6	0	-11.6	0	-11.5	0	-11.5	0	-11.5	0	-11.4	0	-11.4	0	-11.4	0	-11.3
						-9.12	0	-9.12	0	-9.12	0	-9.12	0	-9.12	0	-9.12	0	-9.12	0	-9.12	0	-9.12	0	-9.12	0	-9.12	0	-9.12	0		-11.6	0	-11.6	0	-11.6	0	-11.5	0	-11.5	0	-11.5	0	-11.4	0	-11.4	0	-11.4	0	-11.3
						-9.09	0	-9.09	0	-9.09	0	-9.09	0	-9.09	0	-9.09	0	-9.09	0	-9.09	0	-9.09	0	-9.09	0	-9.09	0	-9.09	0		-11.6	0	-11.6	0	-11.6	0	-11.5	0	-11.5	0	-11.5	0	-11.4	0	-11.4	0	-11.4	0	-11.3
						-9.06	0	-9.06	0	-9.06	0	-9.06	0	-9.06	0	-9.06	0	-9.06	0	-9.06	0	-9.06	0	-9.06	0	-9.06	0	-9.06	0		-11.6	0	-11.6	0	-11.6	0	-11.5	0	-11.5	0	-11.5	0	-11.4	0	-11.4	0	-11.4	0	-11.3
						-9.04	0	-9.04	0	-9.04	0	-9.04	0	-9.04	0	-9.04	0	-9.04	0	-9.04	0	-9.04	0	-9.04	0	-9.04	0	-9.04	0		-11.5	0	-11.5	0	-11.5	0	-11.4	0	-11.4	0	-11.4	0	-11.3	0	-11.3	0	-11.3	0	-11.2
						-9.01	0	-9.01	0	-9.01	0	-9.01	0	-9.01	0	-9.01	0	-9.01	0	-9.01	0	-9.01	0	-9.01	0	-9.01	0	-9.01	0		-11.5	0	-11.5	0	-11.5	0	-11.4	0	-11.4	0	-11.4	0	-11.3	0	-11.3	0	-11.3	0	-11.2
						-8.98	0	-8.98	0	-8.98	0	-8.98	0	-8.98	0	-8.98	0	-8.98	0	-8.98	0	-8.98	0	-8.98	0	-8.98	0	-8.98	0		-11.5	0	-11.5	0	-11.5	0	-11.4	0	-11.4	0	-11.4	0	-11.3	0	-11.3	0	-11.3	0	-11.2
						-8.96	0	-8.96	0	-8.96	0	-8.96	0	-8.96	0	-8.96	0	-8.96	0	-8.96	0	-8.96	0	-8.96	0	-8.96	0	-8.96	0		-11.5	0	-11.5	0	-11.5	0	-11.4	0	-11.4	0	-11.4	0	-11.3	0	-11.3	0	-11.3	0	-11.2
						-8.93	0	-8.93	0	-8.93	0	-8.93	0	-8.93	0	-8.93	0	-8.93	0	-8.93	0	-8.93	0	-8.93	0	-8.93	0	-8.93	0		-11.4	0	-11.4	0	-11.4	0	-11.3	0	-11.3	0	-11.3	0	-11.2	0	-11.2	0	-11.2	0	-11.1
						-8.9	0	-8.9	0	-8.9	0	-8.9	0	-8.9	0	-8.9	0	-8.9	0	-8.9	0	-8.9	0	-8.9	0	-8.9	0	-8.9	0		-11.4	0	-11.4	0	-11.4	0	-11.3	0	-11.3	0	-11.3	0	-11.2	0	-11.2	0	-11.2	0	-11.1
						-8.88	0	-8.88	0	-8.88	0	-8.88	0	-8.88	0	-8.88	0	-8.88	0	-8.88	0	-8.88	0	-8.88	0	-8.88	0	-8.88	0		-11.4	0	-11.4	0	-11.4	0	-11.3	0	-11.3	0	-11.3	0	-11.2	0	-11.2	0	-11.2	0	-11.1
						-8.85	0	-8.85	0	-8.85	0	-8.85	0	-8.85	0	-8.85	0	-8.85	0	-8.85	0	-8.85	0	-8.85	0	-8.85	0	-8.85	0		-11.3	0	-11.3	0	-11.3	0	-11.2	0	-11.2	0	-11.2	0	-11.1	0	-11.1	0	-11.1	0	-11
						-8.82	0	-8.82	0	-8.82	0	-8.82	0	-8.82	0	-8.82	0	-8.82	0	-8.82	0	-8.82	0	-8.82	0	-8.82	0	-8.82	0		-11.3	0	-11.3	0	-11.3	0	-11.2	0	-11.2	0	-11.2	0	-11.1	0	-11.1	0	-11.1	0	-11
						-8.79	0	-8.79	0	-8.79	0	-8.79	0	-8.79	0	-8.79	0	-8.79	0	-8.79	0	-8.79	0	-8.79	0	-8.79	0	-8.79	0		-11.3	0	-11.3	0	-11.3	0	-11.2	0	-11.2	0	-11.2	0	-11.1	0	-11.1	0	-11.1	0	-11
						-8.77	0	-8.77	0	-8.77	0	-8.77	0	-8.77	0	-8.77	0	-8.77	0	-8.77	0	-8.77	0	-8.77	0	-8.77	0	-8.77	0		-11.3	0	-11.3	0	-11.3	0	-11.2	0	-11.2	0	-11.2	0	-11.1	0	-11.1	0	-11.1	0	-11
						-8.74	0	-8.74	0	-8.74	0	-8.74	0	-8.74	0	-8.74	0	-8.74	0	-8.74	0	-8.74	0	-8.74	0	-8.74	0	-8.74	0		-11.2	0	-11.2	0	-11.2	0	-11.1	0	-11.1	0	-11.1	0	-11	0	-11	0	-11	0	-10.9
						-8.71	0	-8.71	0	-8.71	0	-8.71	0	-8.71	0	-8.71	0	-8.71	0	-8.71	0	-8.71	0	-8.71	0	-8.71	0	-8.71	0		-11.2	0	-11.2	0	-11.2	0	-11.1	0	-11.1	0	-11.1	0	-11	0	-11	0	-11	0	-10.9
						-8.69	0	-8.69	0	-8.69	0	-8.69	0	-8.69	0	-8.69	0	-8.69	0	-8.69	0	-8.69	0	-8.69	0	-8.69	0	-8.69	0		-11.2	0	-11.2	0	-11.2	0	-11.1	0	-11.1	0	-11.1	0	-11	0	-11	0	-11	0	-10.9
						-8.66	0	-8.66	0	-8.66	0	-8.66	0	-8.66	0	-8.66	0	-8.66	0	-8.66	0	-8.66	0	-8.66	0	-8.66	0	-8.66	0		-11.2	0	-11.2	0	-11.2	0	-11.1	0	-11.1	0	-11.1	0	-11	0	-11	0	-11	0	-10.9
						-8.63	0	-8.63	0	-8.63	0	-8.63	0	-8.63	0	-8.63	0	-8.63	0	-8.63	0	-8.63	0	-8.63	0	-8.63	0	-8.63	0		-11.1	0	-11.1	0	-11.1	0	-11	0	-11	0	-11	0	-10.9	0	-10.9	0	-10.9	0	-10.8
						-8.61	0	-8.61	0	-8.61	0	-8.61	0	-8.61	0	-8.61	0	-8.61	0	-8.61	0	-8.61	0	-8.61	0	-8.61	0	-8.61	0		-11.1	0	-11.1	0	-11.1	0	-11	0	-11	0	-11	0	-10.9	0	-10.9	0	-10.9	0	-10.8
						-8.58	0	-8.58	0	-8.58	0	-8.58	0	-8.58	0	-8.58	0	-8.58	0	-8.58	0	-8.58	0	-8.58	0	-8.58	0	-8.58	0		-11.1	0	-11.1	0	-11.1	0	-11	0	-11	0	-11	0	-10.9	0	-10.9	0	-10.9	0	-10.8
						-8.55	0	-8.55	0	-8.55	0	-8.55	0	-8.55	0	-8.55	0	-8.55	0	-8.55	0	-8.55	0	-8.55	0	-8.55	0	-8.55	0		-11.1	0	-11.1	0	-11.1	0	-11	0	-11	0	-11	0	-10.9	0	-10.9	0	-10.9	0	-10.8
						-8.52	0	-8.52	0	-8.52	0	-8.52	0	-8.52	0	-8.52	0	-8.52	0	-8.52	0	-8.52	0	-8.52	0	-8.52	0	-8.52	0		-11	0	-11	0	-11	0	-10.9	0	-10.9	0	-10.9	0	-10.8	0	-10.8	0	-10.8	0	-10.7
						-8.5	0	-8.5	0	-8.5	0	-8.5	0	-8.5	0	-8.5	0	-8.5	0	-8.5	0	-8.5	0	-8.5	0	-8.5	0	-8.5	0		-11	0	-11	0	-11	0	-10.9	0	-10.9	0	-10.9	0	-10.8	0	-10.8	0	-10.8	0	-10.7
						-8.47	0	-8.47	0	-8.47	0	-8.47	0	-8.47	0	-8.47	0	-8.47	0	-8.47	0	-8.47	0	-8.47	0	-8.47	0	-8.47	0		-11	0	-11	0	-11	0	-10.9	0	-10.9	0	-10.9	0	-10.8	0	-10.8	0	-10.8	0	-10.7
						-8.44	0	-8.44	0	-8.44	0	-8.44	0	-8.44	0	-8.44	0	-8.44	0	-8.44	0	-8.44	0	-8.44	0	-8.44	0	-8.44	0		-10.9	0	-10.9	0	-10.9	0	-10.8	0	-10.8	0	-10.8	0	-10.7	0	-10.7	0	-10.7	0	-10.6
						-8.42	0	-8.42	0	-8.42	0	-8.42	0	-8.42	0	-8.42	0	-8.42	0	-8.42	0	-8.42	0	-8.42	0	-8.42	0	-8.42	0		-10.9	0	-10.9	0	-10.9	0	-10.8	0	-10.8	0	-10.8	0	-10.7	0	-10.7	0	-10.7	0	-10.6
						-8.39	0	-8.39	0	-8.39	0	-8.39	0	-8.39	0	-8.39	0	-8.39	0	-8.39	0	-8.39	0	-8.39	0	-8.39	0	-8.39	0		-10.9	0	-10.9	0	-10.9	0	-10.8	0	-10.8	0	-10.8	0	-10.7	0	-10.7	0	-10.7	0	-10.6
						-8.36	0	-8.36	0	-8.36	0	-8.36	0	-8.36	0	-8.36	0	-8.36	0	-8.36	0	-8.36	0	-8.36	0	-8.36	0	-8.36	0		-10.9	0	-10.9	0	-10.9	0	-10.8	0	-10.8	0	-10.8	0	-10.7	0	-10.7	0	-10.7	0	-10.6
						-8.34	0	-8.34	0	-8.34	0	-8.34	0	-8.34	0	-8.34	0	-8.34	0	-8.34	0	-8.34	0	-8.34	0	-8.34	0	-8.34	0		-10.8	0	-10.8	0	-10.8	0	-10.7	0	-10.7	0	-10.7	0	-10.6	0	-10.6	0	-10.6	0	-10.5
						-8.31	0	-8.31	0	-8.31	0	-8.31	0	-8.31	0	-8.31	0	-8.31	0	-8.31	0	-8.31	0	-8.31	0	-8.31	0	-8.31	0		-10.8	0	-10.8	0	-10.8	0	-10.7	0	-10.7	0	-10.7	0	-10.6	0	-10.6	0	-10.6	0	-10.5
						-8.28	0	-8.28	0	-8.28	0	-8.28	0	-8.28	0	-8.28	0	-8.28	0	-8.28	0	-8.28	0	-8.28	0	-8.28	0	-8.28	0		-10.8	0	-10.8	0	-10.8	0	-10.7	0	-10.7	0	-10.7	0	-10.6	0	-10.6	0	-10.6	0	-10.5
						-8.26	0	-8.26	0	-8.26	0	-8.26	0	-8.26	0	-8.26	0	-8.26	0	-8.26	0	-8.26	0	-8.26	0	-8.26	0	-8.26	0		-10.8	0	-10.8	0	-10.8	0	-10.7	0	-10.7	0	-10.7	0	-10.6	0	-10.6	0	-10.6	0	-10.5
						-8.23	0	-8.23	0	-8.23	0	-8.23	0	-8.23	0	-8.23	0	-8.23	0	-8.23	0	-8.23	0	-8.23	0	-8.23	0	-8.23	0		-10.7	0	-10.7	0	-10.7	0	-10.6	0	-10.6	0	-10.6	0	-10.5	0	-10.5	0	-10.5	0	-10.4
						-8.2	0	-8.2	0	-8.2	0	-8.2	0	-8.2	0	-8.2	0	-8.2	0	-8.2	0	-8.2	0	-8.2	0	-8.2	0	-8.2	0		-10.7	0	-10.7	0	-10.7	0	-10.6	0	-10.6	0	-10.6	0	-10.5	0	-10.5	0	-10.5	0	-10.4
						-8.17	0	-8.17	0	-8.17	0	-8.17	0	-8.17	0	-8.17	0	-8.17	0	-8.17	0	-8.17	0	-8.17	0	-8.17	0	-8.17	0		-10.7	0	-10.7	0	-10.7	0	-10.6	0	-10.6	0	-10.6	0	-10.5	0	-10.5	0	-10.5	0	-10.4
						-8.15	0	-8.15	0	-8.15	0	-8.15	0	-8.15	0	-8.15	0	-8.15	0	-8.15	0	-8.15	0	-8.15	0	-8.15	0	-8.15	0		-10.6	0	-10.6	0	-10.6	0	-10.5	0	-10.5	0	-10.5	0	-10.4	0	-10.4	0	-10.4	0	-10.3
						-8.12	0	-8.12	0	-8.12	0	-8.12	0	-8.12	0	-8.12	0	-8.12	0	-8.12	0	-8.12	0	-8.12	0	-8.12	0	-8.12	0		-10.6	0	-10.6	0	-10.6	0	-10.5	0	-10.5	0	-10.5	0	-10.4	0	-10.4	0	-10.4	0	-10.3
						-8.09	0	-8.09	0	-8.09	0	-8.09	0	-8.09	0	-8.09	0	-8.09	0	-8.09	0	-8.09	0	-8.09	0	-8.09	0	-8.09	0		-10.6	0	-10.6	0	-10.6	0	-10.5	0	-10.5	0	-10.5	0	-10.4	0	-10.4	0	-10.4	0	-10.3
						-8.07	0	-8.07	0	-8.07	0	-8.07	0	-8.07	0	-8.07	0	-8.07	0	-8.07	0	-8.07	0	-8.07	0	-8.07	0	-8.07	0		-10.6	0	-10.6	0	-10.6	0	-10.5	0	-10.5	0	-10.5	0	-10.4	0	-10.4	0	-10.4	0	-10.3
						-8.04	0	-8.04	0	-8.04	0	-8.04	0	-8.04	0	-8.04	0	-8.04	0	-8.04	0	-8.04	0	-8.04	0	-8.04	0	-8.04	0		-10.5	0	-10.5	0	-10.5	0	-10.4	0	-10.4	0	-10.4	0	-10.3	0	-10.3	0	-10.3	0	-10.2
						-8.01	0	-8.01	0	-8.01	0	-8.01	0	-8.01	0	-8.01	0	-8.01	0	-8.01	0	-8.01	0	-8.01	0	-8.01	0	-8.01	0		-10.5	0	-10.5	0	-10.5	0	-10.4	0	-10.4	0	-10.4	0	-10.3	0	-10.3	0	-10.3	0	-10.2
						-7.99	0	-7.99	0	-7.99	0	-7.99	0	-7.99	0	-7.99	0	-7.99	0	-7.99	0	-7.99	0	-7.99	0	-7.99	0	-7.99	0		-10.5	0	-10.5	0	-10.5	0	-10.4	0	-10.4	0	-10.4	0	-10.3	0	-10.3	0	-10.3	0	-10.2
						-7.96	0	-7.96	0	-7.96	0	-7.96	0	-7.96	0	-7.96	0	-7.96	0	-7.96	0	-7.96	0	-7.96	0	-7.96	0	-7.96	0		-10.5	0	-10.5	0	-10.5	0	-10.4	0	-10.4	0	-10.4	0	-10.3	0	-10.3	0	-10.3	0	-10.2
						-7.93	0	-7.93	0	-7.93	0	-7.93	0	-7.93	0	-7.93	0	-7.93	0	-7.93	0	-7.93	0	-7.93	0	-7.93	0	-7.93	0		-10.4	0	-10.4	0	-10.4	0	-10.3	0	-10.3	0	-10.3	0	-10.2	0	-10.2	0	-10.2	0	-10.1
						-7.91	0	-7.91	0	-7.91	0	-7.91	0	-7.91	0	-7.91	0	-7.91	0	-7.91	0	-7.91	0	-7.91	0	-7.91	0	-7.91	0		-10.4	0	-10.4	0	-10.4	0	-10.3	0	-10.3	0	-10.3	0	-10.2	0	-10.2	0	-10.2	0	-10.1
						-7.88	0	-7.88	0	-7.88	0	-7.88	0	-7.88	0	-7.88	0	-7.88	0	-7.88	0	-7.88	0	-7.88	0	-7.88	0	-7.88	0		-10.4	0	-10.4	0	-10.4	0	-10.3	0	-10.3	0	-10.3	0	-10.2	0	-10.2	0	-10.2	0	-10.1
						-7.85	0	-7.85	0	-7.85	0	-7.85	0	-7.85	0	-7.85	0	-7.85	0	-7.85	0	-7.85	0	-7.85	0	-7.85	0	-7.85	0		-10.4	0	-10.4	0	-10.4	0	-10.3	0	-10.3	0	-10.3	0	-10.2	0	-10.2	0	-10.2	0	-10.1
						-7.82	0	-7.82	0	-7.82	0	-7.82	0	-7.82	0	-7.82	0	-7.82	0	-7.82	0	-7.82	0	-7.82	0	-7.82	0	-7.82	0		-10.3	0	-10.3	0	-10.3	0	-10.2	0	-10.2	0	-10.2	0	-10.1	0	-10.1	0	-10.1	0	-10
						-7.8	0	-7.8	0	-7.8	0	-7.8	0	-7.8	0	-7.8	0	-7.8	0	-7.8	0	-7.8	0	-7.8	0	-7.8	0	-7.8	0		-10.3	0	-10.3	0	-10.3	0	-10.2	0	-10.2	0	-10.2	0	-10.1	0	-10.1	0	-10.1	0	-10
						-7.77	0	-7.77	0	-7.77	0	-7.77	0	-7.77	0	-7.77	0	-7.77	0	-7.77	0	-7.77	0	-7.77	0	-7.77	0	-7.77	0		-10.3	0	-10.3	0	-10.3	0	-10.2	0	-10.2	0	-10.2	0	-10.1	0	-10.1	0	-10.1	0	-9.97
						-7.74	0	-7.74	0	-7.74	0	-7.74	0	-7.74	0	-7.74	0	-7.74	0	-7.74	0	-7.74	0	-7.74	0	-7.74	0	-7.74	0		-10.2	0	-10.2	0	-10.2	0	-10.1	0	-10.1	0	-10.1	0	-10	0	-10	0	-10	0	-9.94
						-7.72	0	-7.72	0	-7.72	0	-7.72	0	-7.72	0	-7.72	0	-7.72	0	-7.72	0	-7.72	0	-7.72	0	-7.72	0	-7.72	0		-10.2	0	-10.2	0	-10.2	0	-10.1	0	-10.1	0	-10.1	0	-10	0	-10	0	-10	0	-9.92
						-7.69	0	-7.69	0	-7.69	0	-7.69	0	-7.69	0	-7.69	0	-7.69	0	-7.69	0	-7.69	0	-7.69	0	-7.69	0	-7.69	0		-10.2	0	-10.2	0	-10.2	0	-10.1	0	-10.1	0	-10.1	0	-9.99	0	-9.99	0	-9.99	0	-9.89
						-7.66	0	-7.66	0	-7.66	0	-7.66	0	-7.66	0	-7.66	0	-7.66	0	-7.66	0	-7.66	0	-7.66	0	-7.66	0	-7.66	0		-10.2	0	-10.2	0	-10.2	0	-10.1	0	-10.1	0	-10.1	0	-9.96	0	-9.96	0	-9.96	0	-9.86
						-7.64	0	-7.64	0	-7.64	0	-7.64	0	-7.64	0	-7.64	0	-7.64	0	-7.64	0	-7.64	0	-7.64	0	-7.64	0	-7.64	0		-10.1	0	-10.1	0	-10.1	0	-10	0	-10	0	-10	0	-9.94	0	-9.94	0	-9.94	0	-9.84
						-7.61	0	-7.61	0	-7.61	0	-7.61	0	-7.61	0	-7.61	0	-7.61	0	-7.61	0	-7.61	0	-7.61	0	-7.61	0	-7.61	0		-10.1	0	-10.1	0	-10.1	0	-10	0	-10	0	-10	0	-9.91	0	-9.91	0	-9.91	0	-9.81
						-7.58	0	-7.58	0	-7.58	0	-7.58	0	-7.58	0	-7.58	0	-7.58	0	-7.58	0	-7.58	0	-7.58	0	-7.58	0	-7.58	0		-10.1	0	-10.1	0	-10.1	0	-9.98	0	-9.98	0	-9.98	0	-9.88	0	-9.88	0	-9.88	0	-9.78
						-7.55	0	-7.55	0	-7.55	0	-7.55	0	-7.55	0	-7.55	0	-7.55	0	-7.55	0	-7.55	0	-7.55	0	-7.55	0	-7.55	0		-10.1	0	-10.1	0	-10.1	0	-9.95	0	-9.95	0	-9.95	0	-9.85	0	-9.85	0	-9.85	0	-9.75
						-7.53	0	-7.53	0	-7.53	0	-7.53	0	-7.53	0	-7.53	0	-7.53	0	-7.53	0	-7.53	0	-7.53	0	-7.53	0	-7.53	0		-10	0	-10	0	-10	0	-9.93	0	-9.93	0	-9.93	0	-9.83	0	-9.83	0	-9.83	0	-9.73
						-7.5	0	-7.5	0	-7.5	0	-7.5	0	-7.5	0	-7.5	0	-7.5	0	-7.5	0	-7.5	0	-7.5	0	-7.5	0	-7.5	0		-10	0	-10	0	-10	0	-9.9	0	-9.9	0	-9.9	0	-9.8	0	-9.8	0	-9.8	0	-9.7
						-7.47	0	-7.47	0	-7.47	0	-7.47	0	-7.47	0	-7.47	0	-7.47	0	-7.47	0	-7.47	0	-7.47	0	-7.47	0	-7.47	0		-9.97	0	-9.97	0	-9.97	0	-9.87	0	-9.87	0	-9.87	0	-9.77	0	-9.77	0	-9.77	0	-9.67
						-7.45	0	-7.45	0	-7.45	0	-7.45	0	-7.45	0	-7.45	0	-7.45	0	-7.45	0	-7.45	0	-7.45	0	-7.45	0	-7.45	0		-9.95	0	-9.95	0	-9.95	0	-9.85	0	-9.85	0	-9.85	0	-9.75	0	-9.75	0	-9.75	0	-9.65
						-7.42	0	-7.42	0	-7.42	0	-7.42	0	-7.42	0	-7.42	0	-7.42	0	-7.42	0	-7.42	0	-7.42	0	-7.42	0	-7.42	0		-9.92	0	-9.92	0	-9.92	0	-9.82	0	-9.82	0	-9.82	0	-9.72	0	-9.72	0	-9.72	0	-9.62
						-7.39	0	-7.39	0	-7.39	0	-7.39	0	-7.39	0	-7.39	0	-7.39	0	-7.39	0	-7.39	0	-7.39	0	-7.39	0	-7.39	0		-9.89	0	-9.89	0	-9.89	0	-9.79	0	-9.79	0	-9.79	0	-9.69	0	-9.69	0	-9.69	0	-9.59
						-7.37	0	-7.37	0	-7.37	0	-7.37	0	-7.37	0	-7.37	0	-7.37	0	-7.37	0	-7.37	0	-7.37	0	-7.37	0	-7.37	0		-9.87	0	-9.87	0	-9.87	0	-9.77	0	-9.77	0	-9.77	0	-9.67	0	-9.67	0	-9.67	0	-9.57
						-7.34	0	-7.34	0	-7.34	0	-7.34	0	-7.34	0	-7.34	0	-7.34	0	-7.34	0	-7.34	0	-7.34	0	-7.34	0	-7.34	0		-9.84	0	-9.84	0	-9.84	0	-9.74	0	-9.74	0	-9.74	0	-9.64	0	-9.64	0	-9.64	0	-9.54
						-7.31	0	-7.31	0	-7.31	0	-7.31	0	-7.31	0	-7.31	0	-7.31	0	-7.31	0	-7.31	0	-7.31	0	-7.31	0	-7.31	0		-9.81	0	-9.81	0	-9.81	0	-9.71	0	-9.71	0	-9.71	0	-9.61	0	-9.61	0	-9.61	0	-9.51
						-7.29	0	-7.29	0	-7.29	0	-7.29	0	-7.29	0	-7.29	0	-7.29	0	-7.29	0	-7.29	0	-7.29	0	-7.29	0	-7.29	0		-9.79	0	-9.79	0	-9.79	0	-9.69	0	-9.69	0	-9.69	0	-9.59	0	-9.59	0	-9.59	0	-9.49
						-7.26	0	-7.26	0	-7.26	0	-7.26	0	-7.26	0	-7.26	0	-7.26	0	-7.26	0	-7.26	0	-7.26	0	-7.26	0	-7.26	0		-9.76	0	-9.76	0	-9.76	0	-9.66	0	-9.66	0	-9.66	0	-9.56	0	-9.56	0	-9.56	0	-9.46
						-7.23	0	-7.23	0	-7.23	0	-7.23	0	-7.23	0	-7.23	0	-7.23	0	-7.23	0	-7.23	0	-7.23	0	-7.23	0	-7.23	0		-9.73	0	-9.73	0	-9.73	0	-9.63	0	-9.63	0	-9.63	0	-9.53	0	-9.53	0	-9.53	0	-9.43
						-7.2	0	-7.2	0	-7.2	0	-7.2	0	-7.2	0	-7.2	0	-7.2	0	-7.2	0	-7.2	0	-7.2	0	-7.2	0	-7.2	0		-9.7	0	-9.7	0	-9.7	0	-9.6	0	-9.6	0	-9.6	0	-9.5	0	-9.5	0	-9.5	0	-9.4
						-7.18	0	-7.18	0	-7.18	0	-7.18	0	-7.18	0	-7.18	0	-7.18	0	-7.18	0	-7.18	0	-7.18	0	-7.18	0	-7.18	0		-9.68	0	-9.68	0	-9.68	0	-9.58	0	-9.58	0	-9.58	0	-9.48	0	-9.48	0	-9.48	0	-9.38
						-7.15	0	-7.15	0	-7.15	0	-7.15	0	-7.15	0	-7.15	0	-7.15	0	-7.15	0	-7.15	0	-7.15	0	-7.15	0	-7.15	0		-9.65	0	-9.65	0	-9.65	0	-9.55	0	-9.55	0	-9.55	0	-9.45	0	-9.45	0	-9.45	0	-9.35
						-7.12	0	-7.12	0	-7.12	0	-7.12	0	-7.12	0	-7.12	0	-7.12	0	-7.12	0	-7.12	0	-7.12	0	-7.12	0	-7.12	0		-9.62	0	-9.62	0	-9.62	0	-9.52	0	-9.52	0	-9.52	0	-9.42	0	-9.42	0	-9.42	0	-9.32
						-7.1	0	-7.1	0	-7.1	0	-7.1	0	-7.1	0	-7.1	0	-7.1	0	-7.1	0	-7.1	0	-7.1	0	-7.1	0	-7.1	0		-9.6	0	-9.6	0	-9.6	0	-9.5	0	-9.5	0	-9.5	0	-9.4	0	-9.4	0	-9.4	0	-9.3
						-7.07	0	-7.07	0	-7.07	0	-7.07	0	-7.07	0	-7.07	0	-7.07	0	-7.07	0	-7.07	0	-7.07	0	-7.07	0	-7.07	0		-9.57	0	-9.57	0	-9.57	0	-9.47	0	-9.47	0	-9.47	0	-9.37	0	-9.37	0	-9.37	0	-9.27
						-7.04	0	-7.04	0	-7.04	0	-7.04	0	-7.04	0	-7.04	0	-7.04	0	-7.04	0	-7.04	0	-7.04	0	-7.04	0	-7.04	0		-9.54	0	-9.54	0	-9.54	0	-9.44	0	-9.44	0	-9.44	0	-9.34	0	-9.34	0	-9.34	0	-9.24
						-7.02	0	-7.02	0	-7.02	0	-7.02	0	-7.02	0	-7.02	0	-7.02	0	-7.02	0	-7.02	0	-7.02	0	-7.02	0	-7.02	0		-9.52	0	-9.52	0	-9.52	0	-9.42	0	-9.42	0	-9.42	0	-9.32	0	-9.32	0	-9.32	0	-9.22
						-6.99	0	-6.99	0	-6.99	0	-6.99	0	-6.99	0	-6.99	0	-6.99	0	-6.99	0	-6.99	0	-6.99	0	-6.99	0	-6.99	0		-9.49	0	-9.49	0	-9.49	0	-9.39	0	-9.39	0	-9.39	0	-9.29	0	-9.29	0	-9.29	0	-9.19
						-6.96	0	-6.96	0	-6.96	0	-6.96	0	-6.96	0	-6.96	0	-6.96	0	-6.96	0	-6.96	0	-6.96	0	-6.96	0	-6.96	0		-9.46	0	-9.46	0	-9.46	0	-9.36	0	-9.36	0	-9.36	0	-9.26	0	-9.26	0	-9.26	0	-9.16
						-6.93	0	-6.93	0	-6.93	0	-6.93	0	-6.93	0	-6.93	0	-6.93	0	-6.93	0	-6.93	0	-6.93	0	-6.93	0	-6.93	0		-9.43	0	-9.43	0	-9.43	0	-9.33	0	-9.33	0	-9.33	0	-9.23	0	-9.23	0	-9.23	0	-9.13
						-6.91	0	-6.91	0	-6.91	0	-6.91	0	-6.91	0	-6.91	0	-6.91	0	-6.91	0	-6.91	0	-6.91	0	-6.91	0	-6.91	0		-9.41	0	-9.41	0	-9.41	0	-9.31	0	-9.31	0	-9.31	0	-9.21	0	-9.21	0	-9.21	0	-9.11
						-6.88	0	-6.88	0	-6.88	0	-6.88	0	-6.88	0	-6.88	0	-6.88	0	-6.88	0	-6.88	0	-6.88	0	-6.88	0	-6.88	0		-9.38	0	-9.38	0	-9.38	0	-9.28	0	-9.28	0	-9.28	0	-9.18	0	-9.18	0	-9.18	0	-9.08
						-6.85	0	-6.85	0	-6.85	0	-6.85	0	-6.85	0	-6.85	0	-6.85	0	-6.85	0	-6.85	0	-6.85	0	-6.85	0	-6.85	0		-9.35	0	-9.35	0	-9.35	0	-9.25	0	-9.25	0	-9.25	0	-9.15	0	-9.15	0	-9.15	0	-9.05
						-6.83	0	-6.83	0	-6.83	0	-6.83	0	-6.83	0	-6.83	0	-6.83	0	-6.83	0	-6.83	0	-6.83	0	-6.83	0	-6.83	0		-9.33	0	-9.33	0	-9.33	0	-9.23	0	-9.23	0	-9.23	0	-9.13	0	-9.13	0	-9.13	0	-9.03
						-6.8	0	-6.8	0	-6.8	0	-6.8	0	-6.8	0	-6.8	0	-6.8	0	-6.8	0	-6.8	0	-6.8	0	-6.8	0	-6.8	0		-9.3	0	-9.3	0	-9.3	0	-9.2	0	-9.2	0	-9.2	0	-9.1	0	-9.1	0	-9.1	0	-9
						-6.77	0	-6.77	0	-6.77	0	-6.77	0	-6.77	0	-6.77	0	-6.77	0	-6.77	0	-6.77	0	-6.77	0	-6.77	0	-6.77	0		-9.27	0	-9.27	0	-9.27	0	-9.17	0	-9.17	0	-9.17	0	-9.07	0	-9.07	0	-9.07	0	-8.97
						-6.75	0	-6.75	0	-6.75	0	-6.75	0	-6.75	0	-6.75	0	-6.75	0	-6.75	0	-6.75	0	-6.75	0	-6.75	0	-6.75	0		-9.25	0	-9.25	0	-9.25	0	-9.15	0	-9.15	0	-9.15	0	-9.05	0	-9.05	0	-9.05	0	-8.95
						-6.72	0	-6.72	0	-6.72	0	-6.72	0	-6.72	0	-6.72	0	-6.72	0	-6.72	0	-6.72	0	-6.72	0	-6.72	0	-6.72	0		-9.22	0	-9.22	0	-9.22	0	-9.12	0	-9.12	0	-9.12	0	-9.02	0	-9.02	0	-9.02	0	-8.92
						-6.69	0	-6.69	0	-6.69	0	-6.69	0	-6.69	0	-6.69	0	-6.69	0	-6.69	0	-6.69	0	-6.69	0	-6.69	0	-6.69	0		-9.19	0	-9.19	0	-9.19	0	-9.09	0	-9.09	0	-9.09	0	-8.99	0	-8.99	0	-8.99	0	-8.89
						-6.67	0	-6.67	0	-6.67	0	-6.67	0	-6.67	0	-6.67	0	-6.67	0	-6.67	0	-6.67	0	-6.67	0	-6.67	0	-6.67	0		-9.17	0	-9.17	0	-9.17	0	-9.07	0	-9.07	0	-9.07	0	-8.97	0	-8.97	0	-8.97	0	-8.87
						-6.64	0	-6.64	0	-6.64	0	-6.64	0	-6.64	0	-6.64	0	-6.64	0	-6.64	0	-6.64	0	-6.64	0	-6.64	0	-6.64	0		-9.14	0	-9.14	0	-9.14	0	-9.04	0	-9.04	0	-9.04	0	-8.94	0	-8.94	0	-8.94	0	-8.84
						-6.61	0	-6.61	0	-6.61	0	-6.61	0	-6.61	0	-6.61	0	-6.61	0	-6.61	0	-6.61	0	-6.61	0	-6.61	0	-6.61	0		-9.11	0	-9.11	0	-9.11	0	-9.01	0	-9.01	0	-9.01	0	-8.91	0	-8.91	0	-8.91	0	-8.81
						-6.58	0	-6.58	0	-6.58	0	-6.58	0	-6.58	0	-6.58	0	-6.58	0	-6.58	0	-6.58	0	-6.58	0	-6.58	0	-6.58	0		-9.08	0	-9.08	0	-9.08	0	-8.98	0	-8.98	0	-8.98	0	-8.88	0	-8.88	0	-8.88	0	-8.78
						-6.56	0	-6.56	0	-6.56	0	-6.56	0	-6.56	0	-6.56	0	-6.56	0	-6.56	0	-6.56	0	-6.56	0	-6.56	0	-6.56	0		-9.06	0	-9.06	0	-9.06	0	-8.96	0	-8.96	0	-8.96	0	-8.86	0	-8.86	0	-8.86	0	-8.76
						-6.53	0	-6.53	0	-6.53	0	-6.53	0	-6.53	0	-6.53	0	-6.53	0	-6.53	0	-6.53	0	-6.53	0	-6.53	0	-6.53	0		-9.03	0	-9.03	0	-9.03	0	-8.93	0	-8.93	0	-8.93	0	-8.83	0	-8.83	0	-8.83	0	-8.73
						-6.5	0	-6.5	0	-6.5	0	-6.5	0	-6.5	0	-6.5	0	-6.5	0	-6.5	0	-6.5	0	-6.5	0	-6.5	0	-6.5	0		-9	0	-9	0	-9	0	-8.9	0	-8.9	0	-8.9	0	-8.8	0	-8.8	0	-8.8	0	-8.7
						-6.48	0	-6.48	0	-6.48	0	-6.48	0	-6.48	0	-6.48	0	-6.48	0	-6.48	0	-6.48	0	-6.48	0	-6.48	0	-6.48	0		-8.98	0	-8.98	0	-8.98	0	-8.88	0	-8.88	0	-8.88	0	-8.78	0	-8.78	0	-8.78	0	-8.68
						-6.45	0	-6.45	0	-6.45	0	-6.45	0	-6.45	0	-6.45	0	-6.45	0	-6.45	0	-6.45	0	-6.45	0	-6.45	0	-6.45	0		-8.95	0	-8.95	0	-8.95	0	-8.85	0	-8.85	0	-8.85	0	-8.75	0	-8.75	0	-8.75	0	-8.65
						-6.42	0	-6.42	0	-6.42	0	-6.42	0	-6.42	0	-6.42	0	-6.42	0	-6.42	0	-6.42	0	-6.42	0	-6.42	0	-6.42	0		-8.92	0	-8.92	0	-8.92	0	-8.82	0	-8.82	0	-8.82	0	-8.72	0	-8.72	0	-8.72	0	-8.62
						-6.4	0	-6.4	0	-6.4	0	-6.4	0	-6.4	0	-6.4	0	-6.4	0	-6.4	0	-6.4	0	-6.4	0	-6.4	0	-6.4	0		-8.9	0	-8.9	0	-8.9	0	-8.8	0	-8.8	0	-8.8	0	-8.7	0	-8.7	0	-8.7	0	-8.6
						-6.37	0	-6.37	0	-6.37	0	-6.37	0	-6.37	0	-6.37	0	-6.37	0	-6.37	0	-6.37	0	-6.37	0	-6.37	0	-6.37	0		-8.87	0	-8.87	0	-8.87	0	-8.77	0	-8.77	0	-8.77	0	-8.67	0	-8.67	0	-8.67	0	-8.57
						-6.34	0	-6.34	0	-6.34	0	-6.34	0	-6.34	0	-6.34	0	-6.34	0	-6.34	0	-6.34	0	-6.34	0	-6.34	0	-6.34	0		-8.84	0	-8.84	0	-8.84	0	-8.74	0	-8.74	0	-8.74	0	-8.64	0	-8.64	0	-8.64	0	-8.54
						-6.31	0	-6.31	0	-6.31	0	-6.31	0	-6.31	0	-6.31	0	-6.31	0	-6.31	0	-6.31	0	-6.31	0	-6.31	0	-6.31	0		-8.81	0	-8.81	0	-8.81	0	-8.71	0	-8.71	0	-8.71	0	-8.61	0	-8.61	0	-8.61	0	-8.51
						-6.29	0	-6.29	0	-6.29	0	-6.29	0	-6.29	0	-6.29	0	-6.29	0	-6.29	0	-6.29	0	-6.29	0	-6.29	0	-6.29	0		-8.79	0	-8.79	0	-8.79	0	-8.69	0	-8.69	0	-8.69	0	-8.59	0	-8.59	0	-8.59	0	-8.49
						-6.26	0	-6.26	0	-6.26	0	-6.26	0	-6.26	0	-6.26	0	-6.26	0	-6.26	0	-6.26	0	-6.26	0	-6.26	0	-6.26	0		-8.76	0	-8.76	0	-8.76	0	-8.66	0	-8.66	0	-8.66	0	-8.56	0	-8.56	0	-8.56	0	-8.46
						-6.23	0	-6.23	0	-6.23	0	-6.23	0	-6.23	0	-6.23	0	-6.23	0	-6.23	0	-6.23	0	-6.23	0	-6.23	0	-6.23	0		-8.73	0	-8.73	0	-8.73	0	-8.63	0	-8.63	0	-8.63	0	-8.53	0	-8.53	0	-8.53	0	-8.43
						-6.21	0	-6.21	0	-6.21	0	-6.21	0	-6.21	0	-6.21	0	-6.21	0	-6.21	0	-6.21	0	-6.21	0	-6.21	0	-6.21	0		-8.71	0	-8.71	0	-8.71	0	-8.61	0	-8.61	0	-8.61	0	-8.51	0	-8.51	0	-8.51	0	-8.41
						-6.18	0	-6.18	0	-6.18	0	-6.18	0	-6.18	0	-6.18	0	-6.18	0	-6.18	0	-6.18	0	-6.18	0	-6.18	0	-6.18	0		-8.68	0	-8.68	0	-8.68	0	-8.58	0	-8.58	0	-8.58	0	-8.48	0	-8.48	0	-8.48	0	-8.38
						-6.15	0	-6.15	0	-6.15	0	-6.15	0	-6.15	0	-6.15	0	-6.15	0	-6.15	0	-6.15	0	-6.15	0	-6.15	0	-6.15	0		-8.65	0	-8.65	0	-8.65	0	-8.55	0	-8.55	0	-8.55	0	-8.45	0	-8.45	0	-8.45	0	-8.35
						-6.13	0	-6.13	0	-6.13	0	-6.13	0	-6.13	0	-6.13	0	-6.13	0	-6.13	0	-6.13	0	-6.13	0	-6.13	0	-6.13	0		-8.63	0	-8.63	0	-8.63	0	-8.53	0	-8.53	0	-8.53	0	-8.43	0	-8.43	0	-8.43	0	-8.33
						-6.1	0	-6.1	0	-6.1	0	-6.1	0	-6.1	0	-6.1	0	-6.1	0	-6.1	0	-6.1	0	-6.1	0	-6.1	0	-6.1	0		-8.6	0	-8.6	0	-8.6	0	-8.5	0	-8.5	0	-8.5	0	-8.4	0	-8.4	0	-8.4	0	-8.3
						-6.07	0	-6.07	0	-6.07	0	-6.07	0	-6.07	0	-6.07	0	-6.07	0	-6.07	0	-6.07	0	-6.07	0	-6.07	0	-6.07	0		-8.57	0	-8.57	0	-8.57	0	-8.47	0	-8.47	0	-8.47	0	-8.37	0	-8.37	0	-8.37	0	-8.27
						-6.05	0	-6.05	0	-6.05	0	-6.05	0	-6.05	0	-6.05	0	-6.05	0	-6.05	0	-6.05	0	-6.05	0	-6.05	0	-6.05	0		-8.55	0	-8.55	0	-8.55	0	-8.45	0	-8.45	0	-8.45	0	-8.35	0	-8.35	0	-8.35	0	-8.25
						-6.02	0	-6.02	0	-6.02	0	-6.02	0	-6.02	0	-6.02	0	-6.02	0	-6.02	0	-6.02	0	-6.02	0	-6.02	0	-6.02	0		-8.52	0	-8.52	0	-8.52	0	-8.42	0	-8.42	0	-8.42	0	-8.32	0	-8.32	0	-8.32	0	-8.22
						-5.99	0	-5.99	0	-5.99	0	-5.99	0	-5.99	0	-5.99	0	-5.99	0	-5.99	0	-5.99	0	-5.99	0	-5.99	0	-5.99	0		-8.49	0	-8.49	0	-8.49	0	-8.39	0	-8.39	0	-8.39	0	-8.29	0	-8.29	0	-8.29	0	-8.19
						-5.96	0	-5.96	0	-5.96	0	-5.96	0	-5.96	0	-5.96	0	-5.96	0	-5.96	0	-5.96	0	-5.96	0	-5.96	0	-5.96	0		-8.46	0	-8.46	0	-8.46	0	-8.36	0	-8.36	0	-8.36	0	-8.26	0	-8.26	0	-8.26	0	-8.16
						-5.94	0	-5.94	0	-5.94	0	-5.94	0	-5.94	0	-5.94	0	-5.94	0	-5.94	0	-5.94	0	-5.94	0	-5.94	0	-5.94	0		-8.44	0	-8.44	0	-8.44	0	-8.34	0	-8.34	0	-8.34	0	-8.24	0	-8.24	0	-8.24	0	-8.14
						-5.91	0	-5.91	0	-5.91	0	-5.91	0	-5.91	0	-5.91	0	-5.91	0	-5.91	0	-5.91	0	-5.91	0	-5.91	0	-5.91	0		-8.41	0	-8.41	0	-8.41	0	-8.31	0	-8.31	0	-8.31	0	-8.21	0	-8.21	0	-8.21	0	-8.11
						-5.88	0	-5.88	0	-5.88	0	-5.88	0	-5.88	0	-5.88	0	-5.88	0	-5.88	0	-5.88	0	-5.88	0	-5.88	0	-5.88	0		-8.38	0	-8.38	0	-8.38	0	-8.28	0	-8.28	0	-8.28	0	-8.18	0	-8.18	0	-8.18	0	-8.08
						-5.86	0	-5.86	0	-5.86	0	-5.86	0	-5.86	0	-5.86	0	-5.86	0	-5.86	0	-5.86	0	-5.86	0	-5.86	0	-5.86	0		-8.36	0	-8.36	0	-8.36	0	-8.26	0	-8.26	0	-8.26	0	-8.16	0	-8.16	0	-8.16	0	-8.06
						-5.83	0	-5.83	0	-5.83	0	-5.83	0	-5.83	0	-5.83	0	-5.83	0	-5.83	0	-5.83	0	-5.83	0	-5.83	0	-5.83	0		-8.33	0	-8.33	0	-8.33	0	-8.23	0	-8.23	0	-8.23	0	-8.13	0	-8.13	0	-8.13	0	-8.03
						-5.8	0	-5.8	0	-5.8	0	-5.8	0	-5.8	0	-5.8	0	-5.8	0	-5.8	0	-5.8	0	-5.8	0	-5.8	0	-5.8	0		-8.3	0	-8.3	0	-8.3	0	-8.2	0	-8.2	0	-8.2	0	-8.1	0	-8.1	0	-8.1	0	-8
						-5.78	0	-5.78	0	-5.78	0	-5.78	0	-5.78	0	-5.78	0	-5.78	0	-5.78	0	-5.78	0	-5.78	0	-5.78	0	-5.78	0		-8.28	0	-8.28	0	-8.28	0	-8.18	0	-8.18	0	-8.18	0	-8.08	0	-8.08	0	-8.08	0	-7.98
						-5.75	0	-5.75	0	-5.75	0	-5.75	0	-5.75	0	-5.75	0	-5.75	0	-5.75	0	-5.75	0	-5.75	0	-5.75	0	-5.75	0		-8.25	0	-8.25	0	-8.25	0	-8.15	0	-8.15	0	-8.15	0	-8.05	0	-8.05	0	-8.05	0	-7.95
						-5.72	0	-5.72	0	-5.72	0	-5.72	0	-5.72	0	-5.72	0	-5.72	0	-5.72	0	-5.72	0	-5.72	0	-5.72	0	-5.72	0		-8.22	0	-8.22	0	-8.22	0	-8.12	0	-8.12	0	-8.12	0	-8.02	0	-8.02	0	-8.02	0	-7.92
						-5.69	0	-5.69	0	-5.69	0	-5.69	0	-5.69	0	-5.69	0	-5.69	0	-5.69	0	-5.69	0	-5.69	0	-5.69	0	-5.69	0		-8.19	0	-8.19	0	-8.19	0	-8.09	0	-8.09	0	-8.09	0	-7.99	0	-7.99	0	-7.99	0	-7.89
						-5.67	0	-5.67	0	-5.67	0	-5.67	0	-5.67	0	-5.67	0	-5.67	0	-5.67	0	-5.67	0	-5.67	0	-5.67	0	-5.67	0		-8.17	0	-8.17	0	-8.17	0	-8.07	0	-8.07	0	-8.07	0	-7.97	0	-7.97	0	-7.97	0	-7.87
						-5.64	0	-5.64	0	-5.64	0	-5.64	0	-5.64	0	-5.64	0	-5.64	0	-5.64	0	-5.64	0	-5.64	0	-5.64	0	-5.64	0		-8.14	0	-8.14	0	-8.14	0	-8.04	0	-8.04	0	-8.04	0	-7.94	0	-7.94	0	-7.94	0	-7.84
						-5.61	0	-5.61	0	-5.61	0	-5.61	0	-5.61	0	-5.61	0	-5.61	0	-5.61	0	-5.61	0	-5.61	0	-5.61	0	-5.61	0		-8.11	0	-8.11	0	-8.11	0	-8.01	0	-8.01	0	-8.01	0	-7.91	0	-7.91	0	-7.91	0	-7.81
						-5.59	0	-5.59	0	-5.59	0	-5.59	0	-5.59	0	-5.59	0	-5.59	0	-5.59	0	-5.59	0	-5.59	0	-5.59	0	-5.59	0		-8.09	0	-8.09	0	-8.09	0	-7.99	0	-7.99	0	-7.99	0	-7.89	0	-7.89	0	-7.89	0	-7.79
						-5.56	0	-5.56	0	-5.56	0	-5.56	0	-5.56	0	-5.56	0	-5.56	0	-5.56	0	-5.56	0	-5.56	0	-5.56	0	-5.56	0		-8.06	0	-8.06	0	-8.06	0	-7.96	0	-7.96	0	-7.96	0	-7.86	0	-7.86	0	-7.86	0	-7.76
						-5.53	0	-5.53	0	-5.53	0	-5.53	0	-5.53	0	-5.53	0	-5.53	0	-5.53	0	-5.53	0	-5.53	0	-5.53	0	-5.53	0		-8.03	0	-8.03	0	-8.03	0	-7.93	0	-7.93	0	-7.93	0	-7.83	0	-7.83	0	-7.83	0	-7.73
						-5.51	0	-5.51	0	-5.51	0	-5.51	0	-5.51	0	-5.51	0	-5.51	0	-5.51	0	-5.51	0	-5.51	0	-5.51	0	-5.51	0		-8.01	0	-8.01	0	-8.01	0	-7.91	0	-7.91	0	-7.91	0	-7.81	0	-7.81	0	-7.81	0	-7.71
						-5.48	0	-5.48	0	-5.48	0	-5.48	0	-5.48	0	-5.48	0	-5.48	0	-5.48	0	-5.48	0	-5.48	0	-5.48	0	-5.48	0		-7.98	0	-7.98	0	-7.98	0	-7.88	0	-7.88	0	-7.88	0	-7.78	0	-7.78	0	-7.78	0	-7.68
						-5.45	0	-5.45	0	-5.45	0	-5.45	0	-5.45	0	-5.45	0	-5.45	0	-5.45	0	-5.45	0	-5.45	0	-5.45	0	-5.45	0		-7.95	0	-7.95	0	-7.95	0	-7.85	0	-7.85	0	-7.85	0	-7.75	0	-7.75	0	-7.75	0	-7.65
						-5.43	0	-5.43	0	-5.43	0	-5.43	0	-5.43	0	-5.43	0	-5.43	0	-5.43	0	-5.43	0	-5.43	0	-5.43	0	-5.43	0		-7.93	0	-7.93	0	-7.93	0	-7.83	0	-7.83	0	-7.83	0	-7.73	0	-7.73	0	-7.73	0	-7.63
						-5.4	0	-5.4	0	-5.4	0	-5.4	0	-5.4	0	-5.4	0	-5.4	0	-5.4	0	-5.4	0	-5.4	0	-5.4	0	-5.4	0		-7.9	0	-7.9	0	-7.9	0	-7.8	0	-7.8	0	-7.8	0	-7.7	0	-7.7	0	-7.7	0	-7.6
						-5.37	0	-5.37	0	-5.37	0	-5.37	0	-5.37	0	-5.37	0	-5.37	0	-5.37	0	-5.37	0	-5.37	0	-5.37	0	-5.37	0		-7.87	0	-7.87	0	-7.87	0	-7.77	0	-7.77	0	-7.77	0	-7.67	0	-7.67	0	-7.67	0	-7.57
						-5.34	0	-5.34	0	-5.34	0	-5.34	0	-5.34	0	-5.34	0	-5.34	0	-5.34	0	-5.34	0	-5.34	0	-5.34	0	-5.34	0		-7.84	0	-7.84	0	-7.84	0	-7.74	0	-7.74	0	-7.74	0	-7.64	0	-7.64	0	-7.64	0	-7.54
						-5.32	0	-5.32	0	-5.32	0	-5.32	0	-5.32	0	-5.32	0	-5.32	0	-5.32	0	-5.32	0	-5.32	0	-5.32	0	-5.32	0		-7.82	0	-7.82	0	-7.82	0	-7.72	0	-7.72	0	-7.72	0	-7.62	0	-7.62	0	-7.62	0	-7.52
						-5.29	0	-5.29	0	-5.29	0	-5.29	0	-5.29	0	-5.29	0	-5.29	0	-5.29	0	-5.29	0	-5.29	0	-5.29	0	-5.29	0		-7.79	0	-7.79	0	-7.79	0	-7.69	0	-7.69	0	-7.69	0	-7.59	0	-7.59	0	-7.59	0	-7.49
						-5.26	0	-5.26	0	-5.26	0	-5.26	0	-5.26	0	-5.26	0	-5.26	0	-5.26	0	-5.26	0	-5.26	0	-5.26	0	-5.26	0		-7.76	0	-7.76	0	-7.76	0	-7.66	0	-7.66	0	-7.66	0	-7.56	0	-7.56	0	-7.56	0	-7.46
						-5.24	0	-5.24	0	-5.24	0	-5.24	0	-5.24	0	-5.24	0	-5.24	0	-5.24	0	-5.24	0	-5.24	0	-5.24	0	-5.24	0		-7.74	0	-7.74	0	-7.74	0	-7.64	0	-7.64	0	-7.64	0	-7.54	0	-7.54	0	-7.54	0	-7.44
						-5.21	0	-5.21	0	-5.21	0	-5.21	0	-5.21	0	-5.21	0	-5.21	0	-5.21	0	-5.21	0	-5.21	0	-5.21	0	-5.21	0		-7.71	0	-7.71	0	-7.71	0	-7.61	0	-7.61	0	-7.61	0	-7.51	0	-7.51	0	-7.51	0	-7.41
						-5.18	0	-5.18	0	-5.18	0	-5.18	0	-5.18	0	-5.18	0	-5.18	0	-5.18	0	-5.18	0	-5.18	0	-5.18	0	-5.18	0		-7.68	0	-7.68	0	-7.68	0	-7.58	0	-7.58	0	-7.58	0	-7.48	0	-7.48	0	-7.48	0	-7.38
						-5.16	0	-5.16	0	-5.16	0	-5.16	0	-5.16	0	-5.16	0	-5.16	0	-5.16	0	-5.16	0	-5.16	0	-5.16	0	-5.16	0		-7.66	0	-7.66	0	-7.66	0	-7.56	0	-7.56	0	-7.56	0	-7.46	0	-7.46	0	-7.46	0	-7.36
						-5.13	0	-5.13	0	-5.13	0	-5.13	0	-5.13	0	-5.13	0	-5.13	0	-5.13	0	-5.13	0	-5.13	0	-5.13	0	-5.13	0		-7.63	0	-7.63	0	-7.63	0	-7.53	0	-7.53	0	-7.53	0	-7.43	0	-7.43	0	-7.43	0	-7.33
						-5.1	0	-5.1	0	-5.1	0	-5.1	0	-5.1	0	-5.1	0	-5.1	0	-5.1	0	-5.1	0	-5.1	0	-5.1	0	-5.1	0		-7.6	0	-7.6	0	-7.6	0	-7.5	0	-7.5	0	-7.5	0	-7.4	0	-7.4	0	-7.4	0	-7.3
						-5.08	0	-5.08	0	-5.08	0	-5.08	0	-5.08	0	-5.08	0	-5.08	0	-5.08	0	-5.08	0	-5.08	0	-5.08	0	-5.08	0		-7.58	0	-7.58	0	-7.58	0	-7.48	0	-7.48	0	-7.48	0	-7.38	0	-7.38	0	-7.38	0	-7.28
						-5.05	0	-5.05	0	-5.05	0	-5.05	0	-5.05	0	-5.05	0	-5.05	0	-5.05	0	-5.05	0	-5.05	0	-5.05	0	-5.05	0		-7.55	0	-7.55	0	-7.55	0	-7.45	0	-7.45	0	-7.45	0	-7.35	0	-7.35	0	-7.35	0	-7.25
						-5.02	0	-5.02	0	-5.02	0	-5.02	0	-5.02	0	-5.02	0	-5.02	0	-5.02	0	-5.02	0	-5.02	0	-5.02	0	-5.02	0		-7.52	0	-7.52	0	-7.52	0	-7.42	0	-7.42	0	-7.42	0	-7.32	0	-7.32	0	-7.32	0	-7.22
						-4.99	0	-4.99	0	-4.99	0	-4.99	0	-4.99	0	-4.99	0	-4.99	0	-4.99	0	-4.99	0	-4.99	0	-4.99	0	-4.99	0		-7.49	0	-7.49	0	-7.49	0	-7.39	0	-7.39	0	-7.39	0	-7.29	0	-7.29	0	-7.29	0	-7.19
						-4.97	0	-4.97	0	-4.97	0	-4.97	0	-4.97	0	-4.97	0	-4.97	0	-4.97	0	-4.97	0	-4.97	0	-4.97	0	-4.97	0		-7.47	0	-7.47	0	-7.47	0	-7.37	0	-7.37	0	-7.37	0	-7.27	0	-7.27	0	-7.27	0	-7.17
						-4.94	0	-4.94	0	-4.94	0	-4.94	0	-4.94	0	-4.94	0	-4.94	0	-4.94	0	-4.94	0	-4.94	0	-4.94	0	-4.94	0		-7.44	0	-7.44	0	-7.44	0	-7.34	0	-7.34	0	-7.34	0	-7.24	0	-7.24	0	-7.24	0	-7.14
						-4.91	0	-4.91	0	-4.91	0	-4.91	0	-4.91	0	-4.91	0	-4.91	0	-4.91	0	-4.91	0	-4.91	0	-4.91	0	-4.91	0		-7.41	0	-7.41	0	-7.41	0	-7.31	0	-7.31	0	-7.31	0	-7.21	0	-7.21	0	-7.21	0	-7.11
						-4.89	0	-4.89	0	-4.89	0	-4.89	0	-4.89	0	-4.89	0	-4.89	0	-4.89	0	-4.89	0	-4.89	0	-4.89	0	-4.89	0		-7.39	0	-7.39	0	-7.39	0	-7.29	0	-7.29	0	-7.29	0	-7.19	0	-7.19	0	-7.19	0	-7.09
						-4.86	0	-4.86	0	-4.86	0	-4.86	0	-4.86	0	-4.86	0	-4.86	0	-4.86	0	-4.86	0	-4.86	0	-4.86	0	-4.86	0		-7.36	0	-7.36	0	-7.36	0	-7.26	0	-7.26	0	-7.26	0	-7.16	0	-7.16	0	-7.16	0	-7.06
						-4.83	0	-4.83	0	-4.83	0	-4.83	0	-4.83	0	-4.83	0	-4.83	0	-4.83	0	-4.83	0	-4.83	0	-4.83	0	-4.83	0		-7.33	0	-7.33	0	-7.33	0	-7.23	0	-7.23	0	-7.23	0	-7.13	0	-7.13	0	-7.13	0	-7.03
						-4.81	0	-4.81	0	-4.81	0	-4.81	0	-4.81	0	-4.81	0	-4.81	0	-4.81	0	-4.81	0	-4.81	0	-4.81	0	-4.81	0		-7.31	0	-7.31	0	-7.31	0	-7.21	0	-7.21	0	-7.21	0	-7.11	0	-7.11	0	-7.11	0	-7.01
						-4.78	0	-4.78	0	-4.78	0	-4.78	0	-4.78	0	-4.78	0	-4.78	0	-4.78	0	-4.78	0	-4.78	0	-4.78	0	-4.78	0		-7.28	0	-7.28	0	-7.28	0	-7.18	0	-7.18	0	-7.18	0	-7.08	0	-7.08	0	-7.08	0	-6.98
						-4.75	0	-4.75	0	-4.75	0	-4.75	0	-4.75	0	-4.75	0	-4.75	0	-4.75	0	-4.75	0	-4.75	0	-4.75	0	-4.75	0		-7.25	0	-7.25	0	-7.25	0	-7.15	0	-7.15	0	-7.15	0	-7.05	0	-7.05	0	-7.05	0	-6.95
						-4.72	0	-4.72	0	-4.72	0	-4.72	0	-4.72	0	-4.72	0	-4.72	0	-4.72	0	-4.72	0	-4.72	0	-4.72	0	-4.72	0		-7.22	0	-7.22	0	-7.22	0	-7.12	0	-7.12	0	-7.12	0	-7.02	0	-7.02	0	-7.02	0	-6.92
						-4.7	0	-4.7	0	-4.7	0	-4.7	0	-4.7	0	-4.7	0	-4.7	0	-4.7	0	-4.7	0	-4.7	0	-4.7	0	-4.7	0		-7.2	0	-7.2	0	-7.2	0	-7.1	0	-7.1	0	-7.1	0	-7	0	-7	0	-7	0	-6.9
						-4.67	0	-4.67	0	-4.67	0	-4.67	0	-4.67	0	-4.67	0	-4.67	0	-4.67	0	-4.67	0	-4.67	0	-4.67	0	-4.67	0		-7.17	0	-7.17	0	-7.17	0	-7.07	0	-7.07	0	-7.07	0	-6.97	0	-6.97	0	-6.97	0	-6.87
						-4.64	0	-4.64	0	-4.64	0	-4.64	0	-4.64	0	-4.64	0	-4.64	0	-4.64	0	-4.64	0	-4.64	0	-4.64	0	-4.64	0		-7.14	0	-7.14	0	-7.14	0	-7.04	0	-7.04	0	-7.04	0	-6.94	0	-6.94	0	-6.94	0	-6.84
						-4.62	0	-4.62	0	-4.62	0	-4.62	0	-4.62	0	-4.62	0	-4.62	0	-4.62	0	-4.62	0	-4.62	0	-4.62	0	-4.62	0		-7.12	0	-7.12	0	-7.12	0	-7.02	0	-7.02	0	-7.02	0	-6.92	0	-6.92	0	-6.92	0	-6.82
						-4.59	0	-4.59	0	-4.59	0	-4.59	0	-4.59	0	-4.59	0	-4.59	0	-4.59	0	-4.59	0	-4.59	0	-4.59	0	-4.59	0		-7.09	0	-7.09	0	-7.09	0	-6.99	0	-6.99	0	-6.99	0	-6.89	0	-6.89	0	-6.89	0	-6.79
						-4.56	0	-4.56	0	-4.56	0	-4.56	0	-4.56	0	-4.56	0	-4.56	0	-4.56	0	-4.56	0	-4.56	0	-4.56	0	-4.56	0		-7.06	0	-7.06	0	-7.06	0	-6.96	0	-6.96	0	-6.96	0	-6.86	0	-6.86	0	-6.86	0	-6.76
						-4.54	0	-4.54	0	-4.54	0	-4.54	0	-4.54	0	-4.54	0	-4.54	0	-4.54	0	-4.54	0	-4.54	0	-4.54	0	-4.54	0		-7.04	0	-7.04	0	-7.04	0	-6.94	0	-6.94	0	-6.94	0	-6.84	0	-6.84	0	-6.84	0	-6.74
						-4.51	0	-4.51	0	-4.51	0	-4.51	0	-4.51	0	-4.51	0	-4.51	0	-4.51	0	-4.51	0	-4.51	0	-4.51	0	-4.51	0		-7.01	0	-7.01	0	-7.01	0	-6.91	0	-6.91	0	-6.91	0	-6.81	0	-6.81	0	-6.81	0	-6.71
						-4.48	0	-4.48	0	-4.48	0	-4.48	0	-4.48	0	-4.48	0	-4.48	0	-4.48	0	-4.48	0	-4.48	0	-4.48	0	-4.48	0		-6.98	0	-6.98	0	-6.98	0	-6.88	0	-6.88	0	-6.88	0	-6.78	0	-6.78	0	-6.78	0	-6.68
						-4.46	0	-4.46	0	-4.46	0	-4.46	0	-4.46	0	-4.46	0	-4.46	0	-4.46	0	-4.46	0	-4.46	0	-4.46	0	-4.46	0		-6.96	0	-6.96	0	-6.96	0	-6.86	0	-6.86	0	-6.86	0	-6.76	0	-6.76	0	-6.76	0	-6.66
						-4.43	0	-4.43	0	-4.43	0	-4.43	0	-4.43	0	-4.43	0	-4.43	0	-4.43	0	-4.43	0	-4.43	0	-4.43	0	-4.43	0		-6.93	0	-6.93	0	-6.93	0	-6.83	0	-6.83	0	-6.83	0	-6.73	0	-6.73	0	-6.73	0	-6.63
						-4.4	0	-4.4	0	-4.4	0	-4.4	0	-4.4	0	-4.4	0	-4.4	0	-4.4	0	-4.4	0	-4.4	0	-4.4	0	-4.4	0		-6.9	0	-6.9	0	-6.9	0	-6.8	0	-6.8	0	-6.8	0	-6.7	0	-6.7	0	-6.7	0	-6.6
						-4.37	0	-4.37	0	-4.37	0	-4.37	0	-4.37	0	-4.37	0	-4.37	0	-4.37	0	-4.37	0	-4.37	0	-4.37	0	-4.37	0		-6.87	0	-6.87	0	-6.87	0	-6.77	0	-6.77	0	-6.77	0	-6.67	0	-6.67	0	-6.67	0	-6.57
						-4.35	0	-4.35	0	-4.35	0	-4.35	0	-4.35	0	-4.35	0	-4.35	0	-4.35	0	-4.35	0	-4.35	0	-4.35	0	-4.35	0		-6.85	0	-6.85	0	-6.85	0	-6.75	0	-6.75	0	-6.75	0	-6.65	0	-6.65	0	-6.65	0	-6.55
						-4.32	0	-4.32	0	-4.32	0	-4.32	0	-4.32	0	-4.32	0	-4.32	0	-4.32	0	-4.32	0	-4.32	0	-4.32	0	-4.32	0		-6.82	0	-6.82	0	-6.82	0	-6.72	0	-6.72	0	-6.72	0	-6.62	0	-6.62	0	-6.62	0	-6.52
						-4.29	0	-4.29	0	-4.29	0	-4.29	0	-4.29	0	-4.29	0	-4.29	0	-4.29	0	-4.29	0	-4.29	0	-4.29	0	-4.29	0		-6.79	0	-6.79	0	-6.79	0	-6.69	0	-6.69	0	-6.69	0	-6.59	0	-6.59	0	-6.59	0	-6.49
						-4.27	0	-4.27	0	-4.27	0	-4.27	0	-4.27	0	-4.27	0	-4.27	0	-4.27	0	-4.27	0	-4.27	0	-4.27	0	-4.27	0		-6.77	0	-6.77	0	-6.77	0	-6.67	0	-6.67	0	-6.67	0	-6.57	0	-6.57	0	-6.57	0	-6.47
						-4.24	0	-4.24	0	-4.24	0	-4.24	0	-4.24	0	-4.24	0	-4.24	0	-4.24	0	-4.24	0	-4.24	0	-4.24	0	-4.24	0		-6.74	0	-6.74	0	-6.74	0	-6.64	0	-6.64	0	-6.64	0	-6.54	0	-6.54	0	-6.54	0	-6.44
						-4.21	0	-4.21	0	-4.21	0	-4.21	0	-4.21	0	-4.21	0	-4.21	0	-4.21	0	-4.21	0	-4.21	0	-4.21	0	-4.21	0		-6.71	0	-6.71	0	-6.71	0	-6.61	0	-6.61	0	-6.61	0	-6.51	0	-6.51	0	-6.51	0	-6.41
						-4.19	0	-4.19	0	-4.19	0	-4.19	0	-4.19	0	-4.19	0	-4.19	0	-4.19	0	-4.19	0	-4.19	0	-4.19	0	-4.19	0		-6.69	0	-6.69	0	-6.69	0	-6.59	0	-6.59	0	-6.59	0	-6.49	0	-6.49	0	-6.49	0	-6.39
						-4.16	0	-4.16	0	-4.16	0	-4.16	0	-4.16	0	-4.16	0	-4.16	0	-4.16	0	-4.16	0	-4.16	0	-4.16	0	-4.16	0		-6.66	0	-6.66	0	-6.66	0	-6.56	0	-6.56	0	-6.56	0	-6.46	0	-6.46	0	-6.46	0	-6.36
						-4.13	0	-4.13	0	-4.13	0	-4.13	0	-4.13	0	-4.13	0	-4.13	0	-4.13	0	-4.13	0	-4.13	0	-4.13	0	-4.13	0		-6.63	0	-6.63	0	-6.63	0	-6.53	0	-6.53	0	-6.53	0	-6.43	0	-6.43	0	-6.43	0	-6.33
						-4.1	0	-4.1	0	-4.1	0	-4.1	0	-4.1	0	-4.1	0	-4.1	0	-4.1	0	-4.1	0	-4.1	0	-4.1	0	-4.1	0		-6.6	0	-6.6	0	-6.6	0	-6.5	0	-6.5	0	-6.5	0	-6.4	0	-6.4	0	-6.4	0	-6.3
						-4.08	0	-4.08	0	-4.08	0	-4.08	0	-4.08	0	-4.08	0	-4.08	0	-4.08	0	-4.08	0	-4.08	0	-4.08	0	-4.08	0		-6.58	0	-6.58	0	-6.58	0	-6.48	0	-6.48	0	-6.48	0	-6.38	0	-6.38	0	-6.38	0	-6.28
						-4.05	0	-4.05	0	-4.05	0	-4.05	0	-4.05	0	-4.05	0	-4.05	0	-4.05	0	-4.05	0	-4.05	0	-4.05	0	-4.05	0		-6.55	0	-6.55	0	-6.55	0	-6.45	0	-6.45	0	-6.45	0	-6.35	0	-6.35	0	-6.35	0	-6.25
						-4.02	0	-4.02	0	-4.02	0	-4.02	0	-4.02	0	-4.02	0	-4.02	0	-4.02	0	-4.02	0	-4.02	0	-4.02	0	-4.02	0		-6.52	0	-6.52	0	-6.52	0	-6.42	0	-6.42	0	-6.42	0	-6.32	0	-6.32	0	-6.32	0	-6.22
						-4	0	-4	0	-4	0	-4	0	-4	0	-4	0	-4	0	-4	0	-4	0	-4	0	-4	0	-4	0		-6.5	0	-6.5	0	-6.5	0	-6.4	0	-6.4	0	-6.4	0	-6.3	0	-6.3	0	-6.3	0	-6.2
						-3.97	0	-3.97	0	-3.97	0	-3.97	0	-3.97	0	-3.97	0	-3.97	0	-3.97	0	-3.97	0	-3.97	0	-3.97	0	-3.97	0		-6.47	0	-6.47	0	-6.47	0	-6.37	0	-6.37	0	-6.37	0	-6.27	0	-6.27	0	-6.27	0	-6.17
						-3.94	0	-3.94	0	-3.94	0	-3.94	0	-3.94	0	-3.94	0	-3.94	0	-3.94	0	-3.94	0	-3.94	0	-3.94	0	-3.94	0		-6.44	0	-6.44	0	-6.44	0	-6.34	0	-6.34	0	-6.34	0	-6.24	0	-6.24	0	-6.24	0	-6.14
						-3.92	0	-3.92	0	-3.92	0	-3.92	0	-3.92	0	-3.92	0	-3.92	0	-3.92	0	-3.92	0	-3.92	0	-3.92	0	-3.92	0		-6.42	0	-6.42	0	-6.42	0	-6.32	0	-6.32	0	-6.32	0	-6.22	0	-6.22	0	-6.22	0	-6.12
						-3.89	0	-3.89	0	-3.89	0	-3.89	0	-3.89	0	-3.89	0	-3.89	0	-3.89	0	-3.89	0	-3.89	0	-3.89	0	-3.89	0		-6.39	0	-6.39	0	-6.39	0	-6.29	0	-6.29	0	-6.29	0	-6.19	0	-6.19	0	-6.19	0	-6.09
						-3.86	0	-3.86	0	-3.86	0	-3.86	0	-3.86	0	-3.86	0	-3.86	0	-3.86	0	-3.86	0	-3.86	0	-3.86	0	-3.86	0		-6.36	0	-6.36	0	-6.36	0	-6.26	0	-6.26	0	-6.26	0	-6.16	0	-6.16	0	-6.16	0	-6.06
						-3.84	0	-3.84	0	-3.84	0	-3.84	0	-3.84	0	-3.84	0	-3.84	0	-3.84	0	-3.84	0	-3.84	0	-3.84	0	-3.84	0		-6.34	0	-6.34	0	-6.34	0	-6.24	0	-6.24	0	-6.24	0	-6.14	0	-6.14	0	-6.14	0	-6.04
						-3.81	0	-3.81	0	-3.81	0	-3.81	0	-3.81	0	-3.81	0	-3.81	0	-3.81	0	-3.81	0	-3.81	0	-3.81	0	-3.81	0		-6.31	0	-6.31	0	-6.31	0	-6.21	0	-6.21	0	-6.21	0	-6.11	0	-6.11	0	-6.11	0	-6.01
						-3.78	0	-3.78	0	-3.78	0	-3.78	0	-3.78	0	-3.78	0	-3.78	0	-3.78	0	-3.78	0	-3.78	0	-3.78	0	-3.78	0		-6.28	0	-6.28	0	-6.28	0	-6.18	0	-6.18	0	-6.18	0	-6.08	0	-6.08	0	-6.08	0	-5.98
						-3.75	0	-3.75	0	-3.75	0	-3.75	0	-3.75	0	-3.75	0	-3.75	0	-3.75	0	-3.75	0	-3.75	0	-3.75	0	-3.75	0		-6.25	0	-6.25	0	-6.25	0	-6.15	0	-6.15	0	-6.15	0	-6.05	0	-6.05	0	-6.05	0	-5.95
						-3.73	0	-3.73	0	-3.73	0	-3.73	0	-3.73	0	-3.73	0	-3.73	0	-3.73	0	-3.73	0	-3.73	0	-3.73	0	-3.73	0		-6.23	0	-6.23	0	-6.23	0	-6.13	0	-6.13	0	-6.13	0	-6.03	0	-6.03	0	-6.03	0	-5.93
						-3.7	0	-3.7	0	-3.7	0	-3.7	0	-3.7	0	-3.7	0	-3.7	0	-3.7	0	-3.7	0	-3.7	0	-3.7	0	-3.7	0		-6.2	0	-6.2	0	-6.2	0	-6.1	0	-6.1	0	-6.1	0	-6	0	-6	0	-6	0	-5.9
						-3.67	0	-3.67	0	-3.67	0	-3.67	0	-3.67	0	-3.67	0	-3.67	0	-3.67	0	-3.67	0	-3.67	0	-3.67	0	-3.67	0		-6.17	0	-6.17	0	-6.17	0	-6.07	0	-6.07	0	-6.07	0	-5.97	0	-5.97	0	-5.97	0	-5.87
						-3.65	0	-3.65	0	-3.65	0	-3.65	0	-3.65	0	-3.65	0	-3.65	0	-3.65	0	-3.65	0	-3.65	0	-3.65	0	-3.65	0		-6.15	0	-6.15	0	-6.15	0	-6.05	0	-6.05	0	-6.05	0	-5.95	0	-5.95	0	-5.95	0	-5.85
						-3.62	0	-3.62	0	-3.62	0	-3.62	0	-3.62	0	-3.62	0	-3.62	0	-3.62	0	-3.62	0	-3.62	0	-3.62	0	-3.62	0		-6.12	0	-6.12	0	-6.12	0	-6.02	0	-6.02	0	-6.02	0	-5.92	0	-5.92	0	-5.92	0	-5.82
						-3.59	0	-3.59	0	-3.59	0	-3.59	0	-3.59	0	-3.59	0	-3.59	0	-3.59	0	-3.59	0	-3.59	0	-3.59	0	-3.59	0		-6.09	0	-6.09	0	-6.09	0	-5.99	0	-5.99	0	-5.99	0	-5.89	0	-5.89	0	-5.89	0	-5.79
						-3.57	0	-3.57	0	-3.57	0	-3.57	0	-3.57	0	-3.57	0	-3.57	0	-3.57	0	-3.57	0	-3.57	0	-3.57	0	-3.57	0		-6.07	0	-6.07	0	-6.07	0	-5.97	0	-5.97	0	-5.97	0	-5.87	0	-5.87	0	-5.87	0	-5.77
						-3.54	0	-3.54	0	-3.54	0	-3.54	0	-3.54	0	-3.54	0	-3.54	0	-3.54	0	-3.54	0	-3.54	0	-3.54	0	-3.54	0		-6.04	0	-6.04	0	-6.04	0	-5.94	0	-5.94	0	-5.94	0	-5.84	0	-5.84	0	-5.84	0	-5.74
						-3.51	0	-3.51	0	-3.51	0	-3.51	0	-3.51	0	-3.51	0	-3.51	0	-3.51	0	-3.51	0	-3.51	0	-3.51	0	-3.51	0		-6.01	0	-6.01	0	-6.01	0	-5.91	0	-5.91	0	-5.91	0	-5.81	0	-5.81	0	-5.81	0	-5.71
						-3.48	0	-3.48	0	-3.48	0	-3.48	0	-3.48	0	-3.48	0	-3.48	0	-3.48	0	-3.48	0	-3.48	0	-3.48	0	-3.48	0		-5.98	0	-5.98	0	-5.98	0	-5.88	0	-5.88	0	-5.88	0	-5.78	0	-5.78	0	-5.78	0	-5.68
						-3.46	0	-3.46	0	-3.46	0	-3.46	0	-3.46	0	-3.46	0	-3.46	0	-3.46	0	-3.46	0	-3.46	0	-3.46	0	-3.46	0		-5.96	0	-5.96	0	-5.96	0	-5.86	0	-5.86	0	-5.86	0	-5.76	0	-5.76	0	-5.76	0	-5.66
						-3.43	0	-3.43	0	-3.43	0	-3.43	0	-3.43	0	-3.43	0	-3.43	0	-3.43	0	-3.43	0	-3.43	0	-3.43	0	-3.43	0		-5.93	0	-5.93	0	-5.93	0	-5.83	0	-5.83	0	-5.83	0	-5.73	0	-5.73	0	-5.73	0	-5.63
						-3.4	0	-3.4	0	-3.4	0	-3.4	0	-3.4	0	-3.4	0	-3.4	0	-3.4	0	-3.4	0	-3.4	0	-3.4	0	-3.4	0		-5.9	0	-5.9	0	-5.9	0	-5.8	0	-5.8	0	-5.8	0	-5.7	0	-5.7	0	-5.7	0	-5.6
						-3.38	0	-3.38	0	-3.38	0	-3.38	0	-3.38	0	-3.38	0	-3.38	0	-3.38	0	-3.38	0	-3.38	0	-3.38	0	-3.38	0		-5.88	0	-5.88	0	-5.88	0	-5.78	0	-5.78	0	-5.78	0	-5.68	0	-5.68	0	-5.68	0	-5.58
						-3.35	0	-3.35	0	-3.35	0	-3.35	0	-3.35	0	-3.35	0	-3.35	0	-3.35	0	-3.35	0	-3.35	0	-3.35	0	-3.35	0		-5.85	0	-5.85	0	-5.85	0	-5.75	0	-5.75	0	-5.75	0	-5.65	0	-5.65	0	-5.65	0	-5.55
						-3.32	0	-3.32	0	-3.32	0	-3.32	0	-3.32	0	-3.32	0	-3.32	0	-3.32	0	-3.32	0	-3.32	0	-3.32	0	-3.32	0		-5.82	0	-5.82	0	-5.82	0	-5.72	0	-5.72	0	-5.72	0	-5.62	0	-5.62	0	-5.62	0	-5.52
						-3.3	0	-3.3	0	-3.3	0	-3.3	0	-3.3	0	-3.3	0	-3.3	0	-3.3	0	-3.3	0	-3.3	0	-3.3	0	-3.3	0		-5.8	0	-5.8	0	-5.8	0	-5.7	0	-5.7	0	-5.7	0	-5.6	0	-5.6	0	-5.6	0	-5.5
						-3.27	0	-3.27	0	-3.27	0	-3.27	0	-3.27	0	-3.27	0	-3.27	0	-3.27	0	-3.27	0	-3.27	0	-3.27	0	-3.27	0		-5.77	0	-5.77	0	-5.77	0	-5.67	0	-5.67	0	-5.67	0	-5.57	0	-5.57	0	-5.57	0	-5.47
						-3.24	0	-3.24	0	-3.24	0	-3.24	0	-3.24	0	-3.24	0	-3.24	0	-3.24	0	-3.24	0	-3.24	0	-3.24	0	-3.24	0		-5.74	0	-5.74	0	-5.74	0	-5.64	0	-5.64	0	-5.64	0	-5.54	0	-5.54	0	-5.54	0	-5.44
						-3.22	0	-3.22	0	-3.22	0	-3.22	0	-3.22	0	-3.22	0	-3.22	0	-3.22	0	-3.22	0	-3.22	0	-3.22	0	-3.22	0		-5.72	0	-5.72	0	-5.72	0	-5.62	0	-5.62	0	-5.62	0	-5.52	0	-5.52	0	-5.52	0	-5.42
						-3.19	0	-3.19	0	-3.19	0	-3.19	0	-3.19	0	-3.19	0	-3.19	0	-3.19	0	-3.19	0	-3.19	0	-3.19	0	-3.19	0		-5.69	0	-5.69	0	-5.69	0	-5.59	0	-5.59	0	-5.59	0	-5.49	0	-5.49	0	-5.49	0	-5.39
						-3.16	0	-3.16	0	-3.16	0	-3.16	0	-3.16	0	-3.16	0	-3.16	0	-3.16	0	-3.16	0	-3.16	0	-3.16	0	-3.16	0		-5.66	0	-5.66	0	-5.66	0	-5.56	0	-5.56	0	-5.56	0	-5.46	0	-5.46	0	-5.46	0	-5.36
						-3.13	0	-3.13	0	-3.13	0	-3.13	0	-3.13	0	-3.13	0	-3.13	0	-3.13	0	-3.13	0	-3.13	0	-3.13	0	-3.13	0		-5.63	0	-5.63	0	-5.63	0	-5.53	0	-5.53	0	-5.53	0	-5.43	0	-5.43	0	-5.43	0	-5.33
						-3.11	0	-3.11	0	-3.11	0	-3.11	0	-3.11	0	-3.11	0	-3.11	0	-3.11	0	-3.11	0	-3.11	0	-3.11	0	-3.11	0		-5.61	0	-5.61	0	-5.61	0	-5.51	0	-5.51	0	-5.51	0	-5.41	0	-5.41	0	-5.41	0	-5.31
						-3.08	0	-3.08	0	-3.08	0	-3.08	0	-3.08	0	-3.08	0	-3.08	0	-3.08	0	-3.08	0	-3.08	0	-3.08	0	-3.08	0		-5.58	0	-5.58	0	-5.58	0	-5.48	0	-5.48	0	-5.48	0	-5.38	0	-5.38	0	-5.38	0	-5.28
						-3.05	0	-3.05	0	-3.05	0	-3.05	0	-3.05	0	-3.05	0	-3.05	0	-3.05	0	-3.05	0	-3.05	0	-3.05	0	-3.05	0		-5.55	0	-5.55	0	-5.55	0	-5.45	0	-5.45	0	-5.45	0	-5.35	0	-5.35	0	-5.35	0	-5.25
						-3.03	0	-3.03	0	-3.03	0	-3.03	0	-3.03	0	-3.03	0	-3.03	0	-3.03	0	-3.03	0	-3.03	0	-3.03	0	-3.03	0		-5.53	0	-5.53	0	-5.53	0	-5.43	0	-5.43	0	-5.43	0	-5.33	0	-5.33	0	-5.33	0	-5.23
						-3	0	-3	0	-3	0	-3	0	-3	0	-3	0	-3	0	-3	0	-3	0	-3	0	-3	0	-3	0		-5.5	0	-5.5	0	-5.5	0	-5.4	0	-5.4	0	-5.4	0	-5.3	0	-5.3	0	-5.3	0	-5.2
						-2.97	0	-2.97	0	-2.97	0	-2.97	0	-2.97	0	-2.97	0	-2.97	0	-2.97	0	-2.97	0	-2.97	0	-2.97	0	-2.97	0		-5.47	0	-5.47	0	-5.47	0	-5.37	0	-5.37	0	-5.37	0	-5.27	0	-5.27	0	-5.27	0	-5.17
						-2.95	0	-2.95	0	-2.95	0	-2.95	0	-2.95	0	-2.95	0	-2.95	0	-2.95	0	-2.95	0	-2.95	0	-2.95	0	-2.95	0		-5.45	0	-5.45	0	-5.45	0	-5.35	0	-5.35	0	-5.35	0	-5.25	0	-5.25	0	-5.25	0	-5.15
						-2.92	0	-2.92	0	-2.92	0	-2.92	0	-2.92	0	-2.92	0	-2.92	0	-2.92	0	-2.92	0	-2.92	0	-2.92	0	-2.92	0		-5.42	0	-5.42	0	-5.42	0	-5.32	0	-5.32	0	-5.32	0	-5.22	0	-5.22	0	-5.22	0	-5.12
						-2.89	0	-2.89	0	-2.89	0	-2.89	0	-2.89	0	-2.89	0	-2.89	0	-2.89	0	-2.89	0	-2.89	0	-2.89	0	-2.89	0		-5.39	0	-5.39	0	-5.39	0	-5.29	0	-5.29	0	-5.29	0	-5.19	0	-5.19	0	-5.19	0	-5.09
						-2.86	0	-2.86	0	-2.86	0	-2.86	0	-2.86	0	-2.86	0	-2.86	0	-2.86	0	-2.86	0	-2.86	0	-2.86	0	-2.86	0		-5.36	0	-5.36	0	-5.36	0	-5.26	0	-5.26	0	-5.26	0	-5.16	0	-5.16	0	-5.16	0	-5.06
						-2.84	0	-2.84	0	-2.84	0	-2.84	0	-2.84	0	-2.84	0	-2.84	0	-2.84	0	-2.84	0	-2.84	0	-2.84	0	-2.84	0		-5.34	0	-5.34	0	-5.34	0	-5.24	0	-5.24	0	-5.24	0	-5.14	0	-5.14	0	-5.14	0	-5.04
						-2.81	0	-2.81	0	-2.81	0	-2.81	0	-2.81	0	-2.81	0	-2.81	0	-2.81	0	-2.81	0	-2.81	0	-2.81	0	-2.81	0		-5.31	0	-5.31	0	-5.31	0	-5.21	0	-5.21	0	-5.21	0	-5.11	0	-5.11	0	-5.11	0	-5.01
						-2.78	0	-2.78	0	-2.78	0	-2.78	0	-2.78	0	-2.78	0	-2.78	0	-2.78	0	-2.78	0	-2.78	0	-2.78	0	-2.78	0		-5.28	0	-5.28	0	-5.28	0	-5.18	0	-5.18	0	-5.18	0	-5.08	0	-5.08	0	-5.08	0	-4.98
						-2.76	0	-2.76	0	-2.76	0	-2.76	0	-2.76	0	-2.76	0	-2.76	0	-2.76	0	-2.76	0	-2.76	0	-2.76	0	-2.76	0		-5.26	0	-5.26	0	-5.26	0	-5.16	0	-5.16	0	-5.16	0	-5.06	0	-5.06	0	-5.06	0	-4.96
						-2.73	0	-2.73	0	-2.73	0	-2.73	0	-2.73	0	-2.73	0	-2.73	0	-2.73	0	-2.73	0	-2.73	0	-2.73	0	-2.73	0		-5.23	0	-5.23	0	-5.23	0	-5.13	0	-5.13	0	-5.13	0	-5.03	0	-5.03	0	-5.03	0	-4.93
						-2.7	0	-2.7	0	-2.7	0	-2.7	0	-2.7	0	-2.7	0	-2.7	0	-2.7	0	-2.7	0	-2.7	0	-2.7	0	-2.7	0		-5.2	0	-5.2	0	-5.2	0	-5.1	0	-5.1	0	-5.1	0	-5	0	-5	0	-5	0	-4.9
						-2.68	0	-2.68	0	-2.68	0	-2.68	0	-2.68	0	-2.68	0	-2.68	0	-2.68	0	-2.68	0	-2.68	0	-2.68	0	-2.68	0		-5.18	0	-5.18	0	-5.18	0	-5.08	0	-5.08	0	-5.08	0	-4.98	0	-4.98	0	-4.98	0	-4.88
						-2.65	0	-2.65	0	-2.65	0	-2.65	0	-2.65	0	-2.65	0	-2.65	0	-2.65	0	-2.65	0	-2.65	0	-2.65	0	-2.65	0		-5.15	0	-5.15	0	-5.15	0	-5.05	0	-5.05	0	-5.05	0	-4.95	0	-4.95	0	-4.95	0	-4.85
						-2.62	0	-2.62	0	-2.62	0	-2.62	0	-2.62	0	-2.62	0	-2.62	0	-2.62	0	-2.62	0	-2.62	0	-2.62	0	-2.62	0		-5.12	0	-5.12	0	-5.12	0	-5.02	0	-5.02	0	-5.02	0	-4.92	0	-4.92	0	-4.92	0	-4.82
						-2.6	0	-2.6	0	-2.6	0	-2.6	0	-2.6	0	-2.6	0	-2.6	0	-2.6	0	-2.6	0	-2.6	0	-2.6	0	-2.6	0		-5.1	0	-5.1	0	-5.1	0	-5	0	-5	0	-5	0	-4.9	0	-4.9	0	-4.9	0	-4.8
						-2.57	0	-2.57	0	-2.57	0	-2.57	0	-2.57	0	-2.57	0	-2.57	0	-2.57	0	-2.57	0	-2.57	0	-2.57	0	-2.57	0		-5.07	0	-5.07	0	-5.07	0	-4.97	0	-4.97	0	-4.97	0	-4.87	0	-4.87	0	-4.87	0	-4.77
						-2.54	0	-2.54	0	-2.54	0	-2.54	0	-2.54	0	-2.54	0	-2.54	0	-2.54	0	-2.54	0	-2.54	0	-2.54	0	-2.54	0		-5.04	0	-5.04	0	-5.04	0	-4.94	0	-4.94	0	-4.94	0	-4.84	0	-4.84	0	-4.84	0	-4.74
						-2.51	0	-2.51	0	-2.51	0	-2.51	0	-2.51	0	-2.51	0	-2.51	0	-2.51	0	-2.51	0	-2.51	0	-2.51	0	-2.51	0		-5.01	0	-5.01	0	-5.01	0	-4.91	0	-4.91	0	-4.91	0	-4.81	0	-4.81	0	-4.81	0	-4.71
						-2.49	0	-2.49	0	-2.49	0	-2.49	0	-2.49	0	-2.49	0	-2.49	0	-2.49	0	-2.49	0	-2.49	0	-2.49	0	-2.49	0		-4.99	0	-4.99	0	-4.99	0	-4.89	0	-4.89	0	-4.89	0	-4.79	0	-4.79	0	-4.79	0	-4.69
						-2.46	0	-2.46	0	-2.46	0	-2.46	0	-2.46	0	-2.46	0	-2.46	0	-2.46	0	-2.46	0	-2.46	0	-2.46	0	-2.46	0		-4.96	0	-4.96	0	-4.96	0	-4.86	0	-4.86	0	-4.86	0	-4.76	0	-4.76	0	-4.76	0	-4.66
						-2.43	0	-2.43	0	-2.43	0	-2.43	0	-2.43	0	-2.43	0	-2.43	0	-2.43	0	-2.43	0	-2.43	0	-2.43	0	-2.43	0		-4.93	0	-4.93	0	-4.93	0	-4.83	0	-4.83	0	-4.83	0	-4.73	0	-4.73	0	-4.73	0	-4.63
						-2.41	0	-2.41	0	-2.41	0	-2.41	0	-2.41	0	-2.41	0	-2.41	0	-2.41	0	-2.41	0	-2.41	0	-2.41	0	-2.41	0		-4.91	0	-4.91	0	-4.91	0	-4.81	0	-4.81	0	-4.81	0	-4.71	0	-4.71	0	-4.71	0	-4.61
						-2.38	0	-2.38	0	-2.38	0	-2.38	0	-2.38	0	-2.38	0	-2.38	0	-2.38	0	-2.38	0	-2.38	0	-2.38	0	-2.38	0		-4.88	0	-4.88	0	-4.88	0	-4.78	0	-4.78	0	-4.78	0	-4.68	0	-4.68	0	-4.68	0	-4.58
						-2.35	0	-2.35	0	-2.35	0	-2.35	0	-2.35	0	-2.35	0	-2.35	0	-2.35	0	-2.35	0	-2.35	0	-2.35	0	-2.35	0		-4.85	0	-4.85	0	-4.85	0	-4.75	0	-4.75	0	-4.75	0	-4.65	0	-4.65	0	-4.65	0	-4.55
						-2.33	0	-2.33	0	-2.33	0	-2.33	0	-2.33	0	-2.33	0	-2.33	0	-2.33	0	-2.33	0	-2.33	0	-2.33	0	-2.33	0		-4.83	0	-4.83	0	-4.83	0	-4.73	0	-4.73	0	-4.73	0	-4.63	0	-4.63	0	-4.63	0	-4.53
						-2.3	0	-2.3	0	-2.3	0	-2.3	0	-2.3	0	-2.3	0	-2.3	0	-2.3	0	-2.3	0	-2.3	0	-2.3	0	-2.3	0		-4.8	0	-4.8	0	-4.8	0	-4.7	0	-4.7	0	-4.7	0	-4.6	0	-4.6	0	-4.6	0	-4.5
						-2.27	0	-2.27	0	-2.27	0	-2.27	0	-2.27	0	-2.27	0	-2.27	0	-2.27	0	-2.27	0	-2.27	0	-2.27	0	-2.27	0		-4.77	0	-4.77	0	-4.77	0	-4.67	0	-4.67	0	-4.67	0	-4.57	0	-4.57	0	-4.57	0	-4.47
						-2.24	0	-2.24	0	-2.24	0	-2.24	0	-2.24	0	-2.24	0	-2.24	0	-2.24	0	-2.24	0	-2.24	0	-2.24	0	-2.24	0		-4.74	0	-4.74	0	-4.74	0	-4.64	0	-4.64	0	-4.64	0	-4.54	0	-4.54	0	-4.54	0	-4.44
						-2.22	0	-2.22	0	-2.22	0	-2.22	0	-2.22	0	-2.22	0	-2.22	0	-2.22	0	-2.22	0	-2.22	0	-2.22	0	-2.22	0		-4.72	0	-4.72	0	-4.72	0	-4.62	0	-4.62	0	-4.62	0	-4.52	0	-4.52	0	-4.52	0	-4.42
						-2.19	0	-2.19	0	-2.19	0	-2.19	0	-2.19	0	-2.19	0	-2.19	0	-2.19	0	-2.19	0	-2.19	0	-2.19	0	-2.19	0		-4.69	0	-4.69	0	-4.69	0	-4.59	0	-4.59	0	-4.59	0	-4.49	0	-4.49	0	-4.49	0	-4.39
						-2.16	0	-2.16	0	-2.16	0	-2.16	0	-2.16	0	-2.16	0	-2.16	0	-2.16	0	-2.16	0	-2.16	0	-2.16	0	-2.16	0		-4.66	0	-4.66	0	-4.66	0	-4.56	0	-4.56	0	-4.56	0	-4.46	0	-4.46	0	-4.46	0	-4.36
						-2.14	0	-2.14	0	-2.14	0	-2.14	0	-2.14	0	-2.14	0	-2.14	0	-2.14	0	-2.14	0	-2.14	0	-2.14	0	-2.14	0		-4.64	0	-4.64	0	-4.64	0	-4.54	0	-4.54	0	-4.54	0	-4.44	0	-4.44	0	-4.44	0	-4.34
						-2.11	0	-2.11	0	-2.11	0	-2.11	0	-2.11	0	-2.11	0	-2.11	0	-2.11	0	-2.11	0	-2.11	0	-2.11	0	-2.11	0		-4.61	0	-4.61	0	-4.61	0	-4.51	0	-4.51	0	-4.51	0	-4.41	0	-4.41	0	-4.41	0	-4.31
						-2.08	0	-2.08	0	-2.08	0	-2.08	0	-2.08	0	-2.08	0	-2.08	0	-2.08	0	-2.08	0	-2.08	0	-2.08	0	-2.08	0		-4.58	0	-4.58	0	-4.58	0	-4.48	0	-4.48	0	-4.48	0	-4.38	0	-4.38	0	-4.38	0	-4.28
						-2.06	0	-2.06	0	-2.06	0	-2.06	0	-2.06	0	-2.06	0	-2.06	0	-2.06	0	-2.06	0	-2.06	0	-2.06	0	-2.06	0		-4.56	0	-4.56	0	-4.56	0	-4.46	0	-4.46	0	-4.46	0	-4.36	0	-4.36	0	-4.36	0	-4.26
						-2.03	0	-2.03	0	-2.03	0	-2.03	0	-2.03	0	-2.03	0	-2.03	0	-2.03	0	-2.03	0	-2.03	0	-2.03	0	-2.03	0		-4.53	0	-4.53	0	-4.53	0	-4.43	0	-4.43	0	-4.43	0	-4.33	0	-4.33	0	-4.33	0	-4.23
						-2	0	-2	0	-2	0	-2	0	-2	0	-2	0	-2	0	-2	0	-2	0	-2	0	-2	0	-2	0		-4.5	0	-4.5	0	-4.5	0	-4.4	0	-4.4	0	-4.4	0	-4.3	0	-4.3	0	-4.3	0	-4.2
						-1.98	0	-1.98	0	-1.98	0	-1.98	0	-1.98	0	-1.98	0	-1.98	0	-1.98	0	-1.98	0	-1.98	0	-1.98	0	-1.98	0		-4.48	0	-4.48	0	-4.48	0	-4.38	0	-4.38	0	-4.38	0	-4.28	0	-4.28	0	-4.28	0	-4.18
						-1.95	0	-1.95	0	-1.95	0	-1.95	0	-1.95	0	-1.95	0	-1.95	0	-1.95	0	-1.95	0	-1.95	0	-1.95	0	-1.95	0		-4.45	0	-4.45	0	-4.45	0	-4.35	0	-4.35	0	-4.35	0	-4.25	0	-4.25	0	-4.25	0	-4.15
						-1.92	0	-1.92	0	-1.92	0	-1.92	0	-1.92	0	-1.92	0	-1.92	0	-1.92	0	-1.92	0	-1.92	0	-1.92	0	-1.92	0		-4.42	0	-4.42	0	-4.42	0	-4.32	0	-4.32	0	-4.32	0	-4.22	0	-4.22	0	-4.22	0	-4.12
						-1.89	0	-1.89	0	-1.89	0	-1.89	0	-1.89	0	-1.89	0	-1.89	0	-1.89	0	-1.89	0	-1.89	0	-1.89	0	-1.89	0		-4.39	0	-4.39	0	-4.39	0	-4.29	0	-4.29	0	-4.29	0	-4.19	0	-4.19	0	-4.19	0	-4.09
						-1.87	0	-1.87	0	-1.87	0	-1.87	0	-1.87	0	-1.87	0	-1.87	0	-1.87	0	-1.87	0	-1.87	0	-1.87	0	-1.87	0		-4.37	0	-4.37	0	-4.37	0	-4.27	0	-4.27	0	-4.27	0	-4.17	0	-4.17	0	-4.17	0	-4.07
						-1.84	0	-1.84	0	-1.84	0	-1.84	0	-1.84	0	-1.84	0	-1.84	0	-1.84	0	-1.84	0	-1.84	0	-1.84	0	-1.84	0		-4.34	0	-4.34	0	-4.34	0	-4.24	0	-4.24	0	-4.24	0	-4.14	0	-4.14	0	-4.14	0	-4.04
						-1.81	0	-1.81	0	-1.81	0	-1.81	0	-1.81	0	-1.81	0	-1.81	0	-1.81	0	-1.81	0	-1.81	0	-1.81	0	-1.81	0		-4.31	0	-4.31	0	-4.31	0	-4.21	0	-4.21	0	-4.21	0	-4.11	0	-4.11	0	-4.11	0	-4.01
						-1.79	0	-1.79	0	-1.79	0	-1.79	0	-1.79	0	-1.79	0	-1.79	0	-1.79	0	-1.79	0	-1.79	0	-1.79	0	-1.79	0		-4.29	0	-4.29	0	-4.29	0	-4.19	0	-4.19	0	-4.19	0	-4.09	0	-4.09	0	-4.09	0	-3.99
						-1.76	0	-1.76	0	-1.76	0	-1.76	0	-1.76	0	-1.76	0	-1.76	0	-1.76	0	-1.76	0	-1.76	0	-1.76	0	-1.76	0		-4.26	0	-4.26	0	-4.26	0	-4.16	0	-4.16	0	-4.16	0	-4.06	0	-4.06	0	-4.06	0	-3.96
						-1.73	0	-1.73	0	-1.73	0	-1.73	0	-1.73	0	-1.73	0	-1.73	0	-1.73	0	-1.73	0	-1.73	0	-1.73	0	-1.73	0		-4.23	0	-4.23	0	-4.23	0	-4.13	0	-4.13	0	-4.13	0	-4.03	0	-4.03	0	-4.03	0	-3.93
						-1.71	0	-1.71	0	-1.71	0	-1.71	0	-1.71	0	-1.71	0	-1.71	0	-1.71	0	-1.71	0	-1.71	0	-1.71	0	-1.71	0		-4.21	0	-4.21	0	-4.21	0	-4.11	0	-4.11	0	-4.11	0	-4.01	0	-4.01	0	-4.01	0	-3.91
						-1.68	0	-1.68	0	-1.68	0	-1.68	0	-1.68	0	-1.68	0	-1.68	0	-1.68	0	-1.68	0	-1.68	0	-1.68	0	-1.68	0		-4.18	0	-4.18	0	-4.18	0	-4.08	0	-4.08	0	-4.08	0	-3.98	0	-3.98	0	-3.98	0	-3.88
						-1.65	0	-1.65	0	-1.65	0	-1.65	0	-1.65	0	-1.65	0	-1.65	0	-1.65	0	-1.65	0	-1.65	0	-1.65	0	-1.65	0		-4.15	0	-4.15	0	-4.15	0	-4.05	0	-4.05	0	-4.05	0	-3.95	0	-3.95	0	-3.95	0	-3.85
						-1.63	0	-1.63	0	-1.63	0	-1.63	0	-1.63	0	-1.63	0	-1.63	0	-1.63	0	-1.63	0	-1.63	0	-1.63	0	-1.63	0		-4.13	0	-4.13	0	-4.13	0	-4.03	0	-4.03	0	-4.03	0	-3.93	0	-3.93	0	-3.93	0	-3.83
						-1.6	0	-1.6	0	-1.6	0	-1.6	0	-1.6	0	-1.6	0	-1.6	0	-1.6	0	-1.6	0	-1.6	0	-1.6	0	-1.6	0		-4.1	0	-4.1	0	-4.1	0	-4	0	-4	0	-4	0	-3.9	0	-3.9	0	-3.9	0	-3.8
						-1.57	0	-1.57	0	-1.57	0	-1.57	0	-1.57	0	-1.57	0	-1.57	0	-1.57	0	-1.57	0	-1.57	0	-1.57	0	-1.57	0		-4.07	0	-4.07	0	-4.07	0	-3.97	0	-3.97	0	-3.97	0	-3.87	0	-3.87	0	-3.87	0	-3.77
						-1.54	0	-1.54	0	-1.54	0	-1.54	0	-1.54	0	-1.54	0	-1.54	0	-1.54	0	-1.54	0	-1.54	0	-1.54	0	-1.54	0		-4.04	0	-4.04	0	-4.04	0	-3.94	0	-3.94	0	-3.94	0	-3.84	0	-3.84	0	-3.84	0	-3.74
						-1.52	0	-1.52	0	-1.52	0	-1.52	0	-1.52	0	-1.52	0	-1.52	0	-1.52	0	-1.52	0	-1.52	0	-1.52	0	-1.52	0		-4.02	0	-4.02	0	-4.02	0	-3.92	0	-3.92	0	-3.92	0	-3.82	0	-3.82	0	-3.82	0	-3.72
						-1.49	0	-1.49	0	-1.49	0	-1.49	0	-1.49	0	-1.49	0	-1.49	0	-1.49	0	-1.49	0	-1.49	0	-1.49	0	-1.49	0		-3.99	0	-3.99	0	-3.99	0	-3.89	0	-3.89	0	-3.89	0	-3.79	0	-3.79	0	-3.79	0	-3.69
						-1.46	0	-1.46	0	-1.46	0	-1.46	0	-1.46	0	-1.46	0	-1.46	0	-1.46	0	-1.46	0	-1.46	0	-1.46	0	-1.46	0		-3.96	0	-3.96	0	-3.96	0	-3.86	0	-3.86	0	-3.86	0	-3.76	0	-3.76	0	-3.76	0	-3.66
						-1.44	0	-1.44	0	-1.44	0	-1.44	0	-1.44	0	-1.44	0	-1.44	0	-1.44	0	-1.44	0	-1.44	0	-1.44	0	-1.44	0		-3.94	0	-3.94	0	-3.94	0	-3.84	0	-3.84	0	-3.84	0	-3.74	0	-3.74	0	-3.74	0	-3.64
						-1.41	0	-1.41	0	-1.41	0	-1.41	0	-1.41	0	-1.41	0	-1.41	0	-1.41	0	-1.41	0	-1.41	0	-1.41	0	-1.41	0		-3.91	0	-3.91	0	-3.91	0	-3.81	0	-3.81	0	-3.81	0	-3.71	0	-3.71	0	-3.71	0	-3.61
						-1.38	0	-1.38	0	-1.38	0	-1.38	0	-1.38	0	-1.38	0	-1.38	0	-1.38	0	-1.38	0	-1.38	0	-1.38	0	-1.38	0		-3.88	0	-3.88	0	-3.88	0	-3.78	0	-3.78	0	-3.78	0	-3.68	0	-3.68	0	-3.68	0	-3.58
						-1.36	0	-1.36	0	-1.36	0	-1.36	0	-1.36	0	-1.36	0	-1.36	0	-1.36	0	-1.36	0	-1.36	0	-1.36	0	-1.36	0		-3.86	0	-3.86	0	-3.86	0	-3.76	0	-3.76	0	-3.76	0	-3.66	0	-3.66	0	-3.66	0	-3.56
						-1.33	0	-1.33	0	-1.33	0	-1.33	0	-1.33	0	-1.33	0	-1.33	0	-1.33	0	-1.33	0	-1.33	0	-1.33	0	-1.33	0		-3.83	0	-3.83	0	-3.83	0	-3.73	0	-3.73	0	-3.73	0	-3.63	0	-3.63	0	-3.63	0	-3.53
						-1.3	0	-1.3	0	-1.3	0	-1.3	0	-1.3	0	-1.3	0	-1.3	0	-1.3	0	-1.3	0	-1.3	0	-1.3	0	-1.3	0		-3.8	0	-3.8	0	-3.8	0	-3.7	0	-3.7	0	-3.7	0	-3.6	0	-3.6	0	-3.6	0	-3.5
						-1.27	0	-1.27	0	-1.27	0	-1.27	0	-1.27	0	-1.27	0	-1.27	0	-1.27	0	-1.27	0	-1.27	0	-1.27	0	-1.27	0		-3.77	0	-3.77	0	-3.77	0	-3.67	0	-3.67	0	-3.67	0	-3.57	0	-3.57	0	-3.57	0	-3.47
						-1.25	0	-1.25	0	-1.25	0	-1.25	0	-1.25	0	-1.25	0	-1.25	0	-1.25	0	-1.25	0	-1.25	0	-1.25	0	-1.25	0		-3.75	0	-3.75	0	-3.75	0	-3.65	0	-3.65	0	-3.65	0	-3.55	0	-3.55	0	-3.55	0	-3.45
						-1.22	0	-1.22	0	-1.22	0	-1.22	0	-1.22	0	-1.22	0	-1.22	0	-1.22	0	-1.22	0	-1.22	0	-1.22	0	-1.22	0		-3.72	0	-3.72	0	-3.72	0	-3.62	0	-3.62	0	-3.62	0	-3.52	0	-3.52	0	-3.52	0	-3.42
						-1.19	0	-1.19	0	-1.19	0	-1.19	0	-1.19	0	-1.19	0	-1.19	0	-1.19	0	-1.19	0	-1.19	0	-1.19	0	-1.19	0		-3.69	0	-3.69	0	-3.69	0	-3.59	0	-3.59	0	-3.59	0	-3.49	0	-3.49	0	-3.49	0	-3.39
						-1.17	0	-1.17	0	-1.17	0	-1.17	0	-1.17	0	-1.17	0	-1.17	0	-1.17	0	-1.17	0	-1.17	0	-1.17	0	-1.17	0		-3.67	0	-3.67	0	-3.67	0	-3.57	0	-3.57	0	-3.57	0	-3.47	0	-3.47	0	-3.47	0	-3.37
						-1.14	0	-1.14	0	-1.14	0	-1.14	0	-1.14	0	-1.14	0	-1.14	0	-1.14	0	-1.14	0	-1.14	0	-1.14	0	-1.14	0		-3.64	0	-3.64	0	-3.64	0	-3.54	0	-3.54	0	-3.54	0	-3.44	0	-3.44	0	-3.44	0	-3.34
						-1.11	0	-1.11	0	-1.11	0	-1.11	0	-1.11	0	-1.11	0	-1.11	0	-1.11	0	-1.11	0	-1.11	0	-1.11	0	-1.11	0		-3.61	0	-3.61	0	-3.61	0	-3.51	0	-3.51	0	-3.51	0	-3.41	0	-3.41	0	-3.41	0	-3.31
						-1.09	0	-1.09	0	-1.09	0	-1.09	0	-1.09	0	-1.09	0	-1.09	0	-1.09	0	-1.09	0	-1.09	0	-1.09	0	-1.09	0		-3.59	0	-3.59	0	-3.59	0	-3.49	0	-3.49	0	-3.49	0	-3.39	0	-3.39	0	-3.39	0	-3.29
						-1.06	0	-1.06	0	-1.06	0	-1.06	0	-1.06	0	-1.06	0	-1.06	0	-1.06	0	-1.06	0	-1.06	0	-1.06	0	-1.06	0		-3.56	0	-3.56	0	-3.56	0	-3.46	0	-3.46	0	-3.46	0	-3.36	0	-3.36	0	-3.36	0	-3.26
						-1.03	0	-1.03	0	-1.03	0	-1.03	0	-1.03	0	-1.03	0	-1.03	0	-1.03	0	-1.03	0	-1.03	0	-1.03	0	-1.03	0		-3.53	0	-3.53	0	-3.53	0	-3.43	0	-3.43	0	-3.43	0	-3.33	0	-3.33	0	-3.33	0	-3.23
						-1.01	0	-1.01	0	-1.01	0	-1.01	0	-1.01	0	-1.01	0	-1.01	0	-1.01	0	-1.01	0	-1.01	0	-1.01	0	-1.01	0		-3.51	0	-3.51	0	-3.51	0	-3.41	0	-3.41	0	-3.41	0	-3.31	0	-3.31	0	-3.31	0	-3.21
						-0.978	0	-0.978	0	-0.978	0	-0.978	0	-0.978	0	-0.978	0	-0.978	0	-0.978	0	-0.978	0	-0.978	0	-0.978	0	-0.978	0		-3.48	0	-3.48	0	-3.48	0	-3.38	0	-3.38	0	-3.38	0	-3.28	0	-3.28	0	-3.28	0	-3.18
						-0.951	0	-0.951	0	-0.951	0	-0.951	0	-0.951	0	-0.951	0	-0.951	0	-0.951	0	-0.951	0	-0.951	0	-0.951	0	-0.951	0		-3.45	0	-3.45	0	-3.45	0	-3.35	0	-3.35	0	-3.35	0	-3.25	0	-3.25	0	-3.25	0	-3.15
						-0.924	2.84e-17	-0.924	2.56e-17	-0.924	2.99e-17	-0.924	8.05e-17	-0.924	7.14e-17	-0.924	6.59e-17	-0.924	1.12e-16	-0.924	1.1e-16	-0.924	5.38e-17	-0.924	8.74e-17	-0.924	9.26e-17	-0.924	2.55e-17		-3.42	2.84e-17	-3.42	2.56e-17	-3.42	2.99e-17	-3.32	8.05e-17	-3.32	7.14e-17	-3.32	6.59e-17	-3.22	1.12e-16	-3.22	1.1e-16	-3.22	5.38e-17	-3.12
						-0.897	8.62e-17	-0.897	7.63e-17	-0.897	8.92e-17	-0.897	2.44e-16	-0.897	2.14e-16	-0.897	1.98e-16	-0.897	3.32e-16	-0.897	3.3e-16	-0.897	1.59e-16	-0.897	2.64e-16	-0.897	2.79e-16	-0.897	7.45e-17		-3.4	8.62e-17	-3.4	7.63e-17	-3.4	8.92e-17	-3.3	2.44e-16	-3.3	2.14e-16	-3.3	1.98e-16	-3.2	3.32e-16	-3.2	3.3e-16	-3.2	1.59e-16	-3.1
						-0.87	2.61e-16	-0.87	2.3e-16	-0.87	2.65e-16	-0.87	7.32e-16	-0.87	6.42e-16	-0.87	5.89e-16	-0.87	9.7e-16	-0.87	9.79e-16	-0.87	4.67e-16	-0.87	7.98e-16	-0.87	8.42e-16	-0.87	2.19e-16		-3.37	2.61e-16	-3.37	2.3e-16	-3.37	2.65e-16	-3.27	7.32e-16	-3.27	6.42e-16	-3.27	5.89e-16	-3.17	9.7e-16	-3.17	9.79e-16	-3.17	4.67e-16	-3.07
						-0.843	7.3e-16	-0.843	6.42e-16	-0.843	7.31e-16	-0.843	2.03e-15	-0.843	1.77e-15	-0.843	1.61e-15	-0.843	2.62e-15	-0.843	2.67e-15	-0.843	1.27e-15	-0.843	2.23e-15	-0.843	2.35e-15	-0.843	6.03e-16		-3.34	7.3e-16	-3.34	6.42e-16	-3.34	7.31e-16	-3.24	2.03e-15	-3.24	1.77e-15	-3.24	1.61e-15	-3.14	2.62e-15	-3.14	2.67e-15	-3.14	1.27e-15	-3.04
						-0.816	2.07e-15	-0.816	1.83e-15	-0.816	2.07e-15	-0.816	5.73e-15	-0.816	5.02e-15	-0.816	4.51e-15	-0.816	7.31e-15	-0.816	7.45e-15	-0.816	3.52e-15	-0.816	6.36e-15	-0.816	6.73e-15	-0.816	1.71e-15		-3.32	2.07e-15	-3.32	1.83e-15	-3.32	2.07e-15	-3.22	5.73e-15	-3.22	5.02e-15	-3.22	4.51e-15	-3.12	7.31e-15	-3.12	7.45e-15	-3.12	3.52e-15	-3.02
						-0.79	5.84e-15	-0.79	5.15e-15	-0.79	5.92e-15	-0.79	1.62e-14	-0.79	1.43e-14	-0.79	1.26e-14	-0.79	2.06e-14	-0.79	2.09e-14	-0.79	9.87e-15	-0.79	1.81e-14	-0.79	1.92e-14	-0.79	4.87e-15		-3.29	5.84e-15	-3.29	5.15e-15	-3.29	5.92e-15	-3.19	1.62e-14	-3.19	1.43e-14	-3.19	1.26e-14	-3.09	2.06e-14	-3.09	2.09e-14	-3.09	9.87e-15	-2.99
						-0.763	1.65e-14	-0.763	1.45e-14	-0.763	1.7e-14	-0.763	4.63e-14	-0.763	4.12e-14	-0.763	3.55e-14	-0.763	5.85e-14	-0.763	5.92e-14	-0.763	2.8e-14	-0.763	5.18e-14	-0.763	5.5e-14	-0.763	1.38e-14		-3.26	1.65e-14	-3.26	1.45e-14	-3.26	1.7e-14	-3.16	4.63e-14	-3.16	4.12e-14	-3.16	3.55e-14	-3.06	5.85e-14	-3.06	5.92e-14	-3.06	2.8e-14	-2.96
						-0.736	4.68e-14	-0.736	4.09e-14	-0.736	4.86e-14	-0.736	1.32e-13	-0.736	1.19e-13	-0.736	1.01e-13	-0.736	1.66e-13	-0.736	1.69e-13	-0.736	7.99e-14	-0.736	1.49e-13	-0.736	1.56e-13	-0.736	3.89e-14		-3.24	4.68e-14	-3.24	4.09e-14	-3.24	4.86e-14	-3.14	1.32e-13	-3.14	1.19e-13	-3.14	1.01e-13	-3.04	1.66e-13	-3.04	1.69e-13	-3.04	7.99e-14	-2.94
						-0.709	1.34e-13	-0.709	1.16e-13	-0.709	1.38e-13	-0.709	3.75e-13	-0.709	3.46e-13	-0.709	2.88e-13	-0.709	4.68e-13	-0.709	4.88e-13	-0.709	2.27e-13	-0.709	4.29e-13	-0.709	4.4e-13	-0.709	1.07e-13		-3.21	1.34e-13	-3.21	1.16e-13	-3.21	1.38e-13	-3.11	3.75e-13	-3.11	3.46e-13	-3.11	2.88e-13	-3.01	4.68e-13	-3.01	4.88e-13	-3.01	2.27e-13	-2.91
						-0.682	3.86e-13	-0.682	3.34e-13	-0.682	3.89e-13	-0.682	1.05e-12	-0.682	1e-12	-0.682	8.28e-13	-0.682	1.31e-12	-0.682	1.41e-12	-0.682	6.37e-13	-0.682	1.23e-12	-0.682	1.23e-12	-0.682	2.92e-13		-3.18	3.86e-13	-3.18	3.34e-13	-3.18	3.89e-13	-3.08	1.05e-12	-3.08	1e-12	-3.08	8.28e-13	-2.98	1.31e-12	-2.98	1.41e-12	-2.98	6.37e-13	-2.88
						-0.655	1.12e-12	-0.655	9.75e-13	-0.655	1.09e-12	-0.655	2.91e-12	-0.655	2.88e-12	-0.655	2.37e-12	-0.655	3.65e-12	-0.655	4.07e-12	-0.655	1.77e-12	-0.655	3.54e-12	-0.655	3.41e-12	-0.655	7.84e-13		-3.15	1.12e-12	-3.15	9.75e-13	-3.15	1.09e-12	-3.05	2.91e-12	-3.05	2.88e-12	-3.05	2.37e-12	-2.95	3.65e-12	-2.95	4.07e-12	-2.95	1.77e-12	-2.85
						-0.628	3.26e-12	-0.628	2.87e-12	-0.628	3.08e-12	-0.628	8.02e-12	-0.628	8.2e-12	-0.628	6.71e-12	-0.628	1.01e-11	-0.628	1.17e-11	-0.628	4.87e-12	-0.628	1.01e-11	-0.628	9.4e-12	-0.628	2.1e-12		-3.13	3.26e-12	-3.13	2.87e-12	-3.13	3.08e-12	-3.03	8.02e-12	-3.03	8.2e-12	-3.03	6.71e-12	-2.93	1.01e-11	-2.93	1.17e-11	-2.93	4.87e-12	-2.83
						-0.601	9.43e-12	-0.601	8.46e-12	-0.601	8.77e-12	-0.601	2.21e-11	-0.601	2.31e-11	-0.601	1.87e-11	-0.601	2.79e-11	-0.601	3.32e-11	-0.601	1.33e-11	-0.601	2.86e-11	-0.601	2.57e-11	-0.601	5.69e-12		-3.1	9.43e-12	-3.1	8.46e-12	-3.1	8.77e-12	-3	2.21e-11	-3	2.31e-11	-3	1.87e-11	-2.9	2.79e-11	-2.9	3.32e-11	-2.9	1.33e-11	-2.8
						-0.574	2.7e-11	-0.574	2.49e-11	-0.574	2.52e-11	-0.574	6.09e-11	-0.574	6.46e-11	-0.574	5.16e-11	-0.574	7.67e-11	-0.574	9.39e-11	-0.574	3.66e-11	-0.574	8.12e-11	-0.574	7.04e-11	-0.574	1.56e-11		-3.07	2.7e-11	-3.07	2.49e-11	-3.07	2.52e-11	-2.97	6.09e-11	-2.97	6.46e-11	-2.97	5.16e-11	-2.87	7.67e-11	-2.87	9.39e-11	-2.87	3.66e-11	-2.77
						-0.547	7.64e-11	-0.547	7.26e-11	-0.547	7.25e-11	-0.547	1.68e-10	-0.547	1.78e-10	-0.547	1.4e-10	-0.547	2.1e-10	-0.547	2.65e-10	-0.547	1.01e-10	-0.547	2.3e-10	-0.547	1.92e-10	-0.547	4.36e-11		-3.05	7.64e-11	-3.05	7.26e-11	-3.05	7.25e-11	-2.95	1.68e-10	-2.95	1.78e-10	-2.95	1.4e-10	-2.85	2.1e-10	-2.85	2.65e-10	-2.85	1.01e-10	-2.75
						-0.52	2.13e-10	-0.52	2.1e-10	-0.52	2.08e-10	-0.52	4.65e-10	-0.52	4.88e-10	-0.52	3.8e-10	-0.52	5.76e-10	-0.52	7.48e-10	-0.52	2.79e-10	-0.52	6.55e-10	-0.52	5.28e-10	-0.52	1.23e-10		-3.02	2.13e-10	-3.02	2.1e-10	-3.02	2.08e-10	-2.92	4.65e-10	-2.92	4.88e-10	-2.92	3.8e-10	-2.82	5.76e-10	-2.82	7.48e-10	-2.82	2.79e-10	-2.72
						-0.493	5.84e-10	-0.493	5.99e-10	-0.493	5.87e-10	-0.493	1.28e-09	-0.493	1.33e-09	-0.493	1.02e-09	-0.493	1.58e-09	-0.493	2.11e-09	-0.493	7.73e-10	-0.493	1.87e-09	-0.493	1.46e-09	-0.493	3.51e-10		-2.99	5.84e-10	-2.99	5.99e-10	-2.99	5.87e-10	-2.89	1.28e-09	-2.89	1.33e-09	-2.89	1.02e-09	-2.79	1.58e-09	-2.79	2.11e-09	-2.79	7.73e-10	-2.69
						-0.466	1.59e-09	-0.466	1.69e-09	-0.466	1.63e-09	-0.466	3.5e-09	-0.466	3.66e-09	-0.466	2.76e-09	-0.466	4.37e-09	-0.466	5.98e-09	-0.466	2.15e-09	-0.466	5.33e-09	-0.466	4.04e-09	-0.466	1.01e-09		-2.97	1.59e-09	-2.97	1.69e-09	-2.97	1.63e-09	-2.87	3.5e-09	-2.87	3.66e-09	-2.87	2.76e-09	-2.77	4.37e-09	-2.77	5.98e-09	-2.77	2.15e-09	-2.67
						-0.439	4.33e-09	-0.439	4.69e-09	-0.439	4.43e-09	-0.439	9.69e-09	-0.439	1.01e-08	-0.439	7.45e-09	-0.439	1.22e-08	-0.439	1.7e-08	-0.439	6.03e-09	-0.439	1.53e-08	-0.439	1.12e-08	-0.439	2.9e-09		-2.94	4.33e-09	-2.94	4.69e-09	-2.94	4.43e-09	-2.84	9.69e-09	-2.84	1.01e-08	-2.84	7.45e-09	-2.74	1.22e-08	-2.74	1.7e-08	-2.74	6.03e-09	-2.64
						-0.412	1.18e-08	-0.412	1.3e-08	-0.412	1.19e-08	-0.412	2.72e-08	-0.412	2.84e-08	-0.412	2.03e-08	-0.412	3.47e-08	-0.412	4.83e-08	-0.412	1.71e-08	-0.412	4.41e-08	-0.412	3.14e-08	-0.412	8.46e-09		-2.91	1.18e-08	-2.91	1.3e-08	-2.91	1.19e-08	-2.81	2.72e-08	-2.81	2.84e-08	-2.81	2.03e-08	-2.71	3.47e-08	-2.71	4.83e-08	-2.71	1.71e-08	-2.61
						-0.385	3.23e-08	-0.385	3.57e-08	-0.385	3.16e-08	-0.385	7.74e-08	-0.385	8.04e-08	-0.385	5.58e-08	-0.385	1.01e-07	-0.385	1.39e-07	-0.385	4.89e-08	-0.385	1.27e-07	-0.385	8.84e-08	-0.385	2.49e-08		-2.89	3.23e-08	-2.89	3.57e-08	-2.89	3.16e-08	-2.79	7.74e-08	-2.79	8.04e-08	-2.79	5.58e-08	-2.69	1.01e-07	-2.69	1.39e-07	-2.69	4.89e-08	-2.59
						-0.358	8.81e-08	-0.358	9.89e-08	-0.358	8.39e-08	-0.358	2.22e-07	-0.358	2.3e-07	-0.358	1.56e-07	-0.358	2.97e-07	-0.358	4e-07	-0.358	1.42e-07	-0.358	3.68e-07	-0.358	2.51e-07	-0.358	7.44e-08		-2.86	8.81e-08	-2.86	9.89e-08	-2.86	8.39e-08	-2.76	2.22e-07	-2.76	2.3e-07	-2.76	1.56e-07	-2.66	2.97e-07	-2.66	4e-07	-2.66	1.42e-07	-2.56
						-0.331	2.39e-07	-0.331	2.75e-07	-0.331	2.25e-07	-0.331	6.38e-07	-0.331	6.6e-07	-0.331	4.43e-07	-0.331	8.88e-07	-0.331	1.16e-06	-0.331	4.2e-07	-0.331	1.06e-06	-0.331	7.2e-07	-0.331	2.25e-07		-2.83	2.39e-07	-2.83	2.75e-07	-2.83	2.25e-07	-2.73	6.38e-07	-2.73	6.6e-07	-2.73	4.43e-07	-2.63	8.88e-07	-2.63	1.16e-06	-2.63	4.2e-07	-2.53
						-0.304	6.52e-07	-0.304	7.68e-07	-0.304	6.15e-07	-0.304	1.84e-06	-0.304	1.9e-06	-0.304	1.28e-06	-0.304	2.67e-06	-0.304	3.36e-06	-0.304	1.25e-06	-0.304	3.07e-06	-0.304	2.08e-06	-0.304	6.92e-07		-2.8	6.52e-07	-2.8	7.68e-07	-2.8	6.15e-07	-2.7	1.84e-06	-2.7	1.9e-06	-2.7	1.28e-06	-2.6	2.67e-06	-2.6	3.36e-06	-2.6	1.25e-06	-2.5
						-0.277	1.81e-06	-0.277	2.16e-06	-0.277	1.71e-06	-0.277	5.31e-06	-0.277	5.53e-06	-0.277	3.78e-06	-0.277	8.05e-06	-0.277	9.75e-06	-0.277	3.76e-06	-0.277	8.89e-06	-0.277	6.02e-06	-0.277	2.14e-06		-2.78	1.81e-06	-2.78	2.16e-06	-2.78	1.71e-06	-2.68	5.31e-06	-2.68	5.53e-06	-2.68	3.78e-06	-2.58	8.05e-06	-2.58	9.75e-06	-2.58	3.76e-06	-2.48
						-0.25	5.15e-06	-0.25	6.14e-06	-0.25	4.86e-06	-0.25	1.55e-05	-0.25	1.62e-05	-0.25	1.13e-05	-0.25	2.43e-05	-0.25	2.84e-05	-0.25	1.13e-05	-0.25	2.59e-05	-0.25	1.76e-05	-0.25	6.62e-06		-2.75	5.15e-06	-2.75	6.14e-06	-2.75	4.86e-06	-2.65	1.55e-05	-2.65	1.62e-05	-2.65	1.13e-05	-2.55	2.43e-05	-2.55	2.84e-05	-2.55	1.13e-05	-2.45
						-0.224	1.51e-05	-0.224	1.76e-05	-0.224	1.41e-05	-0.224	4.59e-05	-0.224	4.74e-05	-0.224	3.44e-05	-0.224	7.3e-05	-0.224	8.31e-05	-0.224	3.43e-05	-0.224	7.56e-05	-0.224	5.17e-05	-0.224	2.03e-05		-2.72	1.51e-05	-2.72	1.76e-05	-2.72	1.41e-05	-2.62	4.59e-05	-2.62	4.74e-05	-2.62	3.44e-05	-2.52	7.3e-05	-2.52	8.31e-05	-2.52	3.43e-05	-2.42
						-0.197	4.54e-05	-0.197	5.12e-05	-0.197	4.18e-05	-0.197	0.000137	-0.197	0.00014	-0.197	0.000105	-0.197	0.00022	-0.197	0.000245	-0.197	0.000104	-0.197	0.000221	-0.197	0.000154	-0.197	6.14e-05		-2.7	4.54e-05	-2.7	5.12e-05	-2.7	4.18e-05	-2.6	0.000137	-2.6	0.00014	-2.6	0.000105	-2.5	0.00022	-2.5	0.000245	-2.5	0.000104	-2.4
						-0.17	0.000138	-0.17	0.00015	-0.17	0.000126	-0.17	0.00041	-0.17	0.000411	-0.17	0.000323	-0.17	0.00066	-0.17	0.000724	-0.17	0.000311	-0.17	0.000644	-0.17	0.00046	-0.17	0.000183		-2.67	0.000138	-2.67	0.00015	-2.67	0.000126	-2.57	0.00041	-2.57	0.000411	-2.57	0.000323	-2.47	0.00066	-2.47	0.000724	-2.47	0.000311	-2.37
						-0.143	0.000419	-0.143	0.000443	-0.143	0.000386	-0.143	0.00122	-0.143	0.00121	-0.143	0.000986	-0.143	0.00198	-0.143	0.00214	-0.143	0.000927	-0.143	0.00186	-0.143	0.00138	-0.143	0.000541		-2.64	0.000419	-2.64	0.000443	-2.64	0.000386	-2.54	0.00122	-2.54	0.00121	-2.54	0.000986	-2.44	0.00198	-2.44	0.00214	-2.44	0.000927	-2.34
						-0.116	0.00127	-0.116	0.00131	-0.116	0.00118	-0.116	0.0036	-0.116	0.00353	-0.116	0.00297	-0.116	0.00586	-0.116	0.00631	-0.116	0.00273	-0.116	0.00533	-0.116	0.0041	-0.116	0.00158		-2.62	0.00127	-2.62	0.00131	-2.62	0.00118	-2.52	0.0036	-2.52	0.00353	-2.52	0.00297	-2.42	0.00586	-2.42	0.00631	-2.42	0.00273	-2.32
						-0.0888	0.00381	-0.0888	0.00385	-0.0888	0.00355	-0.0888	0.0104	-0.0888	0.0102	-0.0888	0.00869	-0.0888	0.017	-0.0888	0.0183	-0.0888	0.00787	-0.0888	0.015	-0.0888	0.012	-0.0888	0.00451		-2.59	0.00381	-2.59	0.00385	-2.59	0.00355	-2.49	0.0104	-2.49	0.0102	-2.49	0.00869	-2.39	0.017	-2.39	0.0183	-2.39	0.00787	-2.29
						-0.0618	0.0109	-0.0618	0.0109	-0.0618	0.0102	-0.0618	0.029	-0.0618	0.0284	-0.0618	0.0243	-0.0618	0.0474	-0.0618	0.0511	-0.0618	0.0219	-0.0618	0.041	-0.0618	0.034	-0.0618	0.0125		-2.56	0.0109	-2.56	0.0109	-2.56	0.0102	-2.46	0.029	-2.46	0.0284	-2.46	0.0243	-2.36	0.0474	-2.36	0.0511	-2.36	0.0219	-2.26
						-0.0349	0.0283	-0.0349	0.0285	-0.0349	0.0262	-0.0349	0.0742	-0.0349	0.0727	-0.0349	0.0617	-0.0349	0.12	-0.0349	0.131	-0.0349	0.0562	-0.0349	0.103	-0.0349	0.0885	-0.0349	0.0317		-2.53	0.0283	-2.53	0.0285	-2.53	0.0262	-2.43	0.0742	-2.43	0.0727	-2.43	0.0617	-2.33	0.12	-2.33	0.131	-2.33	0.0562	-2.23
						-0.00791	0.0599	-0.00791	0.0617	-0.00791	0.0556	-0.00791	0.159	-0.00791	0.155	-0.00791	0.131	-0.00791	0.253	-0.00791	0.281	-0.00791	0.121	-0.00791	0.216	-0.00791	0.193	-0.00791	0.0682		-2.51	0.0599	-2.51	0.0617	-2.51	0.0556	-2.41	0.159	-2.41	0.155	-2.41	0.131	-2.31	0.253	-2.31	0.281	-2.31	0.121	-2.21
						0.019	0.0967	0.019	0.103	0.019	0.0909	0.019	0.262	0.019	0.256	0.019	0.216	0.019	0.412	0.019	0.468	0.019	0.202	0.019	0.352	0.019	0.327	0.019	0.114		-2.48	0.0967	-2.48	0.103	-2.48	0.0909	-2.38	0.262	-2.38	0.256	-2.38	0.216	-2.28	0.412	-2.28	0.468	-2.28	0.202	-2.18
						0.046	0.124	0.046	0.134	0.046	0.119	0.046	0.342	0.046	0.335	0.046	0.284	0.046	0.535	0.046	0.618	0.046	0.268	0.046	0.458	0.046	0.437	0.046	0.152		-2.45	0.124	-2.45	0.134	-2.45	0.119	-2.35	0.342	-2.35	0.335	-2.35	0.284	-2.25	0.535	-2.25	0.618	-2.25	0.268	-2.15
						0.0729	0.139	0.0729	0.151	0.0729	0.137	0.0729	0.389	0.0729	0.383	0.0729	0.326	0.0729	0.61	0.0729	0.711	0.0729	0.309	0.0729	0.522	0.0729	0.508	0.0729	0.178		-2.43	0.139	-2.43	0.151	-2.43	0.137	-2.33	0.389	-2.33	0.383	-2.33	0.326	-2.23	0.61	-2.23	0.711	-2.23	0.309	-2.13
						0.0999	0.149	0.0999	0.16	0.0999	0.15	0.0999	0.417	0.0999	0.413	0.0999	0.353	0.0999	0.661	0.0999	0.769	0.0999	0.335	0.0999	0.563	0.0999	0.552	0.0999	0.197		-2.4	0.149	-2.4	0.16	-2.4	0.15	-2.3	0.417	-2.3	0.413	-2.3	0.353	-2.2	0.661	-2.2	0.769	-2.2	0.335	-2.1
						0.127	0.159	0.127	0.166	0.127	0.161	0.127	0.439	0.127	0.436	0.127	0.374	0.127	0.704	0.127	0.81	0.127	0.355	0.127	0.595	0.127	0.583	0.127	0.216		-2.37	0.159	-2.37	0.166	-2.37	0.161	-2.27	0.439	-2.27	0.436	-2.27	0.374	-2.17	0.704	-2.17	0.81	-2.17	0.355	-2.07
						0.154	0.17	0.154	0.174	0.154	0.172	0.154	0.462	0.154	0.458	0.154	0.394	0.154	0.745	0.154	0.843	0.154	0.374	0.154	0.621	0.154	0.608	0.154	0.234		-2.35	0.17	-2.35	0.174	-2.35	0.172	-2.25	0.462	-2.25	0.458	-2.25	0.394	-2.15	0.745	-2.15	0.843	-2.15	0.374	-2.05
						0.181	0.182	0.181	0.184	0.181	0.182	0.181	0.488	0.181	0.482	0.181	0.416	0.181	0.788	0.181	0.873	0.181	0.395	0.181	0.64	0.181	0.629	0.181	0.252		-2.32	0.182	-2.32	0.184	-2.32	0.182	-2.22	0.488	-2.22	0.482	-2.22	0.416	-2.12	0.788	-2.12	0.873	-2.12	0.395	-2.02
						0.208	0.193	0.208	0.196	0.208	0.193	0.208	0.518	0.208	0.51	0.208	0.441	0.208	0.832	0.208	0.902	0.208	0.415	0.208	0.65	0.208	0.644	0.208	0.266		-2.29	0.193	-2.29	0.196	-2.29	0.193	-2.19	0.518	-2.19	0.51	-2.19	0.441	-2.09	0.832	-2.09	0.902	-2.09	0.415	-1.99
						0.235	0.205	0.235	0.209	0.235	0.205	0.235	0.553	0.235	0.544	0.235	0.47	0.235	0.877	0.235	0.927	0.235	0.434	0.235	0.65	0.235	0.649	0.235	0.275		-2.27	0.205	-2.27	0.209	-2.27	0.205	-2.17	0.553	-2.17	0.544	-2.17	0.47	-2.07	0.877	-2.07	0.927	-2.07	0.434	-1.97
						0.262	0.217	0.262	0.223	0.262	0.217	0.262	0.593	0.262	0.581	0.262	0.502	0.262	0.922	0.262	0.946	0.262	0.448	0.262	0.641	0.262	0.642	0.262	0.276		-2.24	0.217	-2.24	0.223	-2.24	0.217	-2.14	0.593	-2.14	0.581	-2.14	0.502	-2.04	0.922	-2.04	0.946	-2.04	0.448	-1.94
						0.289	0.23	0.289	0.238	0.289	0.23	0.289	0.636	0.289	0.621	0.289	0.536	0.289	0.961	0.289	0.955	0.289	0.457	0.289	0.623	0.289	0.623	0.289	0.269		-2.21	0.23	-2.21	0.238	-2.21	0.23	-2.11	0.636	-2.11	0.621	-2.11	0.536	-2.01	0.961	-2.01	0.955	-2.01	0.457	-1.91
						0.316	0.246	0.316	0.254	0.316	0.244	0.316	0.683	0.316	0.659	0.316	0.571	0.316	0.988	0.316	0.954	0.316	0.461	0.316	0.599	0.316	0.594	0.316	0.257		-2.18	0.246	-2.18	0.254	-2.18	0.244	-2.08	0.683	-2.08	0.659	-2.08	0.571	-1.98	0.988	-1.98	0.954	-1.98	0.461	-1.88
						0.342	0.263	0.342	0.272	0.342	0.26	0.342	0.729	0.342	0.694	0.342	0.603	0.342	0.993	0.342	0.943	0.342	0.461	0.342	0.566	0.342	0.558	0.342	0.24		-2.16	0.263	-2.16	0.272	-2.16	0.26	-2.06	0.729	-2.06	0.694	-2.06	0.603	-1.96	0.993	-1.96	0.943	-1.96	0.461	-1.86
						0.369	0.283	0.369	0.292	0.369	0.276	0.369	0.77	0.369	0.722	0.369	0.627	0.369	0.972	0.369	0.923	0.369	0.457	0.369	0.525	0.369	0.519	0.369	0.221		-2.13	0.283	-2.13	0.292	-2.13	0.276	-2.03	0.77	-2.03	0.722	-2.03	0.627	-1.93	0.972	-1.93	0.923	-1.93	0.457	-1.83
						0.396	0.304	0.396	0.314	0.396	0.292	0.396	0.803	0.396	0.741	0.396	0.641	0.396	0.926	0.396	0.891	0.396	0.448	0.396	0.478	0.396	0.476	0.396	0.199		-2.1	0.304	-2.1	0.314	-2.1	0.292	-2	0.803	-2	0.741	-2	0.641	-1.9	0.926	-1.9	0.891	-1.9	0.448	-1.8
						0.423	0.324	0.423	0.337	0.423	0.307	0.423	0.821	0.423	0.748	0.423	0.644	0.423	0.861	0.423	0.844	0.423	0.431	0.423	0.428	0.423	0.43	0.423	0.177		-2.08	0.324	-2.08	0.337	-2.08	0.307	-1.98	0.821	-1.98	0.748	-1.98	0.644	-1.88	0.861	-1.88	0.844	-1.88	0.431	-1.78
						0.45	0.341	0.45	0.358	0.45	0.32	0.45	0.824	0.45	0.743	0.45	0.638	0.45	0.785	0.45	0.78	0.45	0.405	0.45	0.381	0.45	0.381	0.45	0.154		-2.05	0.341	-2.05	0.358	-2.05	0.32	-1.95	0.824	-1.95	0.743	-1.95	0.638	-1.85	0.785	-1.85	0.78	-1.85	0.405	-1.75
						0.477	0.355	0.477	0.375	0.477	0.331	0.477	0.808	0.477	0.725	0.477	0.624	0.477	0.707	0.477	0.699	0.477	0.369	0.477	0.337	0.477	0.331	0.477	0.131		-2.02	0.355	-2.02	0.375	-2.02	0.331	-1.92	0.808	-1.92	0.725	-1.92	0.624	-1.82	0.707	-1.82	0.699	-1.82	0.369	-1.72
						0.504	0.364	0.504	0.383	0.504	0.338	0.504	0.775	0.504	0.695	0.504	0.6	0.504	0.632	0.504	0.607	0.504	0.326	0.504	0.299	0.504	0.283	0.504	0.109		-2	0.364	-2	0.383	-2	0.338	-1.9	0.775	-1.9	0.695	-1.9	0.6	-1.8	0.632	-1.8	0.607	-1.8	0.326	-1.7
						0.531	0.368	0.531	0.381	0.531	0.342	0.531	0.728	0.531	0.651	0.531	0.564	0.531	0.56	0.531	0.514	0.531	0.282	0.531	0.266	0.531	0.241	0.531	0.0893		-1.97	0.368	-1.97	0.381	-1.97	0.342	-1.87	0.728	-1.87	0.651	-1.87	0.564	-1.77	0.56	-1.77	0.514	-1.77	0.282	-1.67
						0.558	0.364	0.558	0.369	0.558	0.34	0.558	0.67	0.558	0.596	0.558	0.516	0.558	0.491	0.558	0.429	0.558	0.239	0.558	0.238	0.558	0.206	0.558	0.0725		-1.94	0.364	-1.94	0.369	-1.94	0.34	-1.84	0.67	-1.84	0.596	-1.84	0.516	-1.74	0.491	-1.74	0.429	-1.74	0.239	-1.64
						0.585	0.352	0.585	0.349	0.585	0.331	0.585	0.606	0.585	0.529	0.585	0.457	0.585	0.424	0.585	0.357	0.585	0.2	0.585	0.213	0.585	0.179	0.585	0.059		-1.91	0.352	-1.91	0.349	-1.91	0.331	-1.81	0.606	-1.81	0.529	-1.81	0.457	-1.71	0.424	-1.71	0.357	-1.71	0.2	-1.61
						0.612	0.332	0.612	0.324	0.612	0.314	0.612	0.54	0.612	0.454	0.612	0.393	0.612	0.358	0.612	0.298	0.612	0.168	0.612	0.193	0.612	0.159	0.612	0.0487		-1.89	0.332	-1.89	0.324	-1.89	0.314	-1.79	0.54	-1.79	0.454	-1.79	0.393	-1.69	0.358	-1.69	0.298	-1.69	0.168	-1.59
						0.639	0.304	0.639	0.296	0.639	0.29	0.639	0.47	0.639	0.377	0.639	0.331	0.639	0.298	0.639	0.252	0.639	0.141	0.639	0.176	0.639	0.146	0.639	0.0411		-1.86	0.304	-1.86	0.296	-1.86	0.29	-1.76	0.47	-1.76	0.377	-1.76	0.331	-1.66	0.298	-1.66	0.252	-1.66	0.141	-1.56
						0.666	0.271	0.666	0.265	0.666	0.263	0.666	0.399	0.666	0.303	0.666	0.275	0.666	0.245	0.666	0.215	0.666	0.119	0.666	0.163	0.666	0.137	0.666	0.0358		-1.83	0.271	-1.83	0.265	-1.83	0.263	-1.73	0.399	-1.73	0.303	-1.73	0.275	-1.63	0.245	-1.63	0.215	-1.63	0.119	-1.53
						0.693	0.233	0.693	0.232	0.693	0.233	0.693	0.331	0.693	0.237	0.693	0.227	0.693	0.204	0.693	0.187	0.693	0.102	0.693	0.153	0.693	0.131	0.693	0.0324		-1.81	0.233	-1.81	0.232	-1.81	0.233	-1.71	0.331	-1.71	0.237	-1.71	0.227	-1.61	0.204	-1.61	0.187	-1.61	0.102	-1.51
						0.72	0.195	0.72	0.198	0.72	0.203	0.72	0.27	0.72	0.184	0.72	0.188	0.72	0.175	0.72	0.168	0.72	0.088	0.72	0.147	0.72	0.126	0.72	0.0301		-1.78	0.195	-1.78	0.198	-1.78	0.203	-1.68	0.27	-1.68	0.184	-1.68	0.188	-1.58	0.175	-1.58	0.168	-1.58	0.088	-1.48
						0.747	0.16	0.747	0.165	0.747	0.172	0.747	0.22	0.747	0.142	0.747	0.156	0.747	0.157	0.747	0.155	0.747	0.0779	0.747	0.143	0.747	0.121	0.747	0.0286		-1.75	0.16	-1.75	0.165	-1.75	0.172	-1.65	0.22	-1.65	0.142	-1.65	0.156	-1.55	0.157	-1.55	0.155	-1.55	0.0779	-1.45
						0.774	0.13	0.774	0.133	0.774	0.143	0.774	0.184	0.774	0.112	0.774	0.131	0.774	0.147	0.774	0.148	0.774	0.0704	0.774	0.141	0.774	0.115	0.774	0.0273		-1.73	0.13	-1.73	0.133	-1.73	0.143	-1.63	0.184	-1.63	0.112	-1.63	0.131	-1.53	0.147	-1.53	0.148	-1.53	0.0704	-1.43
						0.801	0.108	0.801	0.105	0.801	0.116	0.801	0.159	0.801	0.0897	0.801	0.11	0.801	0.141	0.801	0.144	0.801	0.0648	0.801	0.141	0.801	0.109	0.801	0.0259		-1.7	0.108	-1.7	0.105	-1.7	0.116	-1.6	0.159	-1.6	0.0897	-1.6	0.11	-1.5	0.141	-1.5	0.144	-1.5	0.0648	-1.4
						0.828	0.0906	0.828	0.0813	0.828	0.0911	0.828	0.14	0.828	0.0748	0.828	0.0921	0.828	0.137	0.828	0.142	0.828	0.0603	0.828	0.14	0.828	0.105	0.828	0.0243		-1.67	0.0906	-1.67	0.0813	-1.67	0.0911	-1.57	0.14	-1.57	0.0748	-1.57	0.0921	-1.47	0.137	-1.47	0.142	-1.47	0.0603	-1.37
						0.855	0.0779	0.855	0.0625	0.855	0.0704	0.855	0.123	0.855	0.0655	0.855	0.0779	0.855	0.133	0.855	0.139	0.855	0.0563	0.855	0.14	0.855	0.103	0.855	0.0227		-1.65	0.0779	-1.65	0.0625	-1.65	0.0704	-1.55	0.123	-1.55	0.0655	-1.55	0.0779	-1.45	0.133	-1.45	0.139	-1.45	0.0563	-1.35
						0.882	0.0677	0.882	0.0482	0.882	0.0538	0.882	0.108	0.882	0.0605	0.882	0.0668	0.882	0.129	0.882	0.136	0.882	0.0528	0.882	0.14	0.882	0.103	0.882	0.0215		-1.62	0.0677	-1.62	0.0482	-1.62	0.0538	-1.52	0.108	-1.52	0.0605	-1.52	0.0668	-1.42	0.129	-1.42	0.136	-1.42	0.0528	-1.32
						0.908	0.0589	0.908	0.0382	0.908	0.0411	0.908	0.0939	0.908	0.0585	0.908	0.0587	0.908	0.125	0.908	0.132	0.908	0.0502	0.908	0.14	0.908	0.104	0.908	0.0209		-1.59	0.0589	-1.59	0.0382	-1.59	0.0411	-1.49	0.0939	-1.49	0.0585	-1.49	0.0587	-1.39	0.125	-1.39	0.132	-1.39	0.0502	-1.29
						0.935	0.0509	0.935	0.0315	0.935	0.0318	0.935	0.0821	0.935	0.058	0.935	0.053	0.935	0.122	0.935	0.127	0.935	0.0485	0.935	0.138	0.935	0.106	0.935	0.0208		-1.56	0.0509	-1.56	0.0315	-1.56	0.0318	-1.46	0.0821	-1.46	0.058	-1.46	0.053	-1.36	0.122	-1.36	0.127	-1.36	0.0485	-1.26
						0.962	0.0438	0.962	0.0272	0.962	0.0253	0.962	0.0734	0.962	0.0579	0.962	0.049	0.962	0.119	0.962	0.123	0.962	0.0476	0.962	0.136	0.962	0.108	0.962	0.0209		-1.54	0.0438	-1.54	0.0272	-1.54	0.0253	-1.44	0.0734	-1.44	0.0579	-1.44	0.049	-1.34	0.119	-1.34	0.123	-1.34	0.0476	-1.24
						0.989	0.0375	0.989	0.0243	0.989	0.0209	0.989	0.0674	0.989	0.0572	0.989	0.046	0.989	0.117	0.989	0.119	0.989	0.0471	0.989	0.133	0.989	0.11	0.989	0.0211		-1.51	0.0375	-1.51	0.0243	-1.51	0.0209	-1.41	0.0674	-1.41	0.0572	-1.41	0.046	-1.31	0.117	-1.31	0.119	-1.31	0.0471	-1.21
						1.02	0.0321	1.02	0.0219	1.02	0.018	1.02	0.0631	1.02	0.0552	1.02	0.0436	1.02	0.116	1.02	0.116	1.02	0.0465	1.02	0.128	1.02	0.11	1.02	0.0211		-1.48	0.0321	-1.48	0.0219	-1.48	0.018	-1.38	0.0631	-1.38	0.0552	-1.38	0.0436	-1.28	0.116	-1.28	0.116	-1.28	0.0465	-1.18
						1.04	0.0278	1.04	0.0198	1.04	0.0161	1.04	0.0596	1.04	0.0521	1.04	0.0415	1.04	0.115	1.04	0.112	1.04	0.0454	1.04	0.124	1.04	0.109	1.04	0.021		-1.46	0.0278	-1.46	0.0198	-1.46	0.0161	-1.36	0.0596	-1.36	0.0521	-1.36	0.0415	-1.26	0.115	-1.26	0.112	-1.26	0.0454	-1.16
						1.07	0.0247	1.07	0.0179	1.07	0.0147	1.07	0.0567	1.07	0.0484	1.07	0.0399	1.07	0.115	1.07	0.107	1.07	0.0437	1.07	0.121	1.07	0.107	1.07	0.0211		-1.43	0.0247	-1.43	0.0179	-1.43	0.0147	-1.33	0.0567	-1.33	0.0484	-1.33	0.0399	-1.23	0.115	-1.23	0.107	-1.23	0.0437	-1.13
						1.1	0.0227	1.1	0.0163	1.1	0.0135	1.1	0.0547	1.1	0.045	1.1	0.0387	1.1	0.114	1.1	0.101	1.1	0.0417	1.1	0.118	1.1	0.104	1.1	0.0212		-1.4	0.0227	-1.4	0.0163	-1.4	0.0135	-1.3	0.0547	-1.3	0.045	-1.3	0.0387	-1.2	0.114	-1.2	0.101	-1.2	0.0417	-1.1
						1.12	0.0215	1.12	0.015	1.12	0.0127	1.12	0.0539	1.12	0.0427	1.12	0.0377	1.12	0.113	1.12	0.0946	1.12	0.0397	1.12	0.117	1.12	0.0997	1.12	0.0213		-1.38	0.0215	-1.38	0.015	-1.38	0.0127	-1.28	0.0539	-1.28	0.0427	-1.28	0.0377	-1.18	0.113	-1.18	0.0946	-1.18	0.0397	-1.08
						1.15	0.0209	1.15	0.014	1.15	0.0121	1.15	0.0544	1.15	0.0415	1.15	0.0369	1.15	0.113	1.15	0.0893	1.15	0.0382	1.15	0.117	1.15	0.095	1.15	0.0213		-1.35	0.0209	-1.35	0.014	-1.35	0.0121	-1.25	0.0544	-1.25	0.0415	-1.25	0.0369	-1.15	0.113	-1.15	0.0893	-1.15	0.0382	-1.05
						1.18	0.0206	1.18	0.0132	1.18	0.012	1.18	0.0556	1.18	0.0413	1.18	0.0358	1.18	0.113	1.18	0.0854	1.18	0.0375	1.18	0.118	1.18	0.0898	1.18	0.0211		-1.32	0.0206	-1.32	0.0132	-1.32	0.012	-1.22	0.0556	-1.22	0.0413	-1.22	0.0358	-1.12	0.113	-1.12	0.0854	-1.12	0.0375	-1.02
						1.2	0.0205	1.2	0.0129	1.2	0.0121	1.2	0.0573	1.2	0.0415	1.2	0.0345	1.2	0.114	1.2	0.0832	1.2	0.0377	1.2	0.121	1.2	0.0845	1.2	0.0208		-1.3	0.0205	-1.3	0.0129	-1.3	0.0121	-1.2	0.0573	-1.2	0.0415	-1.2	0.0345	-1.1	0.114	-1.1	0.0832	-1.1	0.0377	-0.995
						1.23	0.0206	1.23	0.0128	1.23	0.0121	1.23	0.059	1.23	0.0417	1.23	0.033	1.23	0.114	1.23	0.082	1.23	0.0382	1.23	0.124	1.23	0.0799	1.23	0.0205		-1.27	0.0206	-1.27	0.0128	-1.27	0.0121	-1.17	0.059	-1.17	0.0417	-1.17	0.033	-1.07	0.114	-1.07	0.082	-1.07	0.0382	-0.968
						1.26	0.0208	1.26	0.013	1.26	0.0119	1.26	0.0605	1.26	0.042	1.26	0.0316	1.26	0.113	1.26	0.0811	1.26	0.0388	1.26	0.127	1.26	0.0765	1.26	0.0202		-1.24	0.0208	-1.24	0.013	-1.24	0.0119	-1.14	0.0605	-1.14	0.042	-1.14	0.0316	-1.04	0.113	-1.04	0.0811	-1.04	0.0388	-0.941
						1.29	0.0211	1.29	0.0133	1.29	0.0114	1.29	0.0619	1.29	0.0424	1.29	0.0305	1.29	0.112	1.29	0.08	1.29	0.0389	1.29	0.13	1.29	0.0746	1.29	0.0197		-1.21	0.0211	-1.21	0.0133	-1.21	0.0114	-1.11	0.0619	-1.11	0.0424	-1.11	0.0305	-1.01	0.112	-1.01	0.08	-1.01	0.0389	-0.914
						1.31	0.0211	1.31	0.0137	1.31	0.0106	1.31	0.0631	1.31	0.0431	1.31	0.0297	1.31	0.11	1.31	0.0785	1.31	0.0385	1.31	0.132	1.31	0.0743	1.31	0.0192		-1.19	0.0211	-1.19	0.0137	-1.19	0.0106	-1.09	0.0631	-1.09	0.0431	-1.09	0.0297	-0.987	0.11	-0.987	0.0785	-0.987	0.0385	-0.887
						1.34	0.0207	1.34	0.0142	1.34	0.00982	1.34	0.0643	1.34	0.0439	1.34	0.0291	1.34	0.108	1.34	0.0769	1.34	0.0379	1.34	0.132	1.34	0.0753	1.34	0.0184		-1.16	0.0207	-1.16	0.0142	-1.16	0.00982	-1.06	0.0643	-1.06	0.0439	-1.06	0.0291	-0.96	0.108	-0.96	0.0769	-0.96	0.0379	-0.86
						1.37	0.0201	1.37	0.0147	1.37	0.00919	1.37	0.0655	1.37	0.0446	1.37	0.0286	1.37	0.107	1.37	0.0754	1.37	0.0376	1.37	0.133	1.37	0.0774	1.37	0.0176		-1.13	0.0201	-1.13	0.0147	-1.13	0.00919	-1.03	0.0655	-1.03	0.0446	-1.03	0.0286	-0.933	0.107	-0.933	0.0754	-0.933	0.0376	-0.833
						1.39	0.0195	1.39	0.0151	1.39	0.00883	1.39	0.067	1.39	0.0452	1.39	0.0285	1.39	0.107	1.39	0.0738	1.39	0.0378	1.39	0.135	1.39	0.0798	1.39	0.0169		-1.11	0.0195	-1.11	0.0151	-1.11	0.00883	-1.01	0.067	-1.01	0.0452	-1.01	0.0285	-0.906	0.107	-0.906	0.0738	-0.906	0.0378	-0.806
						1.42	0.0189	1.42	0.015	1.42	0.00871	1.42	0.0687	1.42	0.0455	1.42	0.029	1.42	0.107	1.42	0.0723	1.42	0.0382	1.42	0.139	1.42	0.0819	1.42	0.0166		-1.08	0.0189	-1.08	0.015	-1.08	0.00871	-0.979	0.0687	-0.979	0.0455	-0.979	0.029	-0.879	0.107	-0.879	0.0723	-0.879	0.0382	-0.779
						1.45	0.0187	1.45	0.0146	1.45	0.00873	1.45	0.0708	1.45	0.0458	1.45	0.0302	1.45	0.107	1.45	0.0706	1.45	0.0384	1.45	0.146	1.45	0.0833	1.45	0.0169		-1.05	0.0187	-1.05	0.0146	-1.05	0.00873	-0.952	0.0708	-0.952	0.0458	-0.952	0.0302	-0.852	0.107	-0.852	0.0706	-0.852	0.0384	-0.752
						1.47	0.0188	1.47	0.0138	1.47	0.00876	1.47	0.0731	1.47	0.046	1.47	0.0316	1.47	0.109	1.47	0.069	1.47	0.0383	1.47	0.157	1.47	0.0839	1.47	0.0178		-1.03	0.0188	-1.03	0.0138	-1.03	0.00876	-0.926	0.0731	-0.926	0.046	-0.926	0.0316	-0.826	0.109	-0.826	0.069	-0.826	0.0383	-0.726
						1.5	0.0192	1.5	0.0129	1.5	0.00873	1.5	0.0754	1.5	0.0461	1.5	0.0326	1.5	0.111	1.5	0.0676	1.5	0.0377	1.5	0.172	1.5	0.084	1.5	0.0192		-0.999	0.0192	-0.999	0.0129	-0.999	0.00873	-0.899	0.0754	-0.899	0.0461	-0.899	0.0326	-0.799	0.111	-0.799	0.0676	-0.799	0.0377	-0.699
						1.53	0.0199	1.53	0.0123	1.53	0.00862	1.53	0.0775	1.53	0.0462	1.53	0.0329	1.53	0.116	1.53	0.0665	1.53	0.0372	1.53	0.193	1.53	0.0838	1.53	0.0207		-0.972	0.0199	-0.972	0.0123	-0.972	0.00862	-0.872	0.0775	-0.872	0.0462	-0.872	0.0329	-0.772	0.116	-0.772	0.0665	-0.772	0.0372	-0.672
						1.56	0.0207	1.56	0.0119	1.56	0.00841	1.56	0.079	1.56	0.0461	1.56	0.0325	1.56	0.122	1.56	0.0659	1.56	0.0371	1.56	0.218	1.56	0.0836	1.56	0.0222		-0.945	0.0207	-0.945	0.0119	-0.945	0.00841	-0.845	0.079	-0.845	0.0461	-0.845	0.0325	-0.745	0.122	-0.745	0.0659	-0.745	0.0371	-0.645
						1.58	0.0214	1.58	0.0118	1.58	0.00816	1.58	0.0795	1.58	0.046	1.58	0.0317	1.58	0.13	1.58	0.0663	1.58	0.0377	1.58	0.243	1.58	0.0834	1.58	0.0234		-0.918	0.0214	-0.918	0.0118	-0.918	0.00816	-0.818	0.0795	-0.818	0.046	-0.818	0.0317	-0.718	0.13	-0.718	0.0663	-0.718	0.0377	-0.618
						1.61	0.0219	1.61	0.0117	1.61	0.00796	1.61	0.0788	1.61	0.0462	1.61	0.0307	1.61	0.138	1.61	0.0681	1.61	0.0387	1.61	0.263	1.61	0.0831	1.61	0.0243		-0.891	0.0219	-0.891	0.0117	-0.891	0.00796	-0.791	0.0788	-0.791	0.0462	-0.791	0.0307	-0.691	0.138	-0.691	0.0681	-0.691	0.0387	-0.591
						1.64	0.0222	1.64	0.0118	1.64	0.0079	1.64	0.0772	1.64	0.0467	1.64	0.0297	1.64	0.144	1.64	0.0713	1.64	0.04	1.64	0.272	1.64	0.0823	1.64	0.025		-0.864	0.0222	-0.864	0.0118	-0.864	0.0079	-0.764	0.0772	-0.764	0.0467	-0.764	0.0297	-0.664	0.144	-0.664	0.0713	-0.664	0.04	-0.564
						1.66	0.0222	1.66	0.012	1.66	0.00803	1.66	0.0751	1.66	0.0473	1.66	0.0287	1.66	0.148	1.66	0.0751	1.66	0.041	1.66	0.267	1.66	0.081	1.66	0.0254		-0.837	0.0222	-0.837	0.012	-0.837	0.00803	-0.737	0.0751	-0.737	0.0473	-0.737	0.0287	-0.637	0.148	-0.637	0.0751	-0.637	0.041	-0.537
						1.69	0.0221	1.69	0.0124	1.69	0.00827	1.69	0.0733	1.69	0.0478	1.69	0.0277	1.69	0.148	1.69	0.0789	1.69	0.0417	1.69	0.252	1.69	0.0791	1.69	0.0253		-0.81	0.0221	-0.81	0.0124	-0.81	0.00827	-0.71	0.0733	-0.71	0.0478	-0.71	0.0277	-0.61	0.148	-0.61	0.0789	-0.61	0.0417	-0.51
						1.72	0.0216	1.72	0.0127	1.72	0.00849	1.72	0.072	1.72	0.0482	1.72	0.0268	1.72	0.147	1.72	0.0816	1.72	0.042	1.72	0.231	1.72	0.0767	1.72	0.0248		-0.783	0.0216	-0.783	0.0127	-0.783	0.00849	-0.683	0.072	-0.683	0.0482	-0.683	0.0268	-0.583	0.147	-0.583	0.0816	-0.583	0.042	-0.483
						1.74	0.0209	1.74	0.0128	1.74	0.00862	1.74	0.0713	1.74	0.0486	1.74	0.0265	1.74	0.145	1.74	0.0833	1.74	0.0421	1.74	0.212	1.74	0.0743	1.74	0.0241		-0.756	0.0209	-0.756	0.0128	-0.756	0.00862	-0.656	0.0713	-0.656	0.0486	-0.656	0.0265	-0.556	0.145	-0.556	0.0833	-0.556	0.0421	-0.456
						1.77	0.02	1.77	0.0127	1.77	0.00868	1.77	0.0711	1.77	0.0492	1.77	0.027	1.77	0.145	1.77	0.0842	1.77	0.0421	1.77	0.199	1.77	0.0721	1.77	0.0234		-0.729	0.02	-0.729	0.0127	-0.729	0.00868	-0.629	0.0711	-0.629	0.0492	-0.629	0.027	-0.529	0.145	-0.529	0.0842	-0.529	0.0421	-0.429
						1.8	0.0191	1.8	0.0124	1.8	0.00875	1.8	0.0712	1.8	0.05	1.8	0.0285	1.8	0.146	1.8	0.085	1.8	0.0424	1.8	0.194	1.8	0.0704	1.8	0.0231		-0.702	0.0191	-0.702	0.0124	-0.702	0.00875	-0.602	0.0712	-0.602	0.05	-0.602	0.0285	-0.502	0.146	-0.502	0.085	-0.502	0.0424	-0.402
						1.82	0.0185	1.82	0.0122	1.82	0.0089	1.82	0.0713	1.82	0.0509	1.82	0.0304	1.82	0.148	1.82	0.0864	1.82	0.0432	1.82	0.194	1.82	0.0693	1.82	0.0233		-0.675	0.0185	-0.675	0.0122	-0.675	0.0089	-0.575	0.0713	-0.575	0.0509	-0.575	0.0304	-0.475	0.148	-0.475	0.0864	-0.475	0.0432	-0.375
						1.85	0.0185	1.85	0.0122	1.85	0.0091	1.85	0.0713	1.85	0.0515	1.85	0.0326	1.85	0.15	1.85	0.0888	1.85	0.0444	1.85	0.196	1.85	0.069	1.85	0.0238		-0.648	0.0185	-0.648	0.0122	-0.648	0.0091	-0.548	0.0713	-0.548	0.0515	-0.548	0.0326	-0.448	0.15	-0.448	0.0888	-0.448	0.0444	-0.348
						1.88	0.0188	1.88	0.0125	1.88	0.00926	1.88	0.0713	1.88	0.0518	1.88	0.0348	1.88	0.152	1.88	0.0922	1.88	0.0459	1.88	0.198	1.88	0.0689	1.88	0.0247		-0.621	0.0188	-0.621	0.0125	-0.621	0.00926	-0.521	0.0713	-0.521	0.0518	-0.521	0.0348	-0.421	0.152	-0.421	0.0922	-0.421	0.0459	-0.321
						1.91	0.0191	1.91	0.0129	1.91	0.00931	1.91	0.0715	1.91	0.0516	1.91	0.0367	1.91	0.151	1.91	0.0962	1.91	0.047	1.91	0.197	1.91	0.0685	1.91	0.0256		-0.594	0.0191	-0.594	0.0129	-0.594	0.00931	-0.494	0.0715	-0.494	0.0516	-0.494	0.0367	-0.394	0.151	-0.394	0.0962	-0.394	0.047	-0.294
						1.93	0.0192	1.93	0.0133	1.93	0.00924	1.93	0.0721	1.93	0.0507	1.93	0.0382	1.93	0.147	1.93	0.101	1.93	0.0475	1.93	0.192	1.93	0.0671	1.93	0.0264		-0.567	0.0192	-0.567	0.0133	-0.567	0.00924	-0.467	0.0721	-0.467	0.0507	-0.467	0.0382	-0.367	0.147	-0.367	0.101	-0.367	0.0475	-0.267
						1.96	0.0189	1.96	0.0135	1.96	0.00913	1.96	0.0734	1.96	0.0492	1.96	0.0391	1.96	0.139	1.96	0.105	1.96	0.0472	1.96	0.185	1.96	0.0646	1.96	0.0268		-0.54	0.0189	-0.54	0.0135	-0.54	0.00913	-0.44	0.0734	-0.44	0.0492	-0.44	0.0391	-0.34	0.139	-0.34	0.105	-0.34	0.0472	-0.24
						1.99	0.0184	1.99	0.0136	1.99	0.00909	1.99	0.075	1.99	0.0472	1.99	0.0392	1.99	0.129	1.99	0.108	1.99	0.0463	1.99	0.176	1.99	0.0613	1.99	0.0265		-0.513	0.0184	-0.513	0.0136	-0.513	0.00909	-0.413	0.075	-0.413	0.0472	-0.413	0.0392	-0.313	0.129	-0.313	0.108	-0.313	0.0463	-0.213
						2.01	0.018	2.01	0.0136	2.01	0.00915	2.01	0.0765	2.01	0.0451	2.01	0.0386	2.01	0.118	2.01	0.111	2.01	0.0452	2.01	0.165	2.01	0.0579	2.01	0.0256		-0.486	0.018	-0.486	0.0136	-0.486	0.00915	-0.386	0.0765	-0.386	0.0451	-0.386	0.0386	-0.286	0.118	-0.286	0.111	-0.286	0.0452	-0.186
						2.04	0.0178	2.04	0.0138	2.04	0.0093	2.04	0.0774	2.04	0.0434	2.04	0.0376	2.04	0.111	2.04	0.111	2.04	0.0442	2.04	0.154	2.04	0.055	2.04	0.0243		-0.46	0.0178	-0.46	0.0138	-0.46	0.0093	-0.36	0.0774	-0.36	0.0434	-0.36	0.0376	-0.26	0.111	-0.26	0.111	-0.26	0.0442	-0.16
						2.07	0.018	2.07	0.0139	2.07	0.00948	2.07	0.0778	2.07	0.0426	2.07	0.0365	2.07	0.107	2.07	0.109	2.07	0.0437	2.07	0.142	2.07	0.0528	2.07	0.0226		-0.433	0.018	-0.433	0.0139	-0.433	0.00948	-0.333	0.0778	-0.333	0.0426	-0.333	0.0365	-0.233	0.107	-0.233	0.109	-0.233	0.0437	-0.133
						2.09	0.0182	2.09	0.0141	2.09	0.00969	2.09	0.0775	2.09	0.0429	2.09	0.0355	2.09	0.104	2.09	0.106	2.09	0.0432	2.09	0.129	2.09	0.0509	2.09	0.0207		-0.406	0.0182	-0.406	0.0141	-0.406	0.00969	-0.306	0.0775	-0.306	0.0429	-0.306	0.0355	-0.206	0.104	-0.206	0.106	-0.206	0.0432	-0.106
						2.12	0.0185	2.12	0.0141	2.12	0.01	2.12	0.0765	2.12	0.0437	2.12	0.0346	2.12	0.102	2.12	0.1	2.12	0.0427	2.12	0.116	2.12	0.0485	2.12	0.0187		-0.379	0.0185	-0.379	0.0141	-0.379	0.01	-0.279	0.0765	-0.279	0.0437	-0.279	0.0346	-0.179	0.102	-0.179	0.1	-0.179	0.0427	-0.0786
						2.15	0.0187	2.15	0.014	2.15	0.0105	2.15	0.0747	2.15	0.0443	2.15	0.0336	2.15	0.0983	2.15	0.093	2.15	0.0417	2.15	0.102	2.15	0.0451	2.15	0.0166		-0.352	0.0187	-0.352	0.014	-0.352	0.0105	-0.252	0.0747	-0.252	0.0443	-0.252	0.0336	-0.152	0.0983	-0.152	0.093	-0.152	0.0417	-0.0517
						2.18	0.0186	2.18	0.0138	2.18	0.0111	2.18	0.072	2.18	0.044	2.18	0.032	2.18	0.0927	2.18	0.0847	2.18	0.0402	2.18	0.0871	2.18	0.0404	2.18	0.0143		-0.325	0.0186	-0.325	0.0138	-0.325	0.0111	-0.225	0.072	-0.225	0.044	-0.225	0.032	-0.125	0.0927	-0.125	0.0847	-0.125	0.0402	-0.0247
						2.2	0.0183	2.2	0.0135	2.2	0.0117	2.2	0.0687	2.2	0.0424	2.2	0.0295	2.2	0.0855	2.2	0.0755	2.2	0.0378	2.2	0.0726	2.2	0.0347	2.2	0.0121		-0.298	0.0183	-0.298	0.0135	-0.298	0.0117	-0.198	0.0687	-0.198	0.0424	-0.198	0.0295	-0.0978	0.0855	-0.0978	0.0755	-0.0978	0.0378	0.00222
						2.23	0.0178	2.23	0.0131	2.23	0.012	2.23	0.0651	2.23	0.0397	2.23	0.0261	2.23	0.077	2.23	0.0656	2.23	0.0347	2.23	0.0588	2.23	0.0285	2.23	0.01		-0.271	0.0178	-0.271	0.0131	-0.271	0.012	-0.171	0.0651	-0.171	0.0397	-0.171	0.0261	-0.0708	0.077	-0.0708	0.0656	-0.0708	0.0347	0.0292
						2.26	0.0173	2.26	0.0127	2.26	0.012	2.26	0.0613	2.26	0.0366	2.26	0.0224	2.26	0.0677	2.26	0.0555	2.26	0.0308	2.26	0.0462	2.26	0.0224	2.26	0.00799		-0.244	0.0173	-0.244	0.0127	-0.244	0.012	-0.144	0.0613	-0.144	0.0366	-0.144	0.0224	-0.0439	0.0677	-0.0439	0.0555	-0.0439	0.0308	0.0561
						2.28	0.0168	2.28	0.0123	2.28	0.0117	2.28	0.057	2.28	0.0335	2.28	0.019	2.28	0.0579	2.28	0.0458	2.28	0.0264	2.28	0.0352	2.28	0.0169	2.28	0.00617		-0.217	0.0168	-0.217	0.0123	-0.217	0.0117	-0.117	0.057	-0.117	0.0335	-0.117	0.019	-0.0169	0.0579	-0.0169	0.0458	-0.0169	0.0264	0.0831
						2.31	0.0163	2.31	0.0118	2.31	0.0111	2.31	0.0518	2.31	0.0307	2.31	0.0164	2.31	0.0478	2.31	0.0369	2.31	0.0219	2.31	0.0259	2.31	0.0123	2.31	0.00457		-0.19	0.0163	-0.19	0.0118	-0.19	0.0111	-0.09	0.0518	-0.09	0.0307	-0.09	0.0164	0.01	0.0478	0.01	0.0369	0.01	0.0219	0.11
						2.34	0.0156	2.34	0.011	2.34	0.0102	2.34	0.0456	2.34	0.028	2.34	0.0147	2.34	0.0379	2.34	0.029	2.34	0.0177	2.34	0.0184	2.34	0.00863	2.34	0.00324		-0.163	0.0156	-0.163	0.011	-0.163	0.0102	-0.063	0.0456	-0.063	0.028	-0.063	0.0147	0.037	0.0379	0.037	0.029	0.037	0.0177	0.137
						2.36	0.0147	2.36	0.01	2.36	0.00929	2.36	0.0386	2.36	0.025	2.36	0.0134	2.36	0.0289	2.36	0.0223	2.36	0.014	2.36	0.0125	2.36	0.0059	2.36	0.00219		-0.136	0.0147	-0.136	0.01	-0.136	0.00929	-0.0361	0.0386	-0.0361	0.025	-0.0361	0.0134	0.0639	0.0289	0.0639	0.0223	0.0639	0.014	0.164
						2.39	0.0134	2.39	0.00891	2.39	0.00835	2.39	0.0316	2.39	0.0215	2.39	0.0121	2.39	0.0212	2.39	0.0167	2.39	0.0108	2.39	0.00824	2.39	0.00392	2.39	0.00141		-0.109	0.0134	-0.109	0.00891	-0.109	0.00835	-0.00911	0.0316	-0.00911	0.0215	-0.00911	0.0121	0.0909	0.0212	0.0909	0.0167	0.0909	0.0108	0.191
						2.42	0.012	2.42	0.00773	2.42	0.00754	2.42	0.025	2.42	0.0176	2.42	0.0106	2.42	0.015	2.42	0.0122	2.42	0.00818	2.42	0.00522	2.42	0.00253	2.42	0.000871		-0.0822	0.012	-0.0822	0.00773	-0.0822	0.00754	0.0178	0.025	0.0178	0.0176	0.0178	0.0106	0.118	0.015	0.118	0.0122	0.118	0.00818	0.218
						2.44	0.0105	2.44	0.00666	2.44	0.00687	2.44	0.0193	2.44	0.0137	2.44	0.00902	2.44	0.0102	2.44	0.0086	2.44	0.00599	2.44	0.00319	2.44	0.00158	2.44	0.000517		-0.0552	0.0105	-0.0552	0.00666	-0.0552	0.00687	0.0448	0.0193	0.0448	0.0137	0.0448	0.00902	0.145	0.0102	0.145	0.0086	0.145	0.00599	0.245
						2.47	0.009	2.47	0.00575	2.47	0.00628	2.47	0.0145	2.47	0.0102	2.47	0.00737	2.47	0.00677	2.47	0.00581	2.47	0.00418	2.47	0.00189	2.47	0.000962	2.47	0.000296		-0.0283	0.009	-0.0283	0.00575	-0.0283	0.00628	0.0717	0.0145	0.0717	0.0102	0.0717	0.00737	0.172	0.00677	0.172	0.00581	0.172	0.00418	0.272
						2.5	0.00755	2.5	0.00501	2.5	0.00561	2.5	0.0107	2.5	0.00744	2.5	0.00578	2.5	0.00438	2.5	0.00375	2.5	0.00276	2.5	0.00108	2.5	0.000567	2.5	0.000164		-0.0013	0.00755	-0.0013	0.00501	-0.0013	0.00561	0.0987	0.0107	0.0987	0.00744	0.0987	0.00578	0.199	0.00438	0.199	0.00375	0.199	0.00276	0.299
						2.53	0.00613	2.53	0.00436	2.53	0.0048	2.53	0.00773	2.53	0.00537	2.53	0.00433	2.53	0.00276	2.53	0.00232	2.53	0.00173	2.53	0.000598	2.53	0.000323	2.53	8.88e-05		0.0256	0.00613	0.0256	0.00436	0.0256	0.0048	0.126	0.00773	0.126	0.00537	0.126	0.00433	0.226	0.00276	0.226	0.00232	0.226	0.00173	0.326
						2.55	0.00479	2.55	0.00371	2.55	0.00386	2.55	0.00541	2.55	0.00386	2.55	0.00307	2.55	0.00169	2.55	0.00138	2.55	0.00103	2.55	0.00032	2.55	0.000177	2.55	4.68e-05		0.0526	0.00479	0.0526	0.00371	0.0526	0.00386	0.153	0.00541	0.153	0.00386	0.153	0.00307	0.253	0.00169	0.253	0.00138	0.253	0.00103	0.353
						2.58	0.00359	2.58	0.00302	2.58	0.00292	2.58	0.00369	2.58	0.00274	2.58	0.00205	2.58	0.000997	2.58	0.000798	2.58	0.00059	2.58	0.000165	2.58	9.33e-05	2.58	2.4e-05		0.0796	0.00359	0.0796	0.00302	0.0796	0.00292	0.18	0.00369	0.18	0.00274	0.18	0.00205	0.28	0.000997	0.28	0.000798	0.28	0.00059	0.38
						2.61	0.00261	2.61	0.00232	2.61	0.00209	2.61	0.00244	2.61	0.00188	2.61	0.0013	2.61	0.000566	2.61	0.000452	2.61	0.000327	2.61	8.18e-05	2.61	4.69e-05	2.61	1.19e-05		0.107	0.00261	0.107	0.00232	0.107	0.00209	0.207	0.00244	0.207	0.00188	0.207	0.0013	0.307	0.000566	0.307	0.000452	0.307	0.000327	0.407
						2.63	0.00185	2.63	0.00168	2.63	0.00144	2.63	0.00158	2.63	0.00125	2.63	0.000793	2.63	0.000309	2.63	0.000249	2.63	0.000177	2.63	3.91e-05	2.63	2.26e-05	2.63	5.72e-06		0.133	0.00185	0.133	0.00168	0.133	0.00144	0.233	0.00158	0.233	0.00125	0.233	0.000793	0.333	0.000309	0.333	0.000249	0.333	0.000177	0.433
						2.66	0.00129	2.66	0.00115	2.66	0.00096	2.66	0.000986	2.66	0.000786	2.66	0.000468	2.66	0.000163	2.66	0.000133	2.66	9.31e-05	2.66	1.8e-05	2.66	1.04e-05	2.66	2.62e-06		0.16	0.00129	0.16	0.00115	0.16	0.00096	0.26	0.000986	0.26	0.000786	0.26	0.000468	0.36	0.000163	0.36	0.000133	0.36	9.31e-05	0.46
						2.69	0.000862	2.69	0.000747	2.69	0.000628	2.69	0.000594	2.69	0.000475	2.69	0.00027	2.69	8.3e-05	2.69	6.78e-05	2.69	4.78e-05	2.69	8.03e-06	2.69	4.63e-06	2.69	1.14e-06		0.187	0.000862	0.187	0.000747	0.187	0.000628	0.287	0.000594	0.287	0.000475	0.287	0.00027	0.387	8.3e-05	0.387	6.78e-05	0.387	4.78e-05	0.487
						2.71	0.000552	2.71	0.000465	2.71	0.000405	2.71	0.000342	2.71	0.000274	2.71	0.000153	2.71	4.12e-05	2.71	3.31e-05	2.71	2.39e-05	2.71	3.47e-06	2.71	1.99e-06	2.71	4.75e-07		0.214	0.000552	0.214	0.000465	0.214	0.000405	0.314	0.000342	0.314	0.000274	0.314	0.000153	0.414	4.12e-05	0.414	3.31e-05	0.414	2.39e-05	0.514
						2.74	0.000334	2.74	0.000279	2.74	0.000257	2.74	0.000186	2.74	0.000152	2.74	8.45e-05	2.74	1.98e-05	2.74	1.56e-05	2.74	1.16e-05	2.74	1.46e-06	2.74	8.28e-07	2.74	1.91e-07		0.241	0.000334	0.241	0.000279	0.241	0.000257	0.341	0.000186	0.341	0.000152	0.341	8.45e-05	0.441	1.98e-05	0.441	1.56e-05	0.441	1.16e-05	0.541
						2.77	0.000192	2.77	0.000162	2.77	0.000159	2.77	9.52e-05	2.77	8.02e-05	2.77	4.51e-05	2.77	9.15e-06	2.77	7.13e-06	2.77	5.41e-06	2.77	5.97e-07	2.77	3.34e-07	2.77	7.5e-08		0.268	0.000192	0.268	0.000162	0.268	0.000159	0.368	9.52e-05	0.368	8.02e-05	0.368	4.51e-05	0.468	9.15e-06	0.468	7.13e-06	0.468	5.41e-06	0.568
						2.8	0.000105	2.8	9.02e-05	2.8	9.56e-05	2.8	4.58e-05	2.8	4.05e-05	2.8	2.32e-05	2.8	4.06e-06	2.8	3.23e-06	2.8	2.44e-06	2.8	2.38e-07	2.8	1.32e-07	2.8	2.93e-08		0.295	0.000105	0.295	9.02e-05	0.295	9.56e-05	0.395	4.58e-05	0.395	4.05e-05	0.395	2.32e-05	0.495	4.06e-06	0.495	3.23e-06	0.495	2.44e-06	0.595
						2.82	5.64e-05	2.82	4.82e-05	2.82	5.54e-05	2.82	2.07e-05	2.82	1.95e-05	2.82	1.14e-05	2.82	1.72e-06	2.82	1.45e-06	2.82	1.05e-06	2.82	9.3e-08	2.82	5.13e-08	2.82	1.13e-08		0.322	5.64e-05	0.322	4.82e-05	0.322	5.54e-05	0.422	2.07e-05	0.422	1.95e-05	0.422	1.14e-05	0.522	1.72e-06	0.522	1.45e-06	0.522	1.05e-06	0.622
						2.85	3.02e-05	2.85	2.43e-05	2.85	3.06e-05	2.85	8.95e-06	2.85	8.95e-06	2.85	5.44e-06	2.85	7.08e-07	2.85	6.45e-07	2.85	4.39e-07	2.85	3.56e-08	2.85	1.96e-08	2.85	4.32e-09		0.349	3.02e-05	0.349	2.43e-05	0.349	3.06e-05	0.449	8.95e-06	0.449	8.95e-06	0.449	5.44e-06	0.549	7.08e-07	0.549	6.45e-07	0.549	4.39e-07	0.649
						2.88	1.63e-05	2.88	1.15e-05	2.88	1.59e-05	2.88	3.75e-06	2.88	3.95e-06	2.88	2.5e-06	2.88	2.86e-07	2.88	2.8e-07	2.88	1.76e-07	2.88	1.34e-08	2.88	7.32e-09	2.88	1.59e-09		0.376	1.63e-05	0.376	1.15e-05	0.376	1.59e-05	0.476	3.75e-06	0.476	3.95e-06	0.476	2.5e-06	0.576	2.86e-07	0.576	2.8e-07	0.576	1.76e-07	0.676
						2.9	8.69e-06	2.9	5.02e-06	2.9	7.84e-06	2.9	1.56e-06	2.9	1.68e-06	2.9	1.11e-06	2.9	1.15e-07	2.9	1.18e-07	2.9	6.87e-08	2.9	4.94e-09	2.9	2.68e-09	2.9	5.69e-10		0.403	8.69e-06	0.403	5.02e-06	0.403	7.84e-06	0.503	1.56e-06	0.503	1.68e-06	0.503	1.11e-06	0.603	1.15e-07	0.603	1.18e-07	0.603	6.87e-08	0.703
						2.93	4.53e-06	2.93	2.08e-06	2.93	3.67e-06	2.93	6.55e-07	2.93	7.01e-07	2.93	4.74e-07	2.93	4.63e-08	2.93	4.76e-08	2.93	2.61e-08	2.93	1.8e-09	2.93	9.62e-10	2.93	1.98e-10		0.43	4.53e-06	0.43	2.08e-06	0.43	3.67e-06	0.53	6.55e-07	0.53	7.01e-07	0.53	4.74e-07	0.63	4.63e-08	0.63	4.76e-08	0.63	2.61e-08	0.73
						2.96	2.27e-06	2.96	8.45e-07	2.96	1.66e-06	2.96	2.78e-07	2.96	2.87e-07	2.96	1.96e-07	2.96	1.83e-08	2.96	1.84e-08	2.96	9.72e-09	2.96	6.53e-10	2.96	3.41e-10	2.96	6.84e-11		0.457	2.27e-06	0.457	8.45e-07	0.457	1.66e-06	0.557	2.78e-07	0.557	2.87e-07	0.557	1.96e-07	0.657	1.83e-08	0.657	1.84e-08	0.657	9.72e-09	0.757
						2.98	1.08e-06	2.98	3.62e-07	2.98	7.42e-07	2.98	1.18e-07	2.98	1.16e-07	2.98	7.94e-08	2.98	7.11e-09	2.98	6.77e-09	2.98	3.56e-09	2.98	2.36e-10	2.98	1.21e-10	2.98	2.39e-11		0.484	1.08e-06	0.484	3.62e-07	0.484	7.42e-07	0.584	1.18e-07	0.584	1.16e-07	0.584	7.94e-08	0.684	7.11e-09	0.684	6.77e-09	0.684	3.56e-09	0.784
						3.01	4.86e-07	3.01	1.7e-07	3.01	3.28e-07	3.01	4.9e-08	3.01	4.66e-08	3.01	3.17e-08	3.01	2.67e-09	3.01	2.4e-09	3.01	1.29e-09	3.01	8.46e-11	3.01	4.28e-11	3.01	8.56e-12		0.511	4.86e-07	0.511	1.7e-07	0.511	3.28e-07	0.611	4.9e-08	0.611	4.66e-08	0.611	3.17e-08	0.711	2.67e-09	0.711	2.4e-09	0.711	1.29e-09	0.811
						3.04	2.07e-07	3.04	8.44e-08	3.04	1.41e-07	3.04	1.96e-08	3.04	1.84e-08	3.04	1.27e-08	3.04	9.77e-10	3.04	8.28e-10	3.04	4.63e-10	3.04	3.01e-11	3.04	1.51e-11	3.04	3.17e-12		0.538	2.07e-07	0.538	8.44e-08	0.538	1.41e-07	0.638	1.96e-08	0.638	1.84e-08	0.638	1.27e-08	0.738	9.77e-10	0.738	8.28e-10	0.738	4.63e-10	0.838
						3.06	8.43e-08	3.06	4.16e-08	3.06	5.8e-08	3.06	7.6e-09	3.06	7.13e-09	3.06	5.07e-09	3.06	3.48e-10	3.06	2.84e-10	3.06	1.66e-10	3.06	1.06e-11	3.06	5.32e-12	3.06	1.2e-12		0.565	8.43e-08	0.565	4.16e-08	0.565	5.8e-08	0.665	7.6e-09	0.665	7.13e-09	0.665	5.07e-09	0.765	3.48e-10	0.765	2.84e-10	0.765	1.66e-10	0.865
						3.09	3.29e-08	3.09	1.94e-08	3.09	2.23e-08	3.09	2.88e-09	3.09	2.68e-09	3.09	2.01e-09	3.09	1.22e-10	3.09	9.98e-11	3.09	5.99e-11	3.09	3.67e-12	3.09	1.86e-12	3.09	4.66e-13		0.592	3.29e-08	0.592	1.94e-08	0.592	2.23e-08	0.692	2.88e-09	0.692	2.68e-09	0.692	2.01e-09	0.792	1.22e-10	0.792	9.98e-11	0.792	5.99e-11	0.892
						3.12	1.24e-08	3.12	8.31e-09	3.12	8.02e-09	3.12	1.08e-09	3.12	9.74e-10	3.12	7.76e-10	3.12	4.21e-11	3.12	3.63e-11	3.12	2.16e-11	3.12	1.25e-12	3.12	6.55e-13	3.12	1.8e-13		0.619	1.24e-08	0.619	8.31e-09	0.619	8.02e-09	0.719	1.08e-09	0.719	9.74e-10	0.719	7.76e-10	0.819	4.21e-11	0.819	3.63e-11	0.819	2.16e-11	0.919
						3.15	4.55e-09	3.15	3.28e-09	3.15	2.73e-09	3.15	4.08e-10	3.15	3.45e-10	3.15	2.88e-10	3.15	1.45e-11	3.15	1.35e-11	3.15	7.75e-12	3.15	4.26e-13	3.15	2.34e-13	3.15	6.87e-14		0.646	4.55e-09	0.646	3.28e-09	0.646	2.73e-09	0.746	4.08e-10	0.746	3.45e-10	0.746	2.88e-10	0.846	1.45e-11	0.846	1.35e-11	0.846	7.75e-12	0.946
						3.17	1.63e-09	3.17	1.2e-09	3.17	9.08e-10	3.17	1.56e-10	3.17	1.2e-10	3.17	1.03e-10	3.17	5.04e-12	3.17	5.04e-12	3.17	2.78e-12	3.17	1.45e-13	3.17	8.45e-14	3.17	2.58e-14		0.673	1.63e-09	0.673	1.2e-09	0.673	9.08e-10	0.773	1.56e-10	0.773	1.2e-10	0.773	1.03e-10	0.873	5.04e-12	0.873	5.04e-12	0.873	2.78e-12	0.973
						3.2	5.79e-10	3.2	4.15e-10	3.2	3.05e-10	3.2	5.94e-11	3.2	4.21e-11	3.2	3.54e-11	3.2	1.78e-12	3.2	1.84e-12	3.2	9.91e-13	3.2	4.96e-14	3.2	3.07e-14	3.2	9.56e-15		0.699	5.79e-10	0.699	4.15e-10	0.699	3.05e-10	0.799	5.94e-11	0.799	4.21e-11	0.799	3.54e-11	0.899	1.78e-12	0.899	1.84e-12	0.899	9.91e-13	0.999
						3.23	2.05e-10	3.23	1.4e-10	3.23	1.07e-10	3.23	2.23e-11	3.23	1.5e-11	3.23	1.21e-11	3.23	6.36e-13	3.23	6.53e-13	3.23	3.51e-13	3.23	1.71e-14	3.23	1.11e-14	3.23	3.51e-15		0.726	2.05e-10	0.726	1.4e-10	0.726	1.07e-10	0.826	2.23e-11	0.826	1.5e-11	0.826	1.21e-11	0.926	6.36e-13	0.926	6.53e-13	0.926	3.51e-13	1.03
						3.25	7.32e-11	3.25	4.72e-11	3.25	3.91e-11	3.25	8.22e-12	3.25	5.38e-12	3.25	4.17e-12	3.25	2.28e-13	3.25	2.27e-13	3.25	1.23e-13	3.25	5.95e-15	3.25	4.01e-15	3.25	1.28e-15		0.753	7.32e-11	0.753	4.72e-11	0.753	3.91e-11	0.853	8.22e-12	0.853	5.38e-12	0.853	4.17e-12	0.953	2.28e-13	0.953	2.27e-13	0.953	1.23e-13	1.05
						3.28	2.67e-11	3.28	1.62e-11	3.28	1.47e-11	3.28	2.95e-12	3.28	1.93e-12	3.28	1.47e-12	3.28	8.1e-14	3.28	7.88e-14	3.28	4.23e-14	3.28	2.07e-15	3.28	1.43e-15	3.28	4.65e-16		0.78	2.67e-11	0.78	1.62e-11	0.78	1.47e-11	0.88	2.95e-12	0.88	1.93e-12	0.88	1.47e-12	0.98	8.1e-14	0.98	7.88e-14	0.98	4.23e-14	1.08
						3.31	9.89e-12	3.31	5.54e-12	3.31	5.53e-12	3.31	1.03e-12	3.31	6.83e-13	3.31	5.28e-13	3.31	2.83e-14	3.31	2.77e-14	3.31	1.45e-14	3.31	7.23e-16	3.31	5.08e-16	3.31	1.68e-16		0.807	9.89e-12	0.807	5.54e-12	0.807	5.53e-12	0.907	1.03e-12	0.907	6.83e-13	0.907	5.28e-13	1.01	2.83e-14	1.01	2.77e-14	1.01	1.45e-14	1.11
						3.33	3.66e-12	3.33	1.86e-12	3.33	2.05e-12	3.33	3.55e-13	3.33	2.37e-13	3.33	1.91e-13	3.33	9.77e-15	3.33	9.93e-15	3.33	5e-15	3.33	2.52e-16	3.33	1.8e-16	3.33	6.01e-17		0.834	3.66e-12	0.834	1.86e-12	0.834	2.05e-12	0.934	3.55e-13	0.934	2.37e-13	0.934	1.91e-13	1.03	9.77e-15	1.03	9.93e-15	1.03	5e-15	1.13
						3.36	1.33e-12	3.36	6.11e-13	3.36	7.47e-13	3.36	1.22e-13	3.36	8.08e-14	3.36	6.89e-14	3.36	3.36e-15	3.36	3.58e-15	3.36	1.74e-15	3.36	8.75e-17	3.36	6.36e-17	3.36	2.15e-17		0.861	1.33e-12	0.861	6.11e-13	0.861	7.47e-13	0.961	1.22e-13	0.961	8.08e-14	0.961	6.89e-14	1.06	3.36e-15	1.06	3.58e-15	1.06	1.74e-15	1.16
						3.39	4.74e-13	3.39	1.99e-13	3.39	2.71e-13	3.39	4.17e-14	3.39	2.75e-14	3.39	2.46e-14	3.39	1.15e-15	3.39	1.29e-15	3.39	6.19e-16	3.39	3.03e-17	3.39	2.27e-17	3.39	7.63e-18		0.888	4.74e-13	0.888	1.99e-13	0.888	2.71e-13	0.988	4.17e-14	0.988	2.75e-14	0.988	2.46e-14	1.09	1.15e-15	1.09	1.29e-15	1.09	6.19e-16	1.19
						3.42	1.64e-13	3.42	6.68e-14	3.42	9.98e-14	3.42	1.44e-14	3.42	9.38e-15	3.42	8.69e-15	3.42	3.99e-16	3.42	4.59e-16	3.42	2.22e-16	3.42	1.05e-17	3.42	8.17e-18	3.42	2.69e-18		0.915	1.64e-13	0.915	6.68e-14	0.915	9.98e-14	1.02	1.44e-14	1.02	9.38e-15	1.02	8.69e-15	1.12	3.99e-16	1.12	4.59e-16	1.12	2.22e-16	1.22
						3.44	5.59e-14	3.44	2.35e-14	3.44	3.76e-14	3.44	4.99e-15	3.44	3.22e-15	3.44	3.07e-15	3.44	1.39e-16	3.44	1.62e-16	3.44	7.97e-17	3.44	3.62e-18	3.44	2.96e-18	3.44	9.4e-19		0.942	5.59e-14	0.942	2.35e-14	0.942	3.76e-14	1.04	4.99e-15	1.04	3.22e-15	1.04	3.07e-15	1.14	1.39e-16	1.14	1.62e-16	1.14	7.97e-17	1.24
						3.47	1.88e-14	3.47	8.62e-15	3.47	1.44e-14	3.47	1.73e-15	3.47	1.1e-15	3.47	1.09e-15	3.47	4.86e-17	3.47	5.75e-17	3.47	2.83e-17	3.47	1.25e-18	3.47	1.07e-18	3.47	3.25e-19		0.969	1.88e-14	0.969	8.62e-15	0.969	1.44e-14	1.07	1.73e-15	1.07	1.1e-15	1.07	1.09e-15	1.17	4.86e-17	1.17	5.75e-17	1.17	2.83e-17	1.27
						3.5	6.27e-15	3.5	3.21e-15	3.5	5.46e-15	3.5	6.01e-16	3.5	3.74e-16	3.5	3.93e-16	3.5	1.72e-17	3.5	2.06e-17	3.5	9.97e-18	3.5	4.35e-19	3.5	3.8e-19	3.5	1.12e-19		0.996	6.27e-15	0.996	3.21e-15	0.996	5.46e-15	1.1	6.01e-16	1.1	3.74e-16	1.1	3.93e-16	1.2	1.72e-17	1.2	2.06e-17	1.2	9.97e-18	1.3
						3.52	2.1e-15	3.52	1.18e-15	3.52	2.02e-15	3.52	2.07e-16	3.52	1.27e-16	3.52	1.42e-16	3.52	6.08e-18	3.52	7.5e-18	3.52	3.49e-18	3.52	1.52e-19	3.52	1.32e-19	3.52	3.84e-20		1.02	2.1e-15	1.02	1.18e-15	1.02	2.02e-15	1.12	2.07e-16	1.12	1.27e-16	1.12	1.42e-16	1.22	6.08e-18	1.22	7.5e-18	1.22	3.49e-18	1.32
						3.55	7.18e-16	3.55	4.23e-16	3.55	7.29e-16	3.55	7.02e-17	3.55	4.31e-17	3.55	5.1e-17	3.55	2.14e-18	3.55	2.74e-18	3.55	1.23e-18	3.55	5.3e-20	3.55	4.43e-20	3.55	1.32e-20		1.05	7.18e-16	1.05	4.23e-16	1.05	7.29e-16	1.15	7.02e-17	1.15	4.31e-17	1.15	5.1e-17	1.25	2.14e-18	1.25	2.74e-18	1.25	1.23e-18	1.35
						3.58	2.51e-16	3.58	1.48e-16	3.58	2.57e-16	3.58	2.37e-17	3.58	1.49e-17	3.58	1.81e-17	3.58	7.44e-19	3.58	9.99e-19	3.58	4.37e-19	3.58	1.85e-20	3.58	1.47e-20	3.58	4.53e-21		1.08	2.51e-16	1.08	1.48e-16	1.08	2.57e-16	1.18	2.37e-17	1.18	1.49e-17	1.18	1.81e-17	1.28	7.44e-19	1.28	9.99e-19	1.28	4.37e-19	1.38
						3.6	9e-17	3.6	5.04e-17	3.6	8.91e-17	3.6	8.02e-18	3.6	5.24e-18	3.6	6.34e-18	3.6	2.57e-19	3.6	3.58e-19	3.6	1.57e-19	3.6	6.48e-21	3.6	4.86e-21	3.6	1.57e-21		1.1	9e-17	1.1	5.04e-17	1.1	8.91e-17	1.2	8.02e-18	1.2	5.24e-18	1.2	6.34e-18	1.3	2.57e-19	1.3	3.58e-19	1.3	1.57e-19	1.4
						3.63	3.27e-17	3.63	1.7e-17	3.63	3.05e-17	3.63	2.75e-18	3.63	1.87e-18	3.63	2.18e-18	3.63	8.89e-20	3.63	1.26e-19	3.63	5.64e-20	3.63	2.27e-21	3.63	1.64e-21	3.63	5.49e-22		1.13	3.27e-17	1.13	1.7e-17	1.13	3.05e-17	1.23	2.75e-18	1.23	1.87e-18	1.23	2.18e-18	1.33	8.89e-20	1.33	1.26e-19	1.33	5.64e-20	1.43
						3.66	1.18e-17	3.66	5.72e-18	3.66	1.03e-17	3.66	9.65e-19	3.66	6.72e-19	3.66	7.41e-19	3.66	3.13e-20	3.66	4.4e-20	3.66	2.01e-20	3.66	7.92e-22	3.66	5.7e-22	3.66	1.95e-22		1.16	1.18e-17	1.16	5.72e-18	1.16	1.03e-17	1.26	9.65e-19	1.26	6.72e-19	1.26	7.41e-19	1.36	3.13e-20	1.36	4.4e-20	1.36	2.01e-20	1.46
						3.68	4.21e-18	3.68	1.95e-18	3.68	3.46e-18	3.68	3.44e-19	3.68	2.42e-19	3.68	2.53e-19	3.68	1.12e-20	3.68	1.53e-20	3.68	7.04e-21	3.68	2.76e-22	3.68	2.02e-22	3.68	6.96e-23		1.18	4.21e-18	1.18	1.95e-18	1.18	3.46e-18	1.28	3.44e-19	1.28	2.42e-19	1.28	2.53e-19	1.38	1.12e-20	1.38	1.53e-20	1.38	7.04e-21	1.48
						3.71	1.46e-18	3.71	6.76e-19	3.71	1.14e-18	3.71	1.23e-19	3.71	8.73e-20	3.71	8.78e-20	3.71	4.02e-21	3.71	5.39e-21	3.71	2.44e-21	3.71	9.63e-23	3.71	7.25e-23	3.71	2.48e-23		1.21	1.46e-18	1.21	6.76e-19	1.21	1.14e-18	1.31	1.23e-19	1.31	8.73e-20	1.31	8.78e-20	1.41	4.02e-21	1.41	5.39e-21	1.41	2.44e-21	1.51
						3.74	5.01e-19	3.74	2.42e-19	3.74	3.77e-19	3.74	4.39e-20	3.74	3.16e-20	3.74	3.1e-20	3.74	1.43e-21	3.74	1.9e-21	3.74	8.44e-22	3.74	3.35e-23	3.74	2.58e-23	3.74	8.68e-24		1.24	5.01e-19	1.24	2.42e-19	1.24	3.77e-19	1.34	4.39e-20	1.34	3.16e-20	1.34	3.1e-20	1.44	1.43e-21	1.44	1.9e-21	1.44	8.44e-22	1.54
						3.77	1.71e-19	3.77	9.02e-20	3.77	1.24e-19	3.77	1.56e-20	3.77	1.14e-20	3.77	1.11e-20	3.77	5.01e-22	3.77	6.67e-22	3.77	2.92e-22	3.77	1.17e-23	3.77	9.01e-24	3.77	2.99e-24		1.27	1.71e-19	1.27	9.02e-20	1.27	1.24e-19	1.37	1.56e-20	1.37	1.14e-20	1.37	1.11e-20	1.47	5.01e-22	1.47	6.67e-22	1.47	2.92e-22	1.57
						3.79	5.86e-20	3.79	3.45e-20	3.79	4.18e-20	3.79	5.49e-21	3.79	4.09e-21	3.79	3.94e-21	3.79	1.72e-22	3.79	2.31e-22	3.79	1.02e-22	3.79	4.14e-24	3.79	3.06e-24	3.79	1.02e-24		1.29	5.86e-20	1.29	3.45e-20	1.29	4.18e-20	1.39	5.49e-21	1.39	4.09e-21	1.39	3.94e-21	1.49	1.72e-22	1.49	2.31e-22	1.49	1.02e-22	1.59
						3.82	2.04e-20	3.82	1.32e-20	3.82	1.44e-20	3.82	1.94e-21	3.82	1.45e-21	3.82	1.38e-21	3.82	5.85e-23	3.82	7.94e-23	3.82	3.56e-23	3.82	1.47e-24	3.82	1.01e-24	3.82	3.49e-25		1.32	2.04e-20	1.32	1.32e-20	1.32	1.44e-20	1.42	1.94e-21	1.42	1.45e-21	1.42	1.38e-21	1.52	5.85e-23	1.52	7.94e-23	1.52	3.56e-23	1.62
						3.85	7.19e-21	3.85	4.9e-21	3.85	5.2e-21	3.85	6.91e-22	3.85	5.11e-22	3.85	4.8e-22	3.85	1.98e-23	3.85	2.7e-23	3.85	1.25e-23	3.85	5.26e-25	3.85	3.3e-25	3.85	1.2e-25		1.35	7.19e-21	1.35	4.9e-21	1.35	5.2e-21	1.45	6.91e-22	1.45	5.11e-22	1.45	4.8e-22	1.55	1.98e-23	1.55	2.7e-23	1.55	1.25e-23	1.65
						3.87	2.52e-21	3.87	1.75e-21	3.87	1.95e-21	3.87	2.46e-22	3.87	1.81e-22	3.87	1.65e-22	3.87	6.65e-24	3.87	9.19e-24	3.87	4.44e-24	3.87	1.88e-25	3.87	1.08e-25	3.87	4.12e-26		1.37	2.52e-21	1.37	1.75e-21	1.37	1.95e-21	1.47	2.46e-22	1.47	1.81e-22	1.47	1.65e-22	1.57	6.65e-24	1.57	9.19e-24	1.57	4.44e-24	1.67
						3.9	8.81e-22	3.9	6.06e-22	3.9	7.46e-22	3.9	8.71e-23	3.9	6.51e-23	3.9	5.66e-23	3.9	2.24e-24	3.9	3.15e-24	3.9	1.58e-24	3.9	6.7e-26	3.9	3.59e-26	3.9	1.42e-26		1.4	8.81e-22	1.4	6.06e-22	1.4	7.46e-22	1.5	8.71e-23	1.5	6.51e-23	1.5	5.66e-23	1.6	2.24e-24	1.6	3.15e-24	1.6	1.58e-24	1.7
						3.93	3.07e-22	3.93	2.07e-22	3.93	2.83e-22	3.93	3.06e-23	3.93	2.34e-23	3.93	1.94e-23	3.93	7.66e-25	3.93	1.09e-24	3.93	5.68e-25	3.93	2.36e-26	3.93	1.23e-26	3.93	4.9e-27		1.43	3.07e-22	1.43	2.07e-22	1.43	2.83e-22	1.53	3.06e-23	1.53	2.34e-23	1.53	1.94e-23	1.63	7.66e-25	1.63	1.09e-24	1.63	5.68e-25	1.73
						3.95	1.08e-22	3.95	7.19e-23	3.95	1.03e-22	3.95	1.06e-23	3.95	8.28e-24	3.95	6.71e-24	3.95	2.67e-25	3.95	3.78e-25	3.95	2.05e-25	3.95	8.3e-27	3.95	4.34e-27	3.95	1.7e-27		1.45	1.08e-22	1.45	7.19e-23	1.45	1.03e-22	1.55	1.06e-23	1.55	8.28e-24	1.55	6.71e-24	1.65	2.67e-25	1.65	3.78e-25	1.65	2.05e-25	1.75
						3.98	3.84e-23	3.98	2.59e-23	3.98	3.58e-23	3.98	3.67e-24	3.98	2.86e-24	3.98	2.34e-24	3.98	9.54e-26	3.98	1.32e-25	3.98	7.41e-26	3.98	2.9e-27	3.98	1.54e-27	3.98	6.02e-28		1.48	3.84e-23	1.48	2.59e-23	1.48	3.58e-23	1.58	3.67e-24	1.58	2.86e-24	1.58	2.34e-24	1.68	9.54e-26	1.68	1.32e-25	1.68	7.41e-26	1.78
						4.01	1.37e-23	4.01	9.65e-24	4.01	1.18e-23	4.01	1.27e-24	4.01	9.69e-25	4.01	8.23e-25	4.01	3.48e-26	4.01	4.63e-26	4.01	2.66e-26	4.01	1.02e-27	4.01	5.41e-28	4.01	2.17e-28		1.51	1.37e-23	1.51	9.65e-24	1.51	1.18e-23	1.61	1.27e-24	1.61	9.69e-25	1.61	8.23e-25	1.71	3.48e-26	1.71	4.63e-26	1.71	2.66e-26	1.81
						4.04	4.84e-24	4.04	3.65e-24	4.04	3.77e-24	4.04	4.45e-25	4.04	3.26e-25	4.04	2.92e-25	4.04	1.28e-26	4.04	1.61e-26	4.04	9.45e-27	4.04	3.57e-28	4.04	1.88e-28	4.04	7.93e-29		1.54	4.84e-24	1.54	3.65e-24	1.54	3.77e-24	1.64	4.45e-25	1.64	3.26e-25	1.64	2.92e-25	1.74	1.28e-26	1.74	1.61e-26	1.74	9.45e-27	1.84
						4.06	1.66e-24	4.06	1.37e-24	4.06	1.21e-24	4.06	1.57e-25	4.06	1.11e-25	4.06	1.03e-25	4.06	4.7e-27	4.06	5.52e-27	4.06	3.31e-27	4.06	1.26e-28	4.06	6.5e-29	4.06	2.87e-29		1.56	1.66e-24	1.56	1.37e-24	1.56	1.21e-24	1.66	1.57e-25	1.66	1.11e-25	1.66	1.03e-25	1.76	4.7e-27	1.76	5.52e-27	1.76	3.31e-27	1.86
						4.09	5.54e-25	4.09	5.08e-25	4.09	4.1e-25	4.09	5.59e-26	4.09	3.85e-26	4.09	3.66e-26	4.09	1.7e-27	4.09	1.86e-27	4.09	1.15e-27	4.09	4.49e-29	4.09	2.24e-29	4.09	1.02e-29		1.59	5.54e-25	1.59	5.08e-25	1.59	4.1e-25	1.69	5.59e-26	1.69	3.85e-26	1.69	3.66e-26	1.79	1.7e-27	1.79	1.86e-27	1.79	1.15e-27	1.89
						4.12	1.8e-25	4.12	1.86e-25	4.12	1.48e-25	4.12	1.99e-26	4.12	1.36e-26	4.12	1.28e-26	4.12	6.04e-28	4.12	6.21e-28	4.12	3.94e-28	4.12	1.61e-29	4.12	7.8e-30	4.12	3.56e-30		1.62	1.8e-25	1.62	1.86e-25	1.62	1.48e-25	1.72	1.99e-26	1.72	1.36e-26	1.72	1.28e-26	1.82	6.04e-28	1.82	6.21e-28	1.82	3.94e-28	1.92
						4.14	5.72e-26	4.14	6.78e-26	4.14	5.6e-26	4.14	6.99e-27	4.14	4.84e-27	4.14	4.48e-27	4.14	2.12e-28	4.14	2.07e-28	4.14	1.34e-28	4.14	5.84e-30	4.14	2.74e-30	4.14	1.22e-30		1.64	5.72e-26	1.64	6.78e-26	1.64	5.6e-26	1.74	6.99e-27	1.74	4.84e-27	1.74	4.48e-27	1.84	2.12e-28	1.84	2.07e-28	1.84	1.34e-28	1.94
						4.17	1.83e-26	4.17	2.46e-26	4.17	2.15e-26	4.17	2.42e-27	4.17	1.72e-27	4.17	1.55e-27	4.17	7.36e-29	4.17	7.02e-29	4.17	4.56e-29	4.17	2.13e-30	4.17	9.68e-31	4.17	4.21e-31		1.67	1.83e-26	1.67	2.46e-26	1.67	2.15e-26	1.77	2.42e-27	1.77	1.72e-27	1.77	1.55e-27	1.87	7.36e-29	1.87	7.02e-29	1.87	4.56e-29	1.97
						4.2	5.96e-27	4.2	8.88e-27	4.2	8.12e-27	4.2	8.31e-28	4.2	6.02e-28	4.2	5.4e-28	4.2	2.57e-29	4.2	2.42e-29	4.2	1.54e-29	4.2	7.77e-31	4.2	3.46e-31	4.2	1.47e-31		1.7	5.96e-27	1.7	8.88e-27	1.7	8.12e-27	1.8	8.31e-28	1.8	6.02e-28	1.8	5.4e-28	1.9	2.57e-29	1.9	2.42e-29	1.9	1.54e-29	2
						4.22	2.04e-27	4.22	3.13e-27	4.22	2.96e-27	4.22	2.84e-28	4.22	2.09e-28	4.22	1.88e-28	4.22	9.06e-30	4.22	8.51e-30	4.22	5.21e-30	4.22	2.83e-31	4.22	1.25e-31	4.22	5.15e-32		1.72	2.04e-27	1.72	3.13e-27	1.72	2.96e-27	1.82	2.84e-28	1.82	2.09e-28	1.82	1.88e-28	1.92	9.06e-30	1.92	8.51e-30	1.92	5.21e-30	2.02
						4.25	7.38e-28	4.25	1.06e-27	4.25	1.04e-27	4.25	9.79e-29	4.25	7.19e-29	4.25	6.62e-29	4.25	3.22e-30	4.25	3e-30	4.25	1.78e-30	4.25	1.03e-31	4.25	4.54e-32	4.25	1.82e-32		1.75	7.38e-28	1.75	1.06e-27	1.75	1.04e-27	1.85	9.79e-29	1.85	7.19e-29	1.85	6.62e-29	1.95	3.22e-30	1.95	3e-30	1.95	1.78e-30	2.05
						4.28	2.81e-28	4.28	3.48e-28	4.28	3.59e-28	4.28	3.43e-29	4.28	2.49e-29	4.28	2.35e-29	4.28	1.15e-30	4.28	1.06e-30	4.28	6.14e-31	4.28	3.7e-32	4.28	1.66e-32	4.28	6.42e-33		1.78	2.81e-28	1.78	3.48e-28	1.78	3.59e-28	1.88	3.43e-29	1.88	2.49e-29	1.88	2.35e-29	1.98	1.15e-30	1.98	1.06e-30	1.98	6.14e-31	2.08
						4.3	1.09e-28	4.3	1.1e-28	4.3	1.22e-28	4.3	1.21e-29	4.3	8.74e-30	4.3	8.36e-30	4.3	4.12e-31	4.3	3.72e-31	4.3	2.16e-31	4.3	1.32e-32	4.3	6.04e-33	4.3	2.27e-33		1.8	1.09e-28	1.8	1.1e-28	1.8	1.22e-28	1.9	1.21e-29	1.9	8.74e-30	1.9	8.36e-30	2	4.12e-31	2	3.72e-31	2	2.16e-31	2.1
						4.33	4.19e-29	4.33	3.45e-29	4.33	4.12e-29	4.33	4.32e-30	4.33	3.12e-30	4.33	2.97e-30	4.33	1.47e-31	4.33	1.31e-31	4.33	7.79e-32	4.33	4.7e-33	4.33	2.15e-33	4.33	8.09e-34		1.83	4.19e-29	1.83	3.45e-29	1.83	4.12e-29	1.93	4.32e-30	1.93	3.12e-30	1.93	2.97e-30	2.03	1.47e-31	2.03	1.31e-31	2.03	7.79e-32	2.13
						4.36	1.57e-29	4.36	1.1e-29	4.36	1.38e-29	4.36	1.53e-30	4.36	1.12e-30	4.36	1.05e-30	4.36	5.24e-32	4.36	4.58e-32	4.36	2.85e-32	4.36	1.66e-33	4.36	7.47e-34	4.36	2.88e-34		1.86	1.57e-29	1.86	1.1e-29	1.86	1.38e-29	1.96	1.53e-30	1.96	1.12e-30	1.96	1.05e-30	2.06	5.24e-32	2.06	4.58e-32	2.06	2.85e-32	2.16
						4.39	5.7e-30	4.39	3.66e-30	4.39	4.55e-30	4.39	5.34e-31	4.39	4.05e-31	4.39	3.64e-31	4.39	1.86e-32	4.39	1.6e-32	4.39	1.05e-32	4.39	5.78e-34	4.39	2.53e-34	4.39	1.02e-34		1.89	5.7e-30	1.89	3.66e-30	1.89	4.55e-30	1.99	5.34e-31	1.99	4.05e-31	1.99	3.64e-31	2.09	1.86e-32	2.09	1.6e-32	2.09	1.05e-32	2.19
						4.41	2e-30	4.41	1.28e-30	4.41	1.51e-30	4.41	1.86e-31	4.41	1.44e-31	4.41	1.24e-31	4.41	6.56e-33	4.41	5.58e-33	4.41	3.82e-33	4.41	2e-34	4.41	8.47e-35	4.41	3.56e-35		1.91	2e-30	1.91	1.28e-30	1.91	1.51e-30	2.01	1.86e-31	2.01	1.44e-31	2.01	1.24e-31	2.11	6.56e-33	2.11	5.58e-33	2.11	3.82e-33	2.21
						4.44	6.8e-31	4.44	4.64e-31	4.44	5.19e-31	4.44	6.46e-32	4.44	5.1e-32	4.44	4.21e-32	4.44	2.28e-33	4.44	1.95e-33	4.44	1.38e-33	4.44	6.9e-35	4.44	2.83e-35	4.44	1.22e-35		1.94	6.8e-31	1.94	4.64e-31	1.94	5.19e-31	2.04	6.46e-32	2.04	5.1e-32	2.04	4.21e-32	2.14	2.28e-33	2.14	1.95e-33	2.14	1.38e-33	2.24
						4.47	2.28e-31	4.47	1.68e-31	4.47	1.87e-31	4.47	2.26e-32	4.47	1.8e-32	4.47	1.42e-32	4.47	7.86e-34	4.47	6.81e-34	4.47	4.91e-34	4.47	2.37e-35	4.47	9.51e-36	4.47	4.07e-36		1.97	2.28e-31	1.97	1.68e-31	1.97	1.87e-31	2.07	2.26e-32	2.07	1.8e-32	2.07	1.42e-32	2.17	7.86e-34	2.17	6.81e-34	2.17	4.91e-34	2.27
						4.49	7.68e-32	4.49	5.92e-32	4.49	7e-32	4.49	7.98e-33	4.49	6.42e-33	4.49	4.86e-33	4.49	2.7e-34	4.49	2.39e-34	4.49	1.73e-34	4.49	8.13e-36	4.49	3.21e-36	4.49	1.35e-36		1.99	7.68e-32	1.99	5.92e-32	1.99	7e-32	2.09	7.98e-33	2.09	6.42e-33	2.09	4.86e-33	2.19	2.7e-34	2.19	2.39e-34	2.19	1.73e-34	2.29
						4.52	2.68e-32	4.52	2.02e-32	4.52	2.65e-32	4.52	2.84e-33	4.52	2.33e-33	4.52	1.69e-33	4.52	9.31e-35	4.52	8.42e-35	4.52	6.01e-35	4.52	2.78e-36	4.52	1.09e-36	4.52	4.53e-37		2.02	2.68e-32	2.02	2.02e-32	2.02	2.65e-32	2.12	2.84e-33	2.12	2.33e-33	2.12	1.69e-33	2.22	9.31e-35	2.22	8.42e-35	2.22	6.01e-35	2.32
						4.55	9.7e-33	4.55	6.66e-33	4.55	9.88e-33	4.55	1.02e-33	4.55	8.53e-34	4.55	5.97e-34	4.55	3.26e-35	4.55	2.95e-35	4.55	2.08e-35	4.55	9.45e-37	4.55	3.67e-37	4.55	1.57e-37		2.05	9.7e-33	2.05	6.66e-33	2.05	9.88e-33	2.15	1.02e-33	2.15	8.53e-34	2.15	5.97e-34	2.25	3.26e-35	2.25	2.95e-35	2.25	2.08e-35	2.35
						4.57	3.59e-33	4.57	2.14e-33	4.57	3.59e-33	4.57	3.66e-34	4.57	3.11e-34	4.57	2.13e-34	4.57	1.16e-35	4.57	1.03e-35	4.57	7.2e-36	4.57	3.22e-37	4.57	1.24e-37	4.57	5.62e-38		2.07	3.59e-33	2.07	2.14e-33	2.07	3.59e-33	2.17	3.66e-34	2.17	3.11e-34	2.17	2.13e-34	2.27	1.16e-35	2.27	1.03e-35	2.27	7.2e-36	2.37
						4.6	1.32e-33	4.6	6.84e-34	4.6	1.28e-33	4.6	1.31e-34	4.6	1.11e-34	4.6	7.63e-35	4.6	4.09e-36	4.6	3.59e-36	4.6	2.48e-36	4.6	1.1e-37	4.6	4.19e-38	4.6	2.06e-38		2.1	1.32e-33	2.1	6.84e-34	2.1	1.28e-33	2.2	1.31e-34	2.2	1.11e-34	2.2	7.63e-35	2.3	4.09e-36	2.3	3.59e-36	2.3	2.48e-36	2.4
						4.63	4.7e-34	4.63	2.22e-34	4.63	4.56e-34	4.63	4.62e-35	4.63	3.86e-35	4.63	2.72e-35	4.63	1.43e-36	4.63	1.26e-36	4.63	8.54e-37	4.63	3.76e-38	4.63	1.43e-38	4.63	7.55e-39		2.13	4.7e-34	2.13	2.22e-34	2.13	4.56e-34	2.23	4.62e-35	2.23	3.86e-35	2.23	2.72e-35	2.33	1.43e-36	2.33	1.26e-36	2.33	8.54e-37	2.43
						4.65	1.63e-34	4.65	7.41e-35	4.65	1.61e-34	4.65	1.62e-35	4.65	1.31e-35	4.65	9.64e-36	4.65	4.92e-37	4.65	4.47e-37	4.65	2.93e-37	4.65	1.3e-38	4.65	4.91e-39	4.65	2.69e-39		2.15	1.63e-34	2.15	7.41e-35	2.15	1.61e-34	2.25	1.62e-35	2.25	1.31e-35	2.25	9.64e-36	2.35	4.92e-37	2.35	4.47e-37	2.35	2.93e-37	2.45
						4.68	5.53e-35	4.68	2.58e-35	4.68	5.56e-35	4.68	5.6e-36	4.68	4.39e-36	4.68	3.42e-36	4.68	1.68e-37	4.68	1.6e-37	4.68	1.01e-37	4.68	4.54e-39	4.68	1.71e-39	4.68	9.2e-40		2.18	5.53e-35	2.18	2.58e-35	2.18	5.56e-35	2.28	5.6e-36	2.28	4.39e-36	2.28	3.42e-36	2.38	1.68e-37	2.38	1.6e-37	2.38	1.01e-37	2.48
						4.71	1.88e-35	4.71	9.34e-36	4.71	1.88e-35	4.71	1.94e-36	4.71	1.47e-36	4.71	1.21e-36	4.71	5.76e-38	4.71	5.72e-38	4.71	3.45e-38	4.71	1.59e-39	4.71	6e-40	4.71	3.04e-40		2.21	1.88e-35	2.21	9.34e-36	2.21	1.88e-35	2.31	1.94e-36	2.31	1.47e-36	2.31	1.21e-36	2.41	5.76e-38	2.41	5.72e-38	2.41	3.45e-38	2.51
						4.74	6.45e-36	4.74	3.47e-36	4.74	6.16e-36	4.74	6.73e-37	4.74	5e-37	4.74	4.32e-37	4.74	2.01e-38	4.74	2.04e-38	4.74	1.18e-38	4.74	5.6e-40	4.74	2.13e-40	4.74	9.85e-41		2.24	6.45e-36	2.24	3.47e-36	2.24	6.16e-36	2.34	6.73e-37	2.34	5e-37	2.34	4.32e-37	2.44	2.01e-38	2.44	2.04e-38	2.44	1.18e-38	2.54
						4.76	2.24e-36	4.76	1.31e-36	4.76	2e-36	4.76	2.34e-37	4.76	1.72e-37	4.76	1.53e-37	4.76	7.06e-39	4.76	7.21e-39	4.76	4.06e-39	4.76	1.96e-40	4.76	7.69e-41	4.76	3.19e-41		2.26	2.24e-36	2.26	1.31e-36	2.26	2e-36	2.36	2.34e-37	2.36	1.72e-37	2.36	1.53e-37	2.46	7.06e-39	2.46	7.21e-39	2.46	4.06e-39	2.56
						4.79	7.87e-37	4.79	4.95e-37	4.79	6.55e-37	4.79	8.15e-38	4.79	5.95e-38	4.79	5.37e-38	4.79	2.49e-39	4.79	2.54e-39	4.79	1.39e-39	4.79	6.82e-41	4.79	2.8e-41	4.79	1.05e-41		2.29	7.87e-37	2.29	4.95e-37	2.29	6.55e-37	2.39	8.15e-38	2.39	5.95e-38	2.39	5.37e-38	2.49	2.49e-39	2.49	2.54e-39	2.49	1.39e-39	2.59
						4.82	2.76e-37	4.82	1.87e-37	4.82	2.21e-37	4.82	2.84e-38	4.82	2.09e-38	4.82	1.86e-38	4.82	8.67e-40	4.82	8.83e-40	4.82	4.73e-40	4.82	2.36e-41	4.82	1.02e-41	4.82	3.55e-42		2.32	2.76e-37	2.32	1.87e-37	2.32	2.21e-37	2.42	2.84e-38	2.42	2.09e-38	2.42	1.86e-38	2.52	8.67e-40	2.52	8.83e-40	2.52	4.73e-40	2.62
						4.84	9.61e-38	4.84	6.99e-38	4.84	7.72e-38	4.84	9.84e-39	4.84	7.51e-39	4.84	6.38e-39	4.84	2.99e-40	4.84	3.04e-40	4.84	1.61e-40	4.84	8.15e-42	4.84	3.67e-42	4.84	1.23e-42		2.34	9.61e-38	2.34	6.99e-38	2.34	7.72e-38	2.44	9.84e-39	2.44	7.51e-39	2.44	6.38e-39	2.54	2.99e-40	2.54	3.04e-40	2.54	1.61e-40	2.64
						4.87	3.32e-38	4.87	2.6e-38	4.87	2.75e-38	4.87	3.42e-39	4.87	2.75e-39	4.87	2.2e-39	4.87	1.03e-40	4.87	1.04e-40	4.87	5.51e-41	4.87	2.83e-42	4.87	1.31e-42	4.87	4.36e-43		2.37	3.32e-38	2.37	2.6e-38	2.37	2.75e-38	2.47	3.42e-39	2.47	2.75e-39	2.47	2.2e-39	2.57	1.03e-40	2.57	1.04e-40	2.57	5.51e-41	2.67
						4.9	1.14e-38	4.9	9.59e-39	4.9	9.89e-39	4.9	1.19e-39	4.9	1.02e-39	4.9	7.72e-40	4.9	3.55e-41	4.9	3.51e-41	4.9	1.9e-41	4.9	9.85e-43	4.9	4.58e-43	4.9	1.56e-43		2.4	1.14e-38	2.4	9.59e-39	2.4	9.89e-39	2.5	1.19e-39	2.5	1.02e-39	2.5	7.72e-40	2.6	3.55e-41	2.6	3.51e-41	2.6	1.9e-41	2.7
						4.92	3.92e-39	4.92	3.51e-39	4.92	3.58e-39	4.92	4.15e-40	4.92	3.7e-40	4.92	2.74e-40	4.92	1.24e-41	4.92	1.19e-41	4.92	6.63e-42	4.92	3.45e-43	4.92	1.58e-43	4.92	5.59e-44		2.42	3.92e-39	2.42	3.51e-39	2.42	3.58e-39	2.52	4.15e-40	2.52	3.7e-40	2.52	2.74e-40	2.62	1.24e-41	2.62	1.19e-41	2.62	6.63e-42	2.72
						4.95	1.35e-39	4.95	1.28e-39	4.95	1.31e-39	4.95	1.45e-40	4.95	1.31e-40	4.95	9.79e-41	4.95	4.36e-42	4.95	4.02e-42	4.95	2.32e-42	4.95	1.22e-43	4.95	5.39e-44	4.95	2.01e-44		2.45	1.35e-39	2.45	1.28e-39	2.45	1.31e-39	2.55	1.45e-40	2.55	1.31e-40	2.55	9.79e-41	2.65	4.36e-42	2.65	4.02e-42	2.65	2.32e-42	2.75
						4.98	4.71e-40	4.98	4.65e-40	4.98	4.78e-40	4.98	5.07e-41	4.98	4.44e-41	4.98	3.46e-41	4.98	1.54e-42	4.98	1.37e-42	4.98	8.1e-43	4.98	4.29e-44	4.98	1.82e-44	4.98	7.24e-45		2.48	4.71e-40	2.48	4.65e-40	2.48	4.78e-40	2.58	5.07e-41	2.58	4.44e-41	2.58	3.46e-41	2.68	1.54e-42	2.68	1.37e-42	2.68	8.1e-43	2.78
						5.01	1.65e-40	5.01	1.69e-40	5.01	1.74e-40	5.01	1.77e-41	5.01	1.45e-41	5.01	1.2e-41	5.01	5.43e-43	5.01	4.67e-43	5.01	2.8e-43	5.01	1.51e-44	5.01	6.16e-45	5.01	2.65e-45		2.51	1.65e-40	2.51	1.69e-40	2.51	1.74e-40	2.61	1.77e-41	2.61	1.45e-41	2.61	1.2e-41	2.71	5.43e-43	2.71	4.67e-43	2.71	2.8e-43	2.81
						5.03	5.72e-41	5.03	6.08e-41	5.03	6.25e-41	5.03	6.13e-42	5.03	4.69e-42	5.03	4.1e-42	5.03	1.89e-43	5.03	1.61e-43	5.03	9.66e-44	5.03	5.28e-45	5.03	2.11e-45	5.03	9.83e-46		2.53	5.72e-41	2.53	6.08e-41	2.53	6.25e-41	2.63	6.13e-42	2.63	4.69e-42	2.63	4.1e-42	2.73	1.89e-43	2.73	1.61e-43	2.73	9.66e-44	2.83
						5.06	1.95e-41	5.06	2.16e-41	5.06	2.2e-41	5.06	2.12e-42	5.06	1.52e-42	5.06	1.38e-42	5.06	6.49e-44	5.06	5.57e-44	5.06	3.33e-44	5.06	1.84e-45	5.06	7.4e-46	5.06	3.67e-46		2.56	1.95e-41	2.56	2.16e-41	2.56	2.2e-41	2.66	2.12e-42	2.66	1.52e-42	2.66	1.38e-42	2.76	6.49e-44	2.76	5.57e-44	2.76	3.33e-44	2.86
						5.09	6.49e-42	5.09	7.51e-42	5.09	7.63e-42	5.09	7.25e-43	5.09	5.05e-43	5.09	4.61e-43	5.09	2.21e-44	5.09	1.96e-44	5.09	1.15e-44	5.09	6.44e-46	5.09	2.64e-46	5.09	1.36e-46		2.59	6.49e-42	2.59	7.51e-42	2.59	7.63e-42	2.69	7.25e-43	2.69	5.05e-43	2.69	4.61e-43	2.79	2.21e-44	2.79	1.96e-44	2.79	1.15e-44	2.89
						5.11	2.11e-42	5.11	2.57e-42	5.11	2.61e-42	5.11	2.45e-43	5.11	1.69e-43	5.11	1.56e-43	5.11	7.46e-45	5.11	6.97e-45	5.11	4.01e-45	5.11	2.26e-46	5.11	9.47e-47	5.11	4.91e-47		2.61	2.11e-42	2.61	2.57e-42	2.61	2.61e-42	2.71	2.45e-43	2.71	1.69e-43	2.71	1.56e-43	2.81	7.46e-45	2.81	6.97e-45	2.81	4.01e-45	2.91
						5.14	6.82e-43	5.14	8.67e-43	5.14	8.84e-43	5.14	8.18e-44	5.14	5.62e-44	5.14	5.38e-44	5.14	2.5e-45	5.14	2.5e-45	5.14	1.4e-45	5.14	7.94e-47	5.14	3.39e-47	5.14	1.73e-47		2.64	6.82e-43	2.64	8.67e-43	2.64	8.84e-43	2.74	8.18e-44	2.74	5.62e-44	2.74	5.38e-44	2.84	2.5e-45	2.84	2.5e-45	2.84	1.4e-45	2.94
						5.17	2.23e-43	5.17	2.95e-43	5.17	2.97e-43	5.17	2.7e-44	5.17	1.84e-44	5.17	1.87e-44	5.17	8.36e-46	5.17	8.99e-46	5.17	4.9e-46	5.17	2.8e-47	5.17	1.2e-47	5.17	6.01e-48		2.67	2.23e-43	2.67	2.95e-43	2.67	2.97e-43	2.77	2.7e-44	2.77	1.84e-44	2.77	1.87e-44	2.87	8.36e-46	2.87	8.99e-46	2.87	4.9e-46	2.97
						5.19	7.48e-44	5.19	1.03e-43	5.19	9.99e-44	5.19	8.94e-45	5.19	5.98e-45	5.19	6.53e-45	5.19	2.79e-46	5.19	3.23e-46	5.19	1.73e-46	5.19	9.84e-48	5.19	4.23e-48	5.19	2.07e-48		2.69	7.48e-44	2.69	1.03e-43	2.69	9.99e-44	2.79	8.94e-45	2.79	5.98e-45	2.79	6.53e-45	2.89	2.79e-46	2.89	3.23e-46	2.89	1.73e-46	2.99
						5.22	2.6e-44	5.22	3.71e-44	5.22	3.37e-44	5.22	3.02e-45	5.22	1.97e-45	5.22	2.26e-45	5.22	9.47e-47	5.22	1.16e-46	5.22	6.18e-47	5.22	3.43e-48	5.22	1.49e-48	5.22	7.18e-49		2.72	2.6e-44	2.72	3.71e-44	2.72	3.37e-44	2.82	3.02e-45	2.82	1.97e-45	2.82	2.26e-45	2.92	9.47e-47	2.92	1.16e-46	2.92	6.18e-47	3.02
						5.25	9.41e-45	5.25	1.35e-44	5.25	1.16e-44	5.25	1.05e-45	5.25	6.69e-46	5.25	7.8e-46	5.25	3.3e-47	5.25	4.15e-47	5.25	2.22e-47	5.25	1.19e-48	5.25	5.28e-49	5.25	2.5e-49		2.75	9.41e-45	2.75	1.35e-44	2.75	1.16e-44	2.85	1.05e-45	2.85	6.69e-46	2.85	7.8e-46	2.95	3.3e-47	2.95	4.15e-47	2.95	2.22e-47	3.05
						5.27	3.54e-45	5.27	4.9e-45	5.27	4.03e-45	5.27	3.72e-46	5.27	2.36e-46	5.27	2.69e-46	5.27	1.18e-47	5.27	1.5e-47	5.27	7.98e-48	5.27	4.12e-49	5.27	1.89e-49	5.27	8.72e-50		2.77	3.54e-45	2.77	4.9e-45	2.77	4.03e-45	2.87	3.72e-46	2.87	2.36e-46	2.87	2.69e-46	2.97	1.18e-47	2.97	1.5e-47	2.97	7.98e-48	3.07
						5.3	1.38e-45	5.3	1.75e-45	5.3	1.43e-45	5.3	1.33e-46	5.3	8.55e-47	5.3	9.37e-47	5.3	4.26e-48	5.3	5.41e-48	5.3	2.83e-48	5.3	1.43e-49	5.3	6.82e-50	5.3	3.04e-50		2.8	1.38e-45	2.8	1.75e-45	2.8	1.43e-45	2.9	1.33e-46	2.9	8.55e-47	2.9	9.37e-47	3	4.26e-48	3	5.41e-48	3	2.83e-48	3.1
						5.33	5.44e-46	5.33	6.1e-46	5.33	5.1e-46	5.33	4.75e-47	5.33	3.11e-47	5.33	3.27e-47	5.33	1.54e-48	5.33	1.94e-48	5.33	9.9e-49	5.33	5.02e-50	5.33	2.46e-50	5.33	1.06e-50		2.83	5.44e-46	2.83	6.1e-46	2.83	5.1e-46	2.93	4.75e-47	2.93	3.11e-47	2.93	3.27e-47	3.03	1.54e-48	3.03	1.94e-48	3.03	9.9e-49	3.13
						5.36	2.12e-46	5.36	2.11e-46	5.36	1.82e-46	5.36	1.67e-47	5.36	1.12e-47	5.36	1.13e-47	5.36	5.46e-49	5.36	6.81e-49	5.36	3.43e-49	5.36	1.77e-50	5.36	8.87e-51	5.36	3.65e-51		2.86	2.12e-46	2.86	2.11e-46	2.86	1.82e-46	2.96	1.67e-47	2.96	1.12e-47	2.96	1.13e-47	3.06	5.46e-49	3.06	6.81e-49	3.06	3.43e-49	3.16
						5.38	8.01e-47	5.38	7.32e-47	5.38	6.43e-47	5.38	5.78e-48	5.38	3.99e-48	5.38	3.88e-48	5.38	1.91e-49	5.38	2.35e-49	5.38	1.19e-49	5.38	6.21e-51	5.38	3.19e-51	5.38	1.25e-51		2.88	8.01e-47	2.88	7.32e-47	2.88	6.43e-47	2.98	5.78e-48	2.98	3.99e-48	2.98	3.88e-48	3.08	1.91e-49	3.08	2.35e-49	3.08	1.19e-49	3.18
						5.41	2.91e-47	5.41	2.54e-47	5.41	2.25e-47	5.41	1.98e-48	5.41	1.39e-48	5.41	1.3e-48	5.41	6.59e-50	5.41	7.98e-50	5.41	4.12e-50	5.41	2.17e-51	5.41	1.15e-51	5.41	4.28e-52		2.91	2.91e-47	2.91	2.54e-47	2.91	2.25e-47	3.01	1.98e-48	3.01	1.39e-48	3.01	1.3e-48	3.11	6.59e-50	3.11	7.98e-50	3.11	4.12e-50	3.21
						5.44	1.03e-47	5.44	8.75e-48	5.44	7.82e-48	5.44	6.78e-49	5.44	4.77e-49	5.44	4.33e-49	5.44	2.27e-50	5.44	2.71e-50	5.44	1.43e-50	5.44	7.55e-52	5.44	4.08e-52	5.44	1.46e-52		2.94	1.03e-47	2.94	8.75e-48	2.94	7.82e-48	3.04	6.78e-49	3.04	4.77e-49	3.04	4.33e-49	3.14	2.27e-50	3.14	2.71e-50	3.14	1.43e-50	3.24
						5.46	3.52e-48	5.46	3.01e-48	5.46	2.67e-48	5.46	2.32e-49	5.46	1.62e-49	5.46	1.43e-49	5.46	7.81e-51	5.46	9.29e-51	5.46	5e-51	5.46	2.6e-52	5.46	1.43e-52	5.46	4.99e-53		2.96	3.52e-48	2.96	3.01e-48	2.96	2.67e-48	3.06	2.32e-49	3.06	1.62e-49	3.06	1.43e-49	3.16	7.81e-51	3.16	9.29e-51	3.16	5e-51	3.26
						5.49	1.19e-48	5.49	1.03e-48	5.49	8.99e-49	5.49	7.99e-50	5.49	5.53e-50	5.49	4.73e-50	5.49	2.7e-51	5.49	3.24e-51	5.49	1.73e-51	5.49	8.93e-53	5.49	4.87e-53	5.49	1.71e-53		2.99	1.19e-48	2.99	1.03e-48	2.99	8.99e-49	3.09	7.99e-50	3.09	5.53e-50	3.09	4.73e-50	3.19	2.7e-51	3.19	3.24e-51	3.19	1.73e-51	3.29
						5.52	3.95e-49	5.52	3.54e-49	5.52	2.99e-49	5.52	2.76e-50	5.52	1.91e-50	5.52	1.59e-50	5.52	9.41e-52	5.52	1.14e-51	5.52	5.96e-52	5.52	3.06e-53	5.52	1.62e-53	5.52	5.87e-54		3.02	3.95e-49	3.02	3.54e-49	3.02	2.99e-49	3.12	2.76e-50	3.12	1.91e-50	3.12	1.59e-50	3.22	9.41e-52	3.22	1.14e-51	3.22	5.96e-52	3.32
						5.54	1.3e-49	5.54	1.22e-49	5.54	9.99e-50	5.54	9.56e-51	5.54	6.65e-51	5.54	5.5e-51	5.54	3.3e-52	5.54	4.05e-52	5.54	2.04e-52	5.54	1.05e-53	5.54	5.26e-54	5.54	2e-54		3.04	1.3e-49	3.04	1.22e-49	3.04	9.99e-50	3.14	9.56e-51	3.14	6.65e-51	3.14	5.5e-51	3.24	3.3e-52	3.24	4.05e-52	3.24	2.04e-52	3.34
						5.57	4.29e-50	5.57	4.26e-50	5.57	3.4e-50	5.57	3.29e-51	5.57	2.33e-51	5.57	1.97e-51	5.57	1.17e-52	5.57	1.43e-52	5.57	7.01e-53	5.57	3.66e-54	5.57	1.7e-54	5.57	6.82e-55		3.07	4.29e-50	3.07	4.26e-50	3.07	3.4e-50	3.17	3.29e-51	3.17	2.33e-51	3.17	1.97e-51	3.27	1.17e-52	3.27	1.43e-52	3.27	7.01e-53	3.37
						5.6	1.43e-50	5.6	1.48e-50	5.6	1.18e-50	5.6	1.13e-51	5.6	8.09e-52	5.6	7.27e-52	5.6	4.15e-53	5.6	5.02e-53	5.6	2.43e-53	5.6	1.28e-54	5.6	5.53e-55	5.6	2.32e-55		3.1	1.43e-50	3.1	1.48e-50	3.1	1.18e-50	3.2	1.13e-51	3.2	8.09e-52	3.2	7.27e-52	3.3	4.15e-53	3.3	5.02e-53	3.3	2.43e-53	3.4
						5.63	4.9e-51	5.63	5.06e-51	5.63	4.21e-51	5.63	3.86e-52	5.63	2.79e-52	5.63	2.71e-52	5.63	1.47e-53	5.63	1.74e-53	5.63	8.6e-54	5.63	4.49e-55	5.63	1.83e-55	5.63	7.93e-56		3.13	4.9e-51	3.13	5.06e-51	3.13	4.21e-51	3.23	3.86e-52	3.23	2.79e-52	3.23	2.71e-52	3.33	1.47e-53	3.33	1.74e-53	3.33	8.6e-54	3.43
						5.65	1.72e-51	5.65	1.67e-51	5.65	1.5e-51	5.65	1.34e-52	5.65	9.59e-53	5.65	1e-52	5.65	5.21e-54	5.65	5.95e-54	5.65	3.11e-54	5.65	1.57e-55	5.65	6.16e-56	5.65	2.75e-56		3.15	1.72e-51	3.15	1.67e-51	3.15	1.5e-51	3.25	1.34e-52	3.25	9.59e-53	3.25	1e-52	3.35	5.21e-54	3.35	5.95e-54	3.35	3.11e-54	3.45
						5.68	6.12e-52	5.68	5.26e-52	5.68	5.28e-52	5.68	4.73e-53	5.68	3.32e-53	5.68	3.62e-53	5.68	1.84e-54	5.68	2.02e-54	5.68	1.14e-54	5.68	5.44e-56	5.68	2.07e-56	5.68	9.65e-57		3.18	6.12e-52	3.18	5.26e-52	3.18	5.28e-52	3.28	4.73e-53	3.28	3.32e-53	3.28	3.62e-53	3.38	1.84e-54	3.38	2.02e-54	3.38	1.14e-54	3.48
						5.71	2.17e-52	5.71	1.58e-52	5.71	1.84e-52	5.71	1.69e-53	5.71	1.16e-53	5.71	1.26e-53	5.71	6.53e-55	5.71	6.92e-55	5.71	4.2e-55	5.71	1.87e-56	5.71	6.86e-57	5.71	3.41e-57		3.21	2.17e-52	3.21	1.58e-52	3.21	1.84e-52	3.31	1.69e-53	3.31	1.16e-53	3.31	1.26e-53	3.41	6.53e-55	3.41	6.92e-55	3.41	4.2e-55	3.51
						5.73	7.52e-53	5.73	4.72e-53	5.73	6.38e-53	5.73	6.04e-54	5.73	4.08e-54	5.73	4.26e-54	5.73	2.31e-55	5.73	2.39e-55	5.73	1.53e-55	5.73	6.45e-57	5.73	2.23e-57	5.73	1.2e-57		3.23	7.52e-53	3.23	4.72e-53	3.23	6.38e-53	3.33	6.04e-54	3.33	4.08e-54	3.33	4.26e-54	3.43	2.31e-55	3.43	2.39e-55	3.43	1.53e-55	3.53
						5.76	2.55e-53	5.76	1.49e-53	5.76	2.2e-53	5.76	2.12e-54	5.76	1.44e-54	5.76	1.43e-54	5.76	8.12e-56	5.76	8.32e-56	5.76	5.48e-56	5.76	2.22e-57	5.76	7.18e-58	5.76	4.19e-58		3.26	2.55e-53	3.26	1.49e-53	3.26	2.2e-53	3.36	2.12e-54	3.36	1.44e-54	3.36	1.43e-54	3.46	8.12e-56	3.46	8.32e-56	3.46	5.48e-56	3.56
						5.79	8.46e-54	5.79	5.29e-54	5.79	7.54e-54	5.79	7.28e-55	5.79	5.01e-55	5.79	4.87e-55	5.79	2.84e-56	5.79	2.88e-56	5.79	1.92e-56	5.79	7.69e-58	5.79	2.31e-58	5.79	1.44e-58		3.29	8.46e-54	3.29	5.29e-54	3.29	7.54e-54	3.39	7.28e-55	3.39	5.01e-55	3.39	4.87e-55	3.49	2.84e-56	3.49	2.88e-56	3.49	1.92e-56	3.59
						5.81	2.81e-54	5.81	2.07e-54	5.81	2.57e-54	5.81	2.46e-55	5.81	1.73e-55	5.81	1.72e-55	5.81	9.88e-57	5.81	9.77e-57	5.81	6.6e-57	5.81	2.67e-58	5.81	7.53e-59	5.81	4.92e-59		3.31	2.81e-54	3.31	2.07e-54	3.31	2.57e-54	3.41	2.46e-55	3.41	1.73e-55	3.41	1.72e-55	3.51	9.88e-57	3.51	9.77e-57	3.51	6.6e-57	3.61
						5.84	9.53e-55	5.84	8.31e-55	5.84	8.68e-55	5.84	8.27e-56	5.84	5.9e-56	5.84	6.23e-56	5.84	3.43e-57	5.84	3.24e-57	5.84	2.23e-57	5.84	9.23e-59	5.84	2.54e-59	5.84	1.67e-59		3.34	9.53e-55	3.34	8.31e-55	3.34	8.68e-55	3.44	8.27e-56	3.44	5.9e-56	3.44	6.23e-56	3.54	3.43e-57	3.54	3.24e-57	3.54	2.23e-57	3.64
						5.87	3.32e-55	5.87	3.24e-55	5.87	2.92e-55	5.87	2.79e-56	5.87	2e-56	5.87	2.26e-56	5.87	1.19e-57	5.87	1.06e-57	5.87	7.51e-58	5.87	3.2e-59	5.87	8.88e-60	5.87	5.72e-60		3.37	3.32e-55	3.37	3.24e-55	3.37	2.92e-55	3.47	2.79e-56	3.47	2e-56	3.47	2.26e-56	3.57	1.19e-57	3.57	1.06e-57	3.57	7.51e-58	3.67
						5.89	1.19e-55	5.89	1.2e-55	5.89	9.78e-56	5.89	9.44e-57	5.89	6.75e-57	5.89	8e-57	5.89	4.15e-58	5.89	3.44e-58	5.89	2.54e-58	5.89	1.11e-59	5.89	3.17e-60	5.89	1.98e-60		3.39	1.19e-55	3.39	1.2e-55	3.39	9.78e-56	3.49	9.44e-57	3.49	6.75e-57	3.49	8e-57	3.59	4.15e-58	3.59	3.44e-58	3.59	2.54e-58	3.69
						5.92	4.28e-56	5.92	4.25e-56	5.92	3.26e-56	5.92	3.19e-57	5.92	2.29e-57	5.92	2.73e-57	5.92	1.44e-58	5.92	1.13e-58	5.92	8.66e-59	5.92	3.86e-60	5.92	1.13e-60	5.92	6.94e-61		3.42	4.28e-56	3.42	4.25e-56	3.42	3.26e-56	3.52	3.19e-57	3.52	2.29e-57	3.52	2.73e-57	3.62	1.44e-58	3.62	1.13e-58	3.62	8.66e-59	3.72
						5.95	1.54e-56	5.95	1.46e-56	5.95	1.09e-56	5.95	1.08e-57	5.95	7.82e-58	5.95	9.04e-58	5.95	4.92e-59	5.95	3.79e-59	5.95	3e-59	5.95	1.35e-60	5.95	3.92e-61	5.95	2.46e-61		3.45	1.54e-56	3.45	1.46e-56	3.45	1.09e-56	3.55	1.08e-57	3.55	7.82e-58	3.55	9.04e-58	3.65	4.92e-59	3.65	3.79e-59	3.65	3e-59	3.75
						5.98	5.49e-57	5.98	4.99e-57	5.98	3.63e-57	5.98	3.67e-58	5.98	2.67e-58	5.98	2.97e-58	5.98	1.68e-59	5.98	1.28e-59	5.98	1.05e-59	5.98	4.76e-61	5.98	1.32e-61	5.98	8.75e-62		3.48	5.49e-57	3.48	4.99e-57	3.48	3.63e-57	3.58	3.67e-58	3.58	2.67e-58	3.58	2.97e-58	3.68	1.68e-59	3.68	1.28e-59	3.68	1.05e-59	3.78
						6	1.89e-57	6	1.71e-57	6	1.24e-57	6	1.27e-58	6	8.98e-59	6	9.88e-59	6	5.74e-60	6	4.36e-60	6	3.64e-60	6	1.68e-61	6	4.33e-62	6	3.09e-62		3.5	1.89e-57	3.5	1.71e-57	3.5	1.24e-57	3.6	1.27e-58	3.6	8.98e-59	3.6	9.88e-59	3.7	5.74e-60	3.7	4.36e-60	3.7	3.64e-60	3.8
						6.03	6.25e-58	6.03	5.95e-58	6.03	4.36e-58	6.03	4.45e-59	6.03	2.95e-59	6.03	3.39e-59	6.03	2.01e-60	6.03	1.48e-60	6.03	1.25e-60	6.03	5.91e-62	6.03	1.39e-62	6.03	1.09e-62		3.53	6.25e-58	3.53	5.95e-58	3.53	4.36e-58	3.63	4.45e-59	3.63	2.95e-59	3.63	3.39e-59	3.73	2.01e-60	3.73	1.48e-60	3.73	1.25e-60	3.83
						6.06	1.98e-58	6.06	2.07e-58	6.06	1.58e-58	6.06	1.56e-59	6.06	9.52e-60	6.06	1.2e-59	6.06	7.17e-61	6.06	5.04e-61	6.06	4.26e-61	6.06	2.09e-62	6.06	4.41e-63	6.06	3.82e-63		3.56	1.98e-58	3.56	2.07e-58	3.56	1.58e-58	3.66	1.56e-59	3.66	9.52e-60	3.66	1.2e-59	3.76	7.17e-61	3.76	5.04e-61	3.76	4.26e-61	3.86
						6.08	6.09e-59	6.08	7.17e-59	6.08	5.73e-59	6.08	5.47e-60	6.08	3.07e-60	6.08	4.29e-60	6.08	2.59e-61	6.08	1.73e-61	6.08	1.43e-61	6.08	7.39e-63	6.08	1.4e-63	6.08	1.34e-63		3.58	6.09e-59	3.58	7.17e-59	3.58	5.73e-59	3.68	5.47e-60	3.68	3.07e-60	3.68	4.29e-60	3.78	2.59e-61	3.78	1.73e-61	3.78	1.43e-61	3.88
						6.11	1.89e-59	6.11	2.43e-59	6.11	2.03e-59	6.11	1.93e-60	6.11	1.01e-60	6.11	1.54e-60	6.11	9.33e-62	6.11	5.96e-62	6.11	4.81e-62	6.11	2.61e-63	6.11	4.49e-64	6.11	4.75e-64		3.61	1.89e-59	3.61	2.43e-59	3.61	2.03e-59	3.71	1.93e-60	3.71	1.01e-60	3.71	1.54e-60	3.81	9.33e-62	3.81	5.96e-62	3.81	4.81e-62	3.91
						6.14	6.16e-60	6.14	8.04e-60	6.14	6.87e-60	6.14	6.9e-61	6.14	3.44e-61	6.14	5.45e-61	6.14	3.29e-62	6.14	2.08e-62	6.14	1.62e-62	6.14	9.16e-64	6.14	1.47e-64	6.14	1.67e-64		3.64	6.16e-60	3.64	8.04e-60	3.64	6.87e-60	3.74	6.9e-61	3.74	3.44e-61	3.74	5.45e-61	3.84	3.29e-62	3.84	2.08e-62	3.84	1.62e-62	3.94
						6.16	2.18e-60	6.16	2.59e-60	6.16	2.22e-60	6.16	2.5e-61	6.16	1.18e-61	6.16	1.91e-61	6.16	1.13e-62	6.16	7.23e-63	6.16	5.51e-63	6.16	3.18e-64	6.16	4.96e-65	6.16	5.84e-65		3.66	2.18e-60	3.66	2.59e-60	3.66	2.22e-60	3.76	2.5e-61	3.76	1.18e-61	3.76	1.91e-61	3.86	1.13e-62	3.86	7.23e-63	3.86	5.51e-63	3.96
						6.19	8.3e-61	6.19	8.18e-61	6.19	6.99e-61	6.19	9.04e-62	6.19	4.01e-62	6.19	6.6e-62	6.19	3.79e-63	6.19	2.5e-63	6.19	1.89e-63	6.19	1.09e-64	6.19	1.72e-65	6.19	2.02e-65		3.69	8.3e-61	3.69	8.18e-61	3.69	6.99e-61	3.79	9.04e-62	3.79	4.01e-62	3.79	6.6e-62	3.89	3.79e-63	3.89	2.5e-63	3.89	1.89e-63	3.99
						6.22	3.25e-61	6.22	2.55e-61	6.22	2.2e-61	6.22	3.23e-62	6.22	1.36e-62	6.22	2.26e-62	6.22	1.25e-63	6.22	8.47e-64	6.22	6.51e-64	6.22	3.7e-65	6.22	6.13e-66	6.22	6.87e-66		3.72	3.25e-61	3.72	2.55e-61	3.72	2.2e-61	3.82	3.23e-62	3.82	1.36e-62	3.82	2.26e-62	3.92	1.25e-63	3.92	8.47e-64	3.92	6.51e-64	4.02
						6.25	1.26e-61	6.25	7.96e-62	6.25	7.17e-62	6.25	1.14e-62	6.25	4.77e-63	6.25	7.66e-63	6.25	4.14e-64	6.25	2.84e-64	6.25	2.24e-64	6.25	1.24e-65	6.25	2.21e-66	6.25	2.32e-66		3.75	1.26e-61	3.75	7.96e-62	3.75	7.17e-62	3.85	1.14e-62	3.85	4.77e-63	3.85	7.66e-63	3.95	4.14e-64	3.95	2.84e-64	3.95	2.24e-64	4.05
						6.27	4.65e-62	6.27	2.5e-62	6.27	2.45e-62	6.27	4e-63	6.27	1.77e-63	6.27	2.55e-63	6.27	1.37e-64	6.27	9.49e-65	6.27	7.67e-65	6.27	4.17e-66	6.27	7.98e-67	6.27	7.75e-67		3.77	4.65e-62	3.77	2.5e-62	3.77	2.45e-62	3.87	4e-63	3.87	1.77e-63	3.87	2.55e-63	3.97	1.37e-64	3.97	9.49e-65	3.97	7.67e-65	4.07
						6.3	1.61e-62	6.3	7.95e-63	6.3	8.7e-63	6.3	1.4e-63	6.3	7e-64	6.3	8.38e-64	6.3	4.59e-65	6.3	3.23e-65	6.3	2.6e-65	6.3	1.4e-66	6.3	2.88e-67	6.3	2.57e-67		3.8	1.61e-62	3.8	7.95e-63	3.8	8.7e-63	3.9	1.4e-63	3.9	7e-64	3.9	8.38e-64	4	4.59e-65	4	3.23e-65	4	2.6e-65	4.1
						6.33	5.21e-63	6.33	2.57e-63	6.33	3.16e-63	6.33	4.89e-64	6.33	2.81e-64	6.33	2.76e-64	6.33	1.55e-65	6.33	1.12e-65	6.33	8.72e-66	6.33	4.72e-67	6.33	1.03e-67	6.33	8.52e-68		3.83	5.21e-63	3.83	2.57e-63	3.83	3.16e-63	3.93	4.89e-64	3.93	2.81e-64	3.93	2.76e-64	4.03	1.55e-65	4.03	1.12e-65	4.03	8.72e-66	4.13
						6.35	1.6e-63	6.35	8.42e-64	6.35	1.17e-63	6.35	1.71e-64	6.35	1.1e-64	6.35	9.27e-65	6.35	5.28e-66	6.35	3.95e-66	6.35	2.9e-66	6.35	1.59e-67	6.35	3.64e-68	6.35	2.83e-68		3.85	1.6e-63	3.85	8.42e-64	3.85	1.17e-63	3.95	1.71e-64	3.95	1.1e-64	3.95	9.27e-65	4.05	5.28e-66	4.05	3.95e-66	4.05	2.9e-66	4.15
						6.38	4.84e-64	6.38	2.81e-64	6.38	4.36e-64	6.38	5.96e-65	6.38	4.12e-65	6.38	3.19e-65	6.38	1.79e-66	6.38	1.38e-66	6.38	9.54e-67	6.38	5.35e-68	6.38	1.28e-68	6.38	9.48e-69		3.88	4.84e-64	3.88	2.81e-64	3.88	4.36e-64	3.98	5.96e-65	3.98	4.12e-65	3.98	3.19e-65	4.08	1.79e-66	4.08	1.38e-66	4.08	9.54e-67	4.18
						6.41	1.52e-64	6.41	9.59e-65	6.41	1.64e-64	6.41	2.04e-65	6.41	1.47e-65	6.41	1.12e-65	6.41	6.06e-67	6.41	4.77e-67	6.41	3.13e-67	6.41	1.8e-68	6.41	4.48e-69	6.41	3.2e-69		3.91	1.52e-64	3.91	9.59e-65	3.91	1.64e-64	4.01	2.04e-65	4.01	1.47e-65	4.01	1.12e-65	4.11	6.06e-67	4.11	4.77e-67	4.11	3.13e-67	4.21
						6.43	5.1e-65	6.43	3.38e-65	6.43	6.09e-65	6.43	6.75e-66	6.43	4.98e-66	6.43	3.95e-66	6.43	2.05e-67	6.43	1.61e-67	6.43	1.03e-67	6.43	6.05e-69	6.43	1.6e-69	6.43	1.09e-69		3.93	5.1e-65	3.93	3.38e-65	3.93	6.09e-65	4.03	6.75e-66	4.03	4.98e-66	4.03	3.95e-66	4.13	2.05e-67	4.13	1.61e-67	4.13	1.03e-67	4.23
						6.46	1.76e-65	6.46	1.23e-65	6.46	2.22e-65	6.46	2.16e-66	6.46	1.63e-66	6.46	1.39e-66	6.46	7.04e-68	6.46	5.35e-68	6.46	3.39e-68	6.46	2.04e-69	6.46	5.85e-70	6.46	3.69e-70		3.96	1.76e-65	3.96	1.23e-65	3.96	2.22e-65	4.06	2.16e-66	4.06	1.63e-66	4.06	1.39e-66	4.16	7.04e-68	4.16	5.35e-68	4.16	3.39e-68	4.26
						6.49	6.05e-66	6.49	4.48e-66	6.49	7.91e-66	6.49	6.75e-67	6.49	5.19e-67	6.49	4.85e-67	6.49	2.44e-68	6.49	1.77e-68	6.49	1.14e-68	6.49	6.88e-70	6.49	2.18e-70	6.49	1.24e-70		3.99	6.05e-66	3.99	4.48e-66	3.99	7.91e-66	4.09	6.75e-67	4.09	5.19e-67	4.09	4.85e-67	4.19	2.44e-68	4.19	1.77e-68	4.19	1.14e-68	4.29
						6.51	2e-66	6.51	1.6e-66	6.51	2.76e-66	6.51	2.1e-67	6.51	1.61e-67	6.51	1.7e-67	6.51	8.47e-69	6.51	5.85e-69	6.51	3.83e-69	6.51	2.33e-70	6.51	8.12e-71	6.51	4.13e-71		4.01	2e-66	4.01	1.6e-66	4.01	2.76e-66	4.11	2.1e-67	4.11	1.61e-67	4.11	1.7e-67	4.21	8.47e-69	4.21	5.85e-69	4.21	3.83e-69	4.31
[truncated: 991 more rows]
[truncated: 5 more columns]

## Sheet: Fig5
Fig5(a)					Fig5(b)					Fig5(c)
[truncated: 1,003 more rows]

## Sheet: FigS2
FigS2(a)			FigS2(b)			FigS2(c)
[truncated: 52 more rows]

## Sheet: FigS4
FigS4(a)			FigS4(b)			FigS4(c)
[truncated: 3,003 more rows]

[truncated: 13 more sheets: FigS5, FigS6, FigS7, FigS8, FigS9, FigS10, FigS11, FigS12, FigS13, FigS14, FigS15, FigS16, FigS17]
